# Supplementary material for: Denitrification is a community trait with partial pathways dominating across microbial genomes and biomes
Source: Nat Commun. 2025 Oct 28;16:9495. doi: 10.1038/s41467-025-65319-5 (PMC12569097; doi:10.1038/s41467-025-65319-5)
Supplement: Supplementary file 3 — Supplementary Data [file 41467_2025_65319_MOESM3_ESM.xlsx]

## Sheet: SupplementDescription
1: Total sum of denitrification genes in metagenomes derived from different biomes
Biome
Mean sum of prokaryotic denitrification-associated nir and nosZ gene fragment counts	mean sum of gene fragments per million reads
Standard error of mean	standard error of mean total denitrification gene fragment count
metagenome count (n)	number of metagenomes used in calculation for biome
2 - Database of assemblies used for surveying prevalence of denitrifier types
Columns A-AQ are copied from GTDB metadata, which in turn are derived from Genban. Available at: https://data.gtdb.ecogenomic.org/releases/release214/214.1/bac120_metadata_r214.tsv.gz
NosZclade.I	whether clade I NosZ was identified in assembly (1/0)
NosZclade.II	whether clade II NosZ was identified in assembly (1/0)
BNOR	Whether BNOR-type NOR was identified in assembly
CNOR	Whether CNOR-type NOR was identified in assembly
ENOR	Whether ENOR-type NOR was identified in assembly
GNOR	Whether GNOR-type NOR was identified in assembly
NNOR	Whether NNOR-type NOR was identified in assembly
QNOR	Whether QNOR-type NOR was identified in assembly
SNOR	Whether SNOR-type NOR was identified in assembly
NirK	Whether NirK was identified in assembly
NirS	Whether NirS was identified in assembly
NrfA	Whether NrfA was identified in assembly. Assemblies encoding NrfA were excluded from the analysis.
anyNor	Whether any type of NOR was identified in assembly
anyNos	Whether any clade of NosZ was identified in assembly
anyNir	Whether any NirK/S was identified in assembly
denitrifier_type	denitrifier type shorthand
AmoA_PmoA	whether ammonium, methane or hydrocarbon monooxygenase was identified in assembly
anammox	whether assembly belongs to anammox bacteria. These have been marked as nondenrifiers independent of Nir content
GUNC	whether assembly passed GUNC
3: Presence or absence of genes (1/0) involved in different reduction or oxidation reactions in bacterial genomes
	column names for genes follow standard gene names
4: Sugar acid preference inferred from genomes using KEGG ortholog ratios annotated using enrichM
accession	genome accession
gc_percentage	%GC of genome
denitrifier_type	denitrifier type classification
enrichm_sugar	number of sugar associated genes
enrichm_acid	number of organic acid associated genes
enrichm_total	total number of proteins (KOS) annotated by enrichm
SAP	sugar acid preference standardized as per Gralka, but limited in GC range calibration… tanh(60.76*enrichm_sugar/(enrichm_total)-20.21*enrichm_acid/enrichm_total)
SAP2	sugar acid preference, calculated as (enrichm_sugar-enrichm_acid)/(enrichm_sugar+enrichm_acid); this is the ratio used in our analysis
5: Pathway score completeness cutoffs used for denoting presence or absence of ability to use a given substrate in GapMind
substrate	name of C source
cutoff	minimum pathway score used to define presence of pathway, based on BacDive substrate use data
6: Genomic density of transporters (TCDB) and transcription factors (deepTfactor) in bacterial genomes
accession	genome accession
gc_percentage	GC content of genome
TF_perMbp	transcription factor count divided by genome size in Mbp
total_transporters	total count of transporters
tf_transporter_ratio	transporter count divided by genome size in Mbp
7: Environmental tolerances predicted from genomes using genomeSPOT
All values follow:https://github.com/cultivarium/GenomeSPOT , except range, which was calculated as the difference between maximum and minimum
8: Results from gRodon analysis. Columns are defined as at https://microbialgamut.com/gRodon-vignette
9: Metagenomes and metadata used in GraftM-based global meta-analysis of denitrifier prevalence
origin	metagenome name
NirS	count of nirS hits in metagenome
NirK	count of nirK hits in metagenome
NirK_prok	count of non-eukaryotic nirK hits in metagenome
Acidobacteria	count of Acidobacteria clade nosZ in metagenome
CladeI	count of clade I nosZ in metagenome
CladeII	count of clade II nosZ in metagenome
Halophiles	count of halophilic archaea clade nosZ in metagenome
NosZ	count of nosZ in metagenome
nirK_non_denit	count of nirK in non-denitrifier clades in metagenome
nirS_nondenit	count of nirS in non-denitrifier clades in metagenome
NirS_denit	count of nirS attributable to candidate denitrifiers in metagenome
NirK_prok_denit	count of nirK attributable to candidate denitrifiers in metagenome
nosZ_I_gbp	nosZ clade I per Gbp sampled
nosZ_II_gbp	nosZ clade II per Gbp sampled
latitude	coordinate of sample (if available)
longitude	coordinate of sample (if available)
Biome_1	high level biome classification
Biome_2	medium level biome classification
Biome_3	finest level biome classification
Description	additional sample information, ex soil/root compartment
alloxanthin_ug_L	pigment concentration
alpha_beta_carotene_ug_L	pigment concentration
ammonium_uM	ammonium concentration
anthoxanthin_ug_L	pigment concentration
astaxanthin_ug_L	pigment concentration
beta_beta_carotene_ug_L	pigment concentration
sea_depth_m	sea depth in meters
but_fuco..mg.m3.	pigment concentration
chl_a_ug_L	pigment concentration
chl_b_ug_L	pigment concentration
chl_c1_ug_L	pigment concentration
chl_c2_ug_L	pigment concentration
chl_c3_ug_L	pigment concentration
chlorophyll_ug_L	total chlorophyll concentration (sum of chlorophylls if provided separately)
chlorophyllide_a_ug_L	pigment concentration
depth_m	depth sample was taken at
diadinochrome_ug_L	pigment concentration
diadinoxanthin_ug_L	pigment concentration
diatoxanthing_ug_L	pigment concentration
divinyl_chlorophyll_A_ug_L	pigment concentration
divinyl_chlorophyll_a_and_chlorophyll_a_ug_L	pigment concentration
divinyl_chlorophyll_b_ug_L	pigment concentration
divinyl_chlorophyll_b_and_chlorophyll_b_ug_L	pigment concentration
fucoxanthin_ug_L	pigment concentration
hex_fucoxanthin_ug_L	pigment concentration
inorganic_fraction_mg_L	inorganic content (ash) of water sample
lutein_ug_L	pigment concentration
neoxanthin_ug_L	pigment concentration
nitrate_nitrite_umol_L	sum of nitrate and nitrite concentrations in sample
nitrite_umol_L	nitrite concentration in sample
TOC_mg_L	total organic carbon
DO2_uM	dissolved oxygen
perid_ug_L	pigment concentration
pheophorbide_a_ug_L	pigment concentration
phosphate_uM	phosphate concentration in uMolar
prasinophytePigment_ug_L	pigment concentration
relative_pressure_dbar	pressure at sampling location
salinity_PSU	salinity in potential salinity units
secchi_depth_m	Secchi depth
silicate_uM	silicate concentration
temp_C	sample temperature
total_alkalinity_uM	sample alkalinity
DIC_uM	dissolved inorganic carbon
transmittance_perc	light transmittance
totalSuspendedSolids_mg_L
turbidity_ntu	water turbidity at sampling location
sampling_date	date of sampling
utc_time_sampled	time of sampling
violacein_ug_L	pigment concentration
zeaxanthin_ug_L	pigment concentration
elevation_m	sampling elevation
SOC_perc	percent SOC
pH_CaCl2	soil pH in calcium chloride
moisture_perc	percent moisture by mass of soil sample
DNA_extraction	method used for DNA extraction
horizon	coarse soil horizon – mineral or organic
N_perc	percent nitrogen by mass of soil sample
C_N	elemental C:N ratio of sample (by mass)
metadata_source	where metadata was gotten from
collectDate	date of sampling
sampleTiming	time of sampling
dryMassFraction	percent of sample that is dry mass
pH_water	pH of sample in water (or water itself)
standingWaterDepth_cm	depth of water above soil at time of sampling
litterDepth_cm	depth of litter at location of sampling
sampleTopDepth_cm	depth of top of core
sampleBottomDepth_cm	depth of bottom of core
d15N
organicd13C	d13C of organic carbon
DOC_ug_g	concentration of DOC
d13C	total d13C
cells_perml	cell count per ml of water
sample_name	alternative name for sample in database for sequencing and/or manuscript describing metadata
reads	number of reads in metagenome used for screening for denitrification enzyme gene fragments
NirNosRatio	d nir-nos
cladeI_II_ratio	d nosZI-nosZII
NosNirRatio	d nos-nir
RandomForest_cladeI_II	was sample used in random forest analysis
TotalNirNosdenit_gbp	total denitrification enzyme gene count
bwpd_nirK	phylogenetic diversity of nirK (balance weighted phylogenetic distance)
10: Metadata for metatranscriptomes, including transcript ratios
accession	genome accession, either from NCBI/ENA’s SRA, or from OSF. This corresponds to the filename as it is downloaded. In the case of multiple lanes per sample, the lanes were merged for analysis, and lane numbers removed from sample name
NirKcount	number of nirK transcripts found with GraftM (excluding archaeal nitrifiers)
NirScount	number of nirS transcripts found with GraftM (excluding anammox)
CladeI	number of clade I nosZ transcripts found with GraftM
CladeII	number of clade II nosZ transcripts found with GraftM
NosZcount	number of nosZ transcripts found with GraftM
dnosnir	d nos-nir
dnosZ_I_II	d nosZI-nosZII
Name	sample name provided by authors (used for matching metadata)
studyID	name of study as used in analysis
group	group name within studies (ex. Timepoints) used for pairing and grouping samples for contrasts in analysis
150nt_sortmereads	number of 150nt + mRNA reads as inferred using sortmeRNA followed by reformat.sh in bbtools
Lat	latitude of sample (for soil this means place of origin, even if it was a lab incubation)
Lon	longitude of sample (for soil this means place of origin, even if it was a lab incubation)
timepoint	if there were multiple timpoints when samples were taken
type	general sense of soil type (freshwater, soil, marine). For the purpose here, studies where root exudates were added to soil are categorized as rhizosphere.
treatment	How sample was manipulated or other metadata about sample
mRNA_enrichment_method	methods copied from original manuscript about how mRNA was enriched/rRNA was depleted
prefilter	for aquatic samples, what is the upper filter size
capture_filter	for aquatic samples, what is the lower filter size
moisture_content_pct	percent moisture by mass of soil sample
organicC.content	percent carbon content by mass of soil sample
N.content	percent nitrogen content by mass of soil sample
CN	elemental C:N ratio of sample (by mass)
inorganicC	percent inorganic carbon content by mass of soil sample
clay_pct	percent clay by mass
pH	pH (extractant not mentioned)
reference	doi or manuscript reference for sequencing data and sample metadata
date	date of sampling
time	time of sampling
temp_C	temperature at sampling
salinity_PSU	salinity in potential salinity units
secchi_m	Secchi depth
PAR_uE_m2	photosynthetically active radiation in ueinsteins per m2
depth_m	depth of sampling in m
cells_ml	cell count per ml of water
bacterial_production_ugC_L_d	bacterial production in ug C L day-1 usually measured by radioisotope incorporation
ChlA_ug_L	chlorophyll A concentration
NO2_NO3_ugN_L	Nitrate + nitrite concentration. When both nitrate na nitrite were reported separately, we summed them to make the value here.
NH4_ugN_L	ammonium concentration
PO4_ugP_L	phosphate concentration in uMolar
SiO4_ugS_L	silicate concentration
ctd_dissolved_oxygen_mgL	dissolved oxygen content in mg L-1
ctd_dissolved_oxygen_ml_L	dissolved oxygen content in ml L-1
total_p_ugL	total P in ug/L
vss_mgL	volatile suspended solids in mg/L
ctd_conductivity_uScm	conductivity measured using CTD, in uSeimens per cm
porewater.CO2..mM	CO2 concentration in porewater (mM)
DIC_umol_L	dissolved inorganic carbon
DOC_uM	dissolved organic carbon
CO2_uM
nitrite_uM	nitrite concentration in sample
nitrate_uM	nitrate concentration in sample
ammonium_uM	ammonium concentration (uM)
DIN_mgL	dissolved inorganic nitrogen
DON_mgL	dissolved organic nitrogen
Cl_uM	chlorine
SO4_uM	sulfate
PO4_uM	phosphate concentration in uMolar
Na_uM	sodium
K_uM	potassium
Mg_uM	magnesium
Ca_uM	calcium
Si_mgL	silicon
TDN_mg_L	total dissolved nitrogen
DMSP	dimethylsulfoniopropionate
pct_light_transmission	percent of light transmitted to sampling depth
Mn_uM	manganese concentration
11. Summary of counts and relative abundance of assemblies with different denitrification enzyme genes by phylum
Phylum	bacterial phylum data are presented for
complete	count of complete denitrifier assemblies
NirNor	count of assemblies encoding nir+nor
NirNos	count of assemblies encoding nir + nosZ
NirOnly	count of assemblies encoding nir gene only
nondenitrifier	count of assemblies not encoding any of nir, nor, nos
NorNos	count of assemblies encoding nor + nosZ
NosOnly	count of assemblies encoding nosZ only
total_denit	total number assemblies of all denitrification enzyme genes (nir+/-nor+/-nosZ but excluding nor only)
complete_frac	complete divided by all denitrifier count
partial_fraction_denit	incomplete denitrifiers as fraction of all denitrifiers
init_frac_denit	proportion of denitrifiers that contain nir but are not complete denitrifiers and not nir-nos
term_frac_denit	proportion of denitrifiers that contain nosZ but are not complete denitrifiers and not nir-nos
inittermfrac_denit	proportion of denitrifiers that are nir-nos
12: Counts of nosZ in metagenomes, separated by clade and biome.
Biome_1	coarsest level biome classification
Biome_2	intermediate level biome classification
Biome_3	finest level biome classification
Phylum	phylum nosZ read assigned to based on lowest common ancestor by GraftM
Clade	nosZ clade
mean_count_per_Gb	mean number of nosZ reads in clade and phylum per Gb
SD_count_per_Gb	standard deviation of nosZ reads in clade and phylum per Gb

## Sheet: 1_totalDenitGeneCounts
Biome	Mean sum of prokaryotic denitrification-associated nir and nosZ gene fragment counts	Standard error of mean	metagenome count (n)	Figure order	Mean_rank
Trades	102.358	6.95906	384	11	25
Leaf	128.94	28.5849	181	6	24
Ponds & Lakes	186.039	9.15484	121	8	23
Westerlies	189.158	26.5048	716	12	22
Tundra	212.14	16.827	87	17	21
Boreal Forests & Taiga	214.905	6.94414	263	19	20
Temperate coniferous	233	12.2579	82	18	19
Mediterranean Forests Woodlands and Scrub	245.049	11.5805	84	23	18
Temperate Broadleaf and Mixed Forests	252.884	6.67822	542	22	17
Deserts and Xeric Shrublands	261.009	7.38144	107	15	16
Tropical and Subtropical Grasslands Savannas and Shrublands	278.198	19.1224	42	25	15
Marine mats	294.498	29.2977	23	10	14
Tropical and Subtropical Moist Broadleaf Forests	321.296	17.9873	84	21	13
Tropical and Subtropical Dry Broadleaf Forests	333.258	52.4669	24	20	12
Temperate Grasslands Savannas and Shrublands	352.97	10.315	183	24	11
Rivers & Streams	441.272	36.0321	68	7	10
Geysers	618.538	60.6508	23	9	9
Drinking water treatment	698.023	49.3543	39	1	8
Croplands	721.079	24.8061	134	16	7
Root	722.454	15.2573	250	4	6
Vents	747.073	131.497	23	13	5
Endosphere	931.099	73.5807	21	5	4
Sewage	1090.75	54.217	78	2	3
Marshes	1431.5	245.971	43	14	2
Municipal WWTP	1881.01	58.1365	71	3	1

## Sheet: 2_Assembly_metadata
accession	ambiguous_bases	checkm_completeness	checkm_contamination	checkm_strain_heterogeneity	coding_bases	coding_density	contig_count	gc_percentage	genome_size	gtdb_taxonomy	gtdb_type_designation_ncbi_taxa	ncbi_assembly_name	ncbi_bioproject	ncbi_biosample	ncbi_contig_count	ncbi_contig_n50	ncbi_genome_category	ncbi_isolation_source	ncbi_lat_lon	ncbi_molecule_count	ncbi_ncrna_count	ncbi_organism_name	ncbi_protein_count	ncbi_refseq_category	ncbi_rrna_count	ncbi_scaffold_count	ncbi_scaffold_l50	ncbi_scaffold_n50	ncbi_scaffold_n75	ncbi_scaffold_n90	ncbi_seq_rel_date	ncbi_spanned_gaps	ncbi_species_taxid	ncbi_ssu_count	ncbi_strain_identifiers	ncbi_submitter	ncbi_taxid	ncbi_taxonomy	ncbi_taxonomy_unfiltered	ncbi_wgs_master	protein_count	ssu_query_id	NosZclade.I	NosZclade.II	NosZ_halophilic	BNOR	CNOR	ENOR	GNOR
GCA_020849855.1	0	89.32	0.85	0	3379582	89.0124	64	64.0534	3796755	d__Bacteria;p__4484-113;c__4484-113;o__4484-113;f__JAFGCY01;g__JADZFO01;s__JADZFO01 sp020849855	not type material	ASM2084985v1	PRJNA611787	SAMN16439858	64	98610	derived from metagenome	Partial nitritation anammox bioreactor	55.633 N 13.042 E	0	0	bacterium	none	na	3	none	none	none	none	none	2021/11/12	0	1869227	1	SJ870	University of Gothenburg	1869227	d__Bacteria;p__;c__;o__;f__;g__;s__	d__Bacteria;x__unclassified Bacteria;s__bacterium	JADZFO000000000.1	3095	JADZFO010000055.1	0	1	0	0	0	0	0
GCA_016932385.1	0	88.46	1.28	0	3319358	89.5802	113	62.2288	3705459	d__Bacteria;p__4484-113;c__4484-113;o__4484-113;f__JAFGCY01;g__JAFGCY01;s__JAFGCY01 sp016932385	not type material	ASM1693238v1	PRJNA690107	SAMN17241818	113	49629	derived from metagenome	Freshwater Sediment	34.99562 N 98.68895 W	0	1	bacterium	none	na	5	none	none	none	none	none	2021/02/24	0	1869227	1	Zod_Metabat.1143	Oklahoma State University	1869227	d__Bacteria;p__;c__;o__;f__;g__;s__	d__Bacteria;x__unclassified Bacteria;s__bacterium	JAFGCY000000000.1	3033	JAFGCY010000057.1	0	0	0	0	0	0	0
GCA_020440605.1	0	88.34	2.14	0	3591426	89.617	125	62.0099	4007528	d__Bacteria;p__4484-113;c__4484-113;o__4484-113;f__JAFGCY01;g__JAHEFU01;s__JAHEFU01 sp020440605	not type material	ASM2044060v1	PRJNA432264	SAMN14564434	125	182458	derived from metagenome	activated sludge from Shatin waste water treatment plant collected monthly from 2007 through 2015	22.406236 N 114.213394 E	0	0	bacterium	none	na	6	120	9	182458	100215	47113	2021/10/12	5	1869227	3	UBP7 HKST-UBA03	The University Hong Kong	1869227	d__Bacteria;p__;c__;o__;f__;g__;s__	d__Bacteria;x__unclassified Bacteria;s__bacterium	JAGRNT000000000.1	3316	JAGRNT010000056.1	0	1	0	0	0	0	0
GCA_022646745.1	0	91.45	1.71	25	3713679	90.3075	1	60.9779	4112261	d__Bacteria;p__4484-113;c__4484-113;o__4484-113;f__JAFGCY01;g__JAHEFU01;s__JAHEFU01 sp022646745	not type material	ASM2264674v1	PRJNA648801	SAMN15688081	none	none	derived from metagenome	activated sludge from Hong Kong Shatin wastewater treatment plant	22.38 N 114.20 E	1	0	Planctomycetales bacterium	none	na	3	1	1	4112261	4112261	4112261	2022/03/21	0	2053591	1	HK-STAS-UBP7_A-1	The University of Hong Kong	2053591	d__Bacteria;p__Planctomycetes;c__Planctomycetia;o__Planctomycetales;f__;g__;s__	d__Bacteria;x__PVC group;p__Planctomycetes;c__Planctomycetia;o__Planctomycetales;x__unclassified Planctomycetales;s__Planctomycetales bacterium	none	3276	CP060262.1	0	1	0	0	0	0	0
GCA_024645305.1	0	82.48	1.88	0	2544624	90.4305	367	60.683	2813901	d__Bacteria;p__4484-113;c__4484-113;o__4484-113;f__JAFGCY01;g__JAHEFU01;s__JAHEFU01 sp024645305	not type material	ASM2464530v1	PRJNA668816	SAMN19289952	367	10650	derived from metagenome	sediment	36.545 S 174.674139 E	0	none	Planctomycetales bacterium	none	na	none	312	77	11782	6898	4345	2022/08/12	55	2053591	none	Ww346	Handley Lab, University of Auckland	2053591	d__Bacteria;p__Planctomycetes;c__Planctomycetia;o__Planctomycetales;f__;g__;s__	d__Bacteria;x__PVC group;p__Planctomycetes;c__Planctomycetia;o__Planctomycetales;x__unclassified Planctomycetales;s__Planctomycetales bacterium	JAHEFU000000000.1	2610	none	0	1	0	0	0	0	0
GCA_021158185.1	0	92.24	1.72	0	2091728	89.6317	136	52.4691	2333692	d__Bacteria;p__4484-113;c__4484-113;o__JAGGVC01;f__JAGGVC01;g__JAGGVC01;s__JAGGVC01 sp021158185	not type material	ASM2115818v1	PRJNA713414	SAMN18353586	136	23695	derived from metagenome	marine hydrothermal sediment	23.957043 N 108.862273 W	0	0	bacterium	none	na	3	none	none	none	none	none	2021/12/10	0	1869227	1	AUK090	California Institute of Technology	1869227	d__Bacteria;p__;c__;o__;f__;g__;s__	d__Bacteria;x__unclassified Bacteria;s__bacterium	JAGGVC000000000.1	2081	JAGGVC010000044.1	0	0	0	0	0	0	0
GCA_021157815.1	0	91.67	0.46	0	2708932	84.2022	221	44.2276	3217173	d__Bacteria;p__4484-113;c__JAJVIF01;o__JAGGVT01;f__JAGGVT01;g__JAGGVT01;s__JAGGVT01 sp021157815	not type material	ASM2115781v1	PRJNA713414	SAMN18353603	221	19462	derived from metagenome	marine hydrothermal sediment	23.957043 N 108.862273 W	0	0	bacterium	none	na	1	none	none	none	none	none	2021/12/10	0	1869227	1	AUK107	California Institute of Technology	1869227	d__Bacteria;p__;c__;o__;f__;g__;s__	d__Bacteria;x__unclassified Bacteria;s__bacterium	JAGGVT000000000.1	2608	JAGGVT010000086.1	0	0	0	0	0	0	0
GCA_022072165.1	0	97.22	0	0	2977153	91.3023	8	62.8216	3260764	d__Bacteria;p__4484-113;c__JAJVIF01;o__JAJVIF01;f__JAJVIF01;g__JAJVIF01;s__JAJVIF01 sp022072165	not type material	ASM2207216v1	PRJNA559529	SAMN24272031	8	1630564	derived from metagenome	alternating anaerobic and microareobic bioreactor	43.07 N 89.40 W	0	0	bacterium	none	na	3	4	1	1880758	683853	425203	2022/02/08	4	1869227	1	Bin_63R	University of Wisconsin-Madison	1869227	d__Bacteria;p__;c__;o__;f__;g__;s__	d__Bacteria;x__unclassified Bacteria;s__bacterium	JAJVIF000000000.1	2708	JAJVIF010000002.1	0	0	0	0	0	0	0
GCA_002084765.1	0	98.77	0	0	3686089	90.2303	112	46.2881	4085200	d__Bacteria;p__4572-55;c__4572-55;o__4572-55;f__4572-55;g__4572-55;s__4572-55 sp002084765	not type material	ASM208476v1	PRJNA362212	SAMN06638386	112	66638	derived from metagenome	deep-sea hydrothermal vent sediments	27.0423 N 111.246 W	0	0	Candidatus Cloacimonetes bacterium 4572_55	2950	na	3	110	20	66716	34918	17984	2017/04/10	1	1971726	1	4572_55	The University of Texas at Austin	1971726	d__Bacteria;p__Candidatus Cloacimonetes;c__;o__;f__;g__;s__	d__Bacteria;x__FCB group;p__Candidatus Cloacimonetes;x__unclassified Candidatus Cloacimonetes;s__Candidatus Cloacimonetes bacterium 4572_55	NBMB00000000.1	2936	NBMB01000012.1	0	1	0	0	0	0	0
GCA_003697105.1	0	98.84	0	0	3874377	92.68	199	48.468	4180380	d__Bacteria;p__4572-55;c__4572-55;o__J002;f__J002;g__J002;s__J002 sp003697105	not type material	ASM369710v1	PRJNA392119	SAMN10119902	199	33769	derived from metagenome	iron-rich hot spring	34.318 N 139.216 E	0	1	Gemmatimonadetes bacterium	none	na	1	none	none	none	none	none	2018/10/29	0	2026742	0	J002	California Institute of Technology	2026742	d__Bacteria;p__Gemmatimonadetes;c__;o__;f__;g__;s__	d__Bacteria;x__FCB group;p__Gemmatimonadetes;x__unclassified Gemmatimonadetes;s__Gemmatimonadetes bacterium	RFFQ00000000.1	3339	none	0	1	0	0	0	0	0
GCA_002127415.1	8	98.9	0	0	2474428	87.8551	363	55.7976	2816489	d__Bacteria;p__AABM5-125-24;c__AABM5-125-24;o__AABM5-125-24;f__AABM5-125-24;g__AABM5-125-24;s__AABM5-125-24 sp002127415	not type material	ASM212741v1	PRJNA305566	SAMN06319394	363	9985	derived from metagenome	marine sediment	56.1033 N 10.4578 E	0	none	Calditrichaeota bacterium AABM5.125.24	0	na	none	360	98	9986	7475	4088	2017/05/11	3	1960894	none	AABM5.125.24	Aarhus University	1960894	d__Bacteria;p__Calditrichaeota;c__;o__;f__;g__;s__	d__Bacteria;p__Calditrichaeota;x__unclassified Calditrichaeota;s__Calditrichaeota bacterium AABM5.125.24	MWJR00000000.1	2543	MWJR01000104.1	0	0	0	0	0	0	0
GCA_945865405.1	0	88.75	0	0	2530116	91.7388	43	50.1015	2757956	d__Bacteria;p__AABM5-125-24;c__AABM5-125-24;o__AABM5-125-24;f__AABM5-125-24;g__CAMBDS01;s__CAMBDS01 sp945865405	type strain of species	TH-08apr19-15	PRJEB35640	SAMEA110380373	43	89059	derived from metagenome	Freshwater lake	none	0	none	Caldithrix abyssi DSM 13497	none	na	none	none	none	none	none	none	2022/09/09	0	187145	none	TH-08apr19-15	BIOLOGY CENTRE ASCR, V.V.I., INSTITUTE OF HYDROBIO	880073	d__Bacteria;p__Calditrichaeota;c__Calditrichia;o__Calditrichales;f__Calditrichaceae;g__Caldithrix;s__Caldithrix abyssi	d__Bacteria;p__Calditrichaeota;c__Calditrichia;o__Calditrichales;f__Calditrichaceae;g__Caldithrix;s__Caldithrix abyssi;x__Caldithrix abyssi DSM 13497	CAMBDS000000000.1	2332	none	0	0	0	0	0	0	0
GCA_018644935.1	0	96.09	1.65	0	4078019	89.8949	217	42.9044	4536430	d__Bacteria;p__AABM5-125-24;c__AABM5-125-24;o__AABM5-125-24;f__AABM5-125-24;g__JABGPL01;s__JABGPL01 sp018644935	not type material	ASM1864493v1	PRJNA630981	SAMN14913687	217	35462	derived from metagenome	hypoxic seawater	48.36 N 123.30 W	0	0	Calditrichaeota bacterium	none	na	3	212	40	35749	19708	10588	2021/06/02	5	2212469	1	co234_bin30	The University of Melbourne	2212469	d__Bacteria;p__Calditrichaeota;c__;o__;f__;g__;s__	d__Bacteria;p__Calditrichaeota;x__unclassified Calditrichaeota;s__Calditrichaeota bacterium	JABGPL000000000.1	3220	JABGPL010000082.1	0	1	0	0	0	0	0
GCA_013202285.1	0	94.26	1.1	100	2710922	90.2112	261	48.3883	3005082	d__Bacteria;p__AABM5-125-24;c__AABM5-125-24;o__AABM5-125-24;f__AABM5-125-24;g__JABMRV01;s__JABMRV01 sp013202285	not type material	ASM1320228v1	PRJNA616293	SAMN14944627	261	16143	derived from metagenome	High-Arctic meromictic Lake A	82.59 N 75.26 W	0	0	bacterium	none	na	0	none	none	none	none	none	2020/06/01	0	1869227	0	bin.11	Universite Laval	1869227	d__Bacteria;p__;c__;o__;f__;g__;s__	d__Bacteria;x__unclassified Bacteria;s__bacterium	JABMRV000000000.1	2372	none	0	0	0	0	0	0	0
GCA_021734165.1	0	93.96	1.1	100	3088473	90.8577	169	41.9063	3399243	d__Bacteria;p__AABM5-125-24;c__AABM5-125-24;o__AABM5-125-24;f__AABM5-125-24;g__JAIPJL01;s__JAIPJL01 sp021734165	not type material	ASM2173416v1	PRJNA639779	SAMN21020525	169	25809	derived from metagenome	aquatic biome	40.546053 N 2.050427 W	0	0	bacterium	none	na	3	none	none	none	none	none	2022/01/31	0	1869227	1	Tobar14m-G34	Evolutionary Genomics Group	1869227	d__Bacteria;p__;c__;o__;f__;g__;s__	d__Bacteria;x__unclassified Bacteria;s__bacterium	JAIPJL000000000.1	2672	JAIPJL010000110.1	0	0	0	0	0	0	0
GCA_016867855.1	0	97.19	2.2	66.67	2714633	87.5843	294	50.8817	3099451	d__Bacteria;p__AABM5-125-24;c__AABM5-125-24;o__AABM5-125-24;f__AABM5-125-24;g__VGIO01;s__VGIO01 sp016867855	not type material	JGI 2017-08-21	PRJNA523022	SAMN10966479	294	14696	derived from metagenome	freshwater lake	6.2556 S 29.5108 E	0	0	Calditrichaeota bacterium	none	na	3	none	none	none	none	none	2021/02/11	0	2212469	1	K_DeepCast_250m_m2_227	University of Wisconsin - Madison	2212469	d__Bacteria;p__Calditrichaeota;c__;o__;f__;g__;s__	d__Bacteria;p__Calditrichaeota;x__unclassified Calditrichaeota;s__Calditrichaeota bacterium	VGIO00000000.1	2701	VGIO01000038.1	0	0	0	0	0	0	0
GCA_016867835.1	0	97.8	0	0	2651582	91.3354	214	57.9332	2903125	d__Bacteria;p__AABM5-125-24;c__AABM5-125-24;o__AABM5-125-24;f__AABM5-125-24;g__VGIQ01;s__VGIQ01 sp016867835	not type material	JGI 2017-08-21	PRJNA523022	SAMN10966481	214	21061	derived from metagenome	freshwater lake	6.2556 S 29.5108 E	0	0	Calditrichaeota bacterium	none	na	4	none	none	none	none	none	2021/02/11	0	2212469	1	M_DeepCast_65m_m1_265	University of Wisconsin - Madison	2212469	d__Bacteria;p__Calditrichaeota;c__;o__;f__;g__;s__	d__Bacteria;p__Calditrichaeota;x__unclassified Calditrichaeota;s__Calditrichaeota bacterium	VGIQ00000000.1	2518	VGIQ01000184.1	0	0	0	0	0	0	0
GCA_005223185.1	0	97.8	0.1	0	3424437	90.2536	18	46.5391	3794239	d__Bacteria;p__AABM5-125-24;c__B3-LCP;o__B3-LCP;f__B3-LCP;g__B3-LCP;s__B3-LCP sp005223185	not type material	ASM522318v1	PRJNA383916	SAMN07236653	18	359442	derived from metagenome	marine sediment	22.17 N 118.4 E	0	0	candidate division LCP-89 bacterium B3_LCP	none	na	3	none	none	none	none	none	2019/05/07	0	2012998	1	B3_LCP	Institute of Deep-Sea Science and Engineering, Chinese Academy of Sciences	2012998	d__Bacteria;p__candidate division LCP-89;c__;o__;f__;g__;s__	d__Bacteria;x__FCB group;p__candidate division LCP-89;s__candidate division LCP-89 bacterium B3_LCP	NJBN00000000.1	2993	NJBN01000005.1	0	0	0	0	0	0	0
GCA_020051775.1	0	98.9	0.55	0	3714302	91.2892	196	52.2496	4068719	d__Bacteria;p__AABM5-125-24;c__B3-LCP;o__B3-LCP;f__B3-LCP;g__JAGVQJ01;s__JAGVQJ01 sp020051775	not type material	ASM2005177v1	PRJNA563685	SAMN18077024	196	31735	derived from metagenome	fracture fluid	44.35 N 103.76 W	0	none	Calditrichaeota bacterium	none	na	none	none	none	none	none	none	2021/09/20	0	2212469	none	DeMMO3_2	Northwestern University	2212469	d__Bacteria;p__Calditrichaeota;c__;o__;f__;g__;s__	d__Bacteria;p__Calditrichaeota;x__unclassified Calditrichaeota;s__Calditrichaeota bacterium	JAGVQJ000000000.1	3499	JAGVQJ010000020.1	0	0	0	0	1	0	0
GCA_018812585.1	0	96.15	3.3	33.33	3475856	90.332	383	49.2776	3847866	d__Bacteria;p__AABM5-125-24;c__B3-LCP;o__B3-LCP;f__B3-LCP;g__JAHJDJ01;s__JAHJDJ01 sp018812585	not type material	ASM1881258v1	PRJNA627556	SAMN19298058	383	16035	derived from metagenome	Aspo HRL	57.264 N 16.3936 E	0	0	bacterium	none	na	1	none	none	none	none	none	2021/06/09	0	1869227	0	Modern_marine.mb.49	Department of Ecology and Genetics, Limnology and Science for Life Laboratory, Uppsala University	1869227	d__Bacteria;p__;c__;o__;f__;g__;s__	d__Bacteria;x__unclassified Bacteria;s__bacterium	JAHJDJ000000000.1	3401	none	0	0	0	0	0	0	0
GCA_003599535.1	0	91.21	1.1	0	3322911	88.1263	140	62.9687	3770623	d__Bacteria;p__AABM5-125-24;c__B3-LCP;o__B3-LCP;f__B3-LCP;g__SURF-9;s__SURF-9 sp003599535	not type material	ASM359953v1	PRJNA355136	SAMN08499003	140	31990	derived from metagenome	deeply circulating subsurface aquifer fluids	44.352157 N 103.750503 W	0	0	candidate division Zixibacteria bacterium	none	na	3	none	none	none	none	none	2018/09/26	0	2053527	1	SURF_9	University of Southern California	2053527	d__Bacteria;p__candidate division Zixibacteria;c__;o__;f__;g__;s__	d__Bacteria;x__FCB group;p__candidate division Zixibacteria;x__unclassified candidate division Zixibacteria;s__candidate division Zixibacteria bacterium	QZKQ00000000.1	3113	QZKQ01000031.1	0	0	0	0	1	0	0
GCA_913009835.1	0	90.52	1.1	0	3116787	86.9108	264	51.2066	3586192	d__Bacteria;p__AABM5-125-24;c__BMS3BBIN04;o__BMS3BBIN04;f__BMS3BBIN04;g__BMS3BBIN04;s__BMS3BBIN04 sp002898195	not type material	DRR093004_bin.59_MetaBAT_v2.12.1_MAG	PRJEB37807	SAMEA9694343	264	19660	derived from metagenome	marine metagenome	none	0	none	uncultured bacterium	none	na	none	none	none	none	none	none	2021/09/22	0	77133	none	DRR093004_bin.59_MetaBAT_v2.12.1_MAG	EMG	77133	d__Bacteria;p__;c__;o__;f__;g__;s__	d__Bacteria;x__environmental samples;s__uncultured bacterium	CAJVXH000000000.1	3029	CAJVXH010000012.1	0	0	0	0	0	0	0
GCA_020444425.1	0	96.7	1.1	0	3883461	86.6026	74	58.0097	4484229	d__Bacteria;p__AABM5-125-24;c__BMS3BBIN04;o__BMS3BBIN04;f__BMS3BBIN04;g__BMS3BBIN04;s__BMS3BBIN04 sp020444425	not type material	ASM2044442v1	PRJNA716594	SAMN19607736	74	88808	derived from metagenome	river sediment	38.918710 N 77.103026 W	0	1	bacterium	none	na	4	none	none	none	none	none	2021/10/13	0	1869227	1	MAG87	Naval Research Laboratory	1869227	d__Bacteria;p__;c__;o__;f__;g__;s__	d__Bacteria;x__unclassified Bacteria;s__bacterium	JAHLLB000000000.1	3338	JAHLLB010000064.1	0	0	0	0	0	0	0
GCA_018263585.1	11	96.7	0	0	2356775	82.8106	165	66.0939	2845983	d__Bacteria;p__AABM5-125-24;c__BMS3BBIN04;o__BMS3BBIN04;f__BMS3BBIN04;g__JAANWZ01;s__JAANWZ01 sp018263585	not type material	ASM1826358v1	PRJNA593704	SAMN13565697	165	24817	derived from metagenome	marine brine pool	19.61 N 38.73 E	0	0	Calditrichaeota bacterium	none	na	3	none	none	none	none	none	2021/05/04	0	2212469	1	SuakinDeep_MAG45_3	KAUST	2212469	d__Bacteria;p__Calditrichaeota;c__;o__;f__;g__;s__	d__Bacteria;p__Calditrichaeota;x__unclassified Calditrichaeota;s__Calditrichaeota bacterium	JAANWZ000000000.1	2203	JAANWZ010000126.1	0	0	0	0	0	0	0
GCA_020444265.1	0	97.8	2.2	0	3881474	89.6598	19	55.303	4329111	d__Bacteria;p__AABM5-125-24;c__BMS3BBIN04;o__BMS3BBIN04;f__BMS3BBIN04;g__JAHLLH01;s__JAHLLH01 sp020444265	not type material	ASM2044426v1	PRJNA716594	SAMN19607742	19	350264	derived from metagenome	river sediment	38.918710 N 77.103026 W	0	1	bacterium	none	na	3	none	none	none	none	none	2021/10/13	0	1869227	1	MAG26	Naval Research Laboratory	1869227	d__Bacteria;p__;c__;o__;f__;g__;s__	d__Bacteria;x__unclassified Bacteria;s__bacterium	JAHLLH000000000.1	3457	JAHLLH010000011.1	0	0	0	0	0	0	0
GCA_019912845.1	0	96.05	2.2	0	4057782	87.3161	297	44.0968	4647231	d__Bacteria;p__AABM5-125-24;c__BMS3BBIN04;o__BMS3BBIN04;f__BMS3BBIN04;g__JAIOHU01;s__JAIOHU01 sp019912845	not type material	ASM1991284v1	PRJNA758578	SAMN21031748	297	26318	derived from metagenome	C_S_N bioreactor biomass	51.8449 N 5.8428 E	0	1	bacterium	none	na	4	none	none	none	none	none	2021/09/08	0	1869227	1	MAG_12	Radboud University Nijmegen	1869227	d__Bacteria;p__;c__;o__;f__;g__;s__	d__Bacteria;x__unclassified Bacteria;s__bacterium	JAIOHU000000000.1	3593	JAIOHU010000003.1	0	0	0	0	0	0	0
GCA_014729955.1	0	88.51	2.51	0	3155915	86.6502	612	57.3552	3642132	d__Bacteria;p__AABM5-125-24;c__BMS3BBIN04;o__BMS3BBIN04;f__BMS3BBIN04;g__WJJA01;s__WJJA01 sp014729955	not type material	ASM1472995v1	PRJNA561032	SAMN13151193	612	6754	derived from metagenome	microbial mat from hypersaline water environment	25.7834 S 113.2988 E	0	1	bacterium	none	na	0	none	none	none	none	none	2020/09/24	0	1869227	0	Bin_338	University of New South Wales	1869227	d__Bacteria;p__;c__;o__;f__;g__;s__	d__Bacteria;x__unclassified Bacteria;s__bacterium	WJJA00000000.1	3159	none	0	0	0	0	0	0	0
GCA_020724065.1	0	87.91	1.1	100	2124929	91.3336	185	53.8671	2326557	d__Bacteria;p__AABM5-125-24;c__RPQS01;o__RPQS01;f__DYHQ01;g__DYHQ01;s__DYHQ01 sp020724065	not type material	ASM2072406v1	PRJNA767587	SAMN22209324	185	15306	derived from metagenome	groundwater filtered on filters	26.2605 S 27.3014 E	0	none	Candidatus Puniceispirillum sp.	none	na	none	168	41	16379	10111	6821	2021/11/02	17	2026719	none	DR5_54_11	University Duisburg-Essen	2026719	d__Bacteria;p__Proteobacteria;c__Alphaproteobacteria;o__;f__;g__Candidatus Puniceispirillum;s__	d__Bacteria;p__Proteobacteria;c__Alphaproteobacteria;x__Alphaproteobacteria incertae sedis;x__SAR116 cluster;g__Candidatus Puniceispirillum;x__unclassified Candidatus Puniceispirillum;s__Candidatus Puniceispirillum sp.	DYHQ00000000.1	2049	DYHQ01000024.1	0	0	0	0	0	0	0
GCA_013360195.1	0	98.84	0	0	3002575	92.8903	46	52.4261	3232388	d__Bacteria;p__AABM5-125-24;c__RPQS01;o__RPQS01;f__RPQS01;g__JABWCQ01;s__JABWCQ01 sp013360195	not type material	ASM1336019v1	PRJNA601861	SAMN14239069	46	167035	derived from metagenome	partial denitrification and anammox bioreactor	32.0 N 118.7 E	0	0	bacterium	none	na	3	none	none	none	none	none	2020/06/18	0	1869227	1	MAG_60	NanJing University	1869227	d__Bacteria;p__;c__;o__;f__;g__;s__	d__Bacteria;x__unclassified Bacteria;s__bacterium	JABWCQ000000000.1	2727	JABWCQ010000007.1	0	0	0	0	0	0	0
GCA_016702305.1	0	98.9	0	0	3067355	90.6628	17	57.722	3383257	d__Bacteria;p__AABM5-125-24;c__RPQS01;o__RPQS01;f__RPQS01;g__JABWCQ01;s__JABWCQ01 sp016702305	not type material	ASM1670230v1	PRJNA629478	SAMN16425661	17	807450	derived from metagenome	activated sludge from Aved_18-Q3-R54-62	55.608613 N 12.450537 E	0	0	bacterium	none	na	3	none	none	none	none	none	2021/01/19	0	1869227	1	Aved_18-Q3-R54-62_MAXAC.418	Aalborg University	1869227	d__Bacteria;p__;c__;o__;f__;g__;s__	d__Bacteria;x__unclassified Bacteria;s__bacterium	JADJEH000000000.1	2946	JADJEH010000002.1	0	0	0	0	0	0	0
GCA_016703065.1	0	96.09	0	0	2817766	91.2255	9	56.2658	3088792	d__Bacteria;p__AABM5-125-24;c__RPQS01;o__RPQS01;f__RPQS01;g__JABWCQ01;s__JABWCQ01 sp016703065	not type material	ASM1670306v1	PRJNA629478	SAMN16425622	9	545695	derived from metagenome	activated sludge from Aved_18-Q3-R54-62	55.608613 N 12.450537 E	0	0	bacterium	none	na	3	none	none	none	none	none	2021/01/19	0	1869227	1	Aved_18-Q3-R54-62_BATAC.765	Aalborg University	1869227	d__Bacteria;p__;c__;o__;f__;g__;s__	d__Bacteria;x__unclassified Bacteria;s__bacterium	JADJCU000000000.1	2950	JADJCU010000009.1	0	0	0	0	0	0	0
GCA_016721565.1	0	94.99	0	0	3280288	88.2537	62	51.3251	3716885	d__Bacteria;p__AABM5-125-24;c__RPQS01;o__RPQS01;f__RPQS01;g__JABWCQ01;s__JABWCQ01 sp016721565	not type material	ASM1672156v1	PRJNA629478	SAMN16426482	62	84879	derived from metagenome	activated sludge from Skiv_18-Q3-R9-52	56.565132 N 9.042158 E	0	0	bacterium	none	na	3	none	none	none	none	none	2021/01/19	0	1869227	1	Skiv_18-Q3-R9-52_BATAC.286	Aalborg University	1869227	d__Bacteria;p__;c__;o__;f__;g__;s__	d__Bacteria;x__unclassified Bacteria;s__bacterium	JADKHW000000000.1	3855	JADKHW010000001.1	0	0	0	0	0	0	0
GCA_020637395.1	0	90.05	0	0	2269676	93.4711	5	55.6155	2428212	d__Bacteria;p__AABM5-125-24;c__RPQS01;o__RPQS01;f__RPQS01;g__JABWCQ01;s__JABWCQ01 sp020637395	not type material	ASM2063739v1	PRJNA648801	SAMN15687553	5	1932077	derived from metagenome	activated sludge from Hong Kong Shatin wastewater treatment plant	22.38 N 114.20 E	0	0	Calditrichaeota bacterium	none	na	3	none	none	none	none	none	2021/10/26	0	2212469	1	HK-STAS-AABM5-4	The University of Hong Kong	2212469	d__Bacteria;p__Calditrichaeota;c__;o__;f__;g__;s__	d__Bacteria;p__Calditrichaeota;x__unclassified Calditrichaeota;s__Calditrichaeota bacterium	JACJWA000000000.1	1961	JACJWA010000001.1	0	0	0	0	0	0	0
GCA_020637445.1	0	98.9	0	0	2862817	92.5913	4	53.215	3091884	d__Bacteria;p__AABM5-125-24;c__RPQS01;o__RPQS01;f__RPQS01;g__JABWCQ01;s__JABWCQ01 sp020637445	not type material	ASM2063744v1	PRJNA648801	SAMN15687552	4	1905518	derived from metagenome	activated sludge from Hong Kong Shatin wastewater treatment plant	22.38 N 114.20 E	0	0	Calditrichaeota bacterium	none	na	3	none	none	none	none	none	2021/10/26	0	2212469	1	HK-STAS-AABM5-3	The University of Hong Kong	2212469	d__Bacteria;p__Calditrichaeota;c__;o__;f__;g__;s__	d__Bacteria;p__Calditrichaeota;x__unclassified Calditrichaeota;s__Calditrichaeota bacterium	JACJVZ000000000.1	2533	JACJVZ010000001.1	0	0	0	0	0	0	0
GCA_023382385.1	0	98.84	0	0	2702004	93.1157	8	54.0542	2901770	d__Bacteria;p__AABM5-125-24;c__RPQS01;o__RPQS01;f__RPQS01;g__JABWCQ01;s__JABWCQ01 sp023382385	not type material	ASM2338238v1	PRJNA715587	SAMN18354473	8	559005	derived from metagenome	anammox reactor	22.2827 N 114.1368 E	0	0	bacterium	none	na	4	7	1	946878	426928	189012	2022/05/16	1	1869227	1	AAB1	The University of Hong Kong	1869227	d__Bacteria;p__;c__;o__;f__;g__;s__	d__Bacteria;x__unclassified Bacteria;s__bacterium	JAHDVH000000000.1	2414	JAHDVH010000003.1	0	0	0	0	0	0	0
GCA_016214895.1	0	100	0	0	2902096	90.3718	26	60.053	3211286	d__Bacteria;p__AABM5-125-24;c__RPQS01;o__RPQS01;f__RPQS01;g__JACRMR01;s__JACRMR01 sp016214895	not type material	ASM1621489v1	PRJNA640378	SAMN15436712	26	429255	derived from metagenome	groundwater	38.70266 N 122.51889 W	0	0	candidate division KSB1 bacterium	none	na	3	none	none	none	none	none	2020/12/21	0	2172550	1	NC_groundwater_1912_Pr3_S2p5_60_49	Innovative Genomics Institute	2172550	d__Bacteria;p__;c__;o__;f__;g__;s__	d__Bacteria;x__Bacteria incertae sedis;x__Bacteria candidate phyla;x__candidate division KSB1;x__unclassified candidate division KSB1;s__candidate division KSB1 bacterium	JACRMR000000000.1	2593	JACRMR010000012.1	0	0	0	0	0	0	0
GCA_018814465.1	0	89.4	0.65	100	2958370	89.9678	513	51.8394	3288253	d__Bacteria;p__AABM5-125-24;c__RPQS01;o__RPQS01;f__RPQS01;g__JAHIZR01;s__JAHIZR01 sp018814465	not type material	ASM1881446v1	PRJNA627556	SAMN19297962	513	8236	derived from metagenome	Aspo HRL	57.264 N 16.3936 E	0	0	bacterium	none	na	0	none	none	none	none	none	2021/06/09	0	1869227	0	Modern_marine.mb.187	Department of Ecology and Genetics, Limnology and Science for Life Laboratory, Uppsala University	1869227	d__Bacteria;p__;c__;o__;f__;g__;s__	d__Bacteria;x__unclassified Bacteria;s__bacterium	JAHIZR000000000.1	3008	none	0	0	0	0	0	0	0
GCA_018812265.1	0	97.8	0	0	3188596	91.1871	235	57.8568	3496761	d__Bacteria;p__AABM5-125-24;c__RPQS01;o__RPQS01;f__RPQS01;g__JAHJDG01;s__JAHJDG01 sp018812265	not type material	ASM1881226v1	PRJNA627556	SAMN19298055	235	23311	derived from metagenome	Aspo HRL	57.264 N 16.3936 E	0	0	bacterium	none	na	3	none	none	none	none	none	2021/06/09	0	1869227	0	Modern_marine.mb.39	Department of Ecology and Genetics, Limnology and Science for Life Laboratory, Uppsala University	1869227	d__Bacteria;p__;c__;o__;f__;g__;s__	d__Bacteria;x__unclassified Bacteria;s__bacterium	JAHJDG000000000.1	3005	none	0	0	0	0	0	0	0
GCA_016215705.1	0	96.09	1.65	0	4703439	85.9796	270	54.2239	5470412	d__Bacteria;p__Abyssobacteria;c__SURF-5;o__SURF-5;f__SURF-5;g__JACRIR01;s__JACRIR01 sp016215705	not type material	ASM1621570v1	PRJNA640378	SAMN15436608	270	34992	derived from metagenome	groundwater	38.70266 N 122.51889 W	0	1	Candidatus Poribacteria bacterium	none	na	3	none	none	none	none	none	2020/12/21	0	2026781	1	NC_groundwater_1808_Pr3_B-0.1um_54_35	Innovative Genomics Institute	2026781	d__Bacteria;p__Candidatus Poribacteria;c__;o__;f__;g__;s__	d__Bacteria;x__Bacteria incertae sedis;x__Bacteria candidate phyla;p__Candidatus Poribacteria;x__unclassified Candidatus Poribacteria;s__Candidatus Poribacteria bacterium	JACRIR000000000.1	4820	JACRIR010000044.1	0	0	0	0	0	0	0
GCA_003598055.1	0	90.05	2.2	0	4038255	86.989	144	54.8925	4642259	d__Bacteria;p__Abyssobacteria;c__SURF-5;o__SURF-5;f__SURF-5;g__SURF-17;s__SURF-17 sp003598055	not type material	ASM359805v1	PRJNA355136	SAMN08499011	144	45483	derived from metagenome	deeply circulating subsurface aquifer fluids	44.352157 N 103.750503 W	0	1	Candidatus Abyssubacteria bacterium SURF_17	none	na	3	none	none	none	none	none	2018/09/26	0	2093361	1	SURF_17	University of Southern California	2093361	d__Bacteria;p__Candidatus Abyssubacteria;c__;o__;f__;g__;s__	d__Bacteria;x__PVC group;p__Candidatus Abyssubacteria;s__Candidatus Abyssubacteria bacterium SURF_17	QZKI00000000.1	4086	QZKI01000113.1	0	0	0	0	0	0	0
GCA_003598085.1	0	97.74	3.3	0	4544459	89.0467	145	54.7597	5103455	d__Bacteria;p__Abyssobacteria;c__SURF-5;o__SURF-5;f__SURF-5;g__SURF-5;s__SURF-5 sp003598085	not type material	ASM359808v1	PRJNA355136	SAMN08498999	145	42402	derived from metagenome	deeply circulating subsurface aquifer fluids	44.352157 N 103.750503 W	0	1	Candidatus Abyssubacteria bacterium SURF_5	none	na	1	none	none	none	none	none	2018/09/26	0	2093360	1	SURF_5	University of Southern California	2093360	d__Bacteria;p__Candidatus Abyssubacteria;c__;o__;f__;g__;s__	d__Bacteria;x__PVC group;p__Candidatus Abyssubacteria;s__Candidatus Abyssubacteria bacterium SURF_5	QZKU00000000.1	4359	none	0	0	0	0	0	0	0
GCA_000493965.1	60	84.34	2.61	20	2563936	87.9981	134	39.2745	2913626	d__Bacteria;p__Acidobacteriota;c__Aminicenantia;o__Aminicenantales;f__Aminicenantaceae;g__Aminicenans;s__Aminicenans sakinawicola	not type material	Aminicenantes bacterium OTU 1	PRJNA213357	SAMN02441763	134	42090	derived from single cell	none	none	0	none	Candidatus Aminicenans sakinawicola JGI OTU-1	0	na	none	none	none	none	none	none	2013/10/31	0	1432325	none	JGI OTU-1	DOE Joint Genome Institute	1383028	d__Bacteria;p__Candidatus Aminicenantes;c__;o__;f__;g__Candidatus Aminicenans;s__Candidatus Aminicenans sakinawicola	d__Bacteria;x__Bacteria incertae sedis;x__Bacteria candidate phyla;p__Candidatus Aminicenantes;g__Candidatus Aminicenans;s__Candidatus Aminicenans sakinawicola;x__Candidatus Aminicenans sakinawicola JGI OTU-1	AWNV00000000.1	2671	AWNV01000024.1	0	0	0	0	0	0	0
GCA_020344415.1	0	96.55	3.45	0	3748783	84.6031	296	41.9024	4431024	d__Bacteria;p__Acidobacteriota;c__Aminicenantia;o__Aminicenantales;f__Aminicenantaceae;g__G020344415;s__G020344415 sp020344415	not type material	ASM2034441v1	PRJNA575161	SAMN17669540	296	50531	derived from metagenome	environmental18	22.1315 N 113.8055 E	1	0	Candidatus Aminicenantes bacterium	none	na	0	1	1	4431024	4431024	4431024	2021/10/07	296	2052149	0	bin112	Tongji University	2052149	d__Bacteria;p__Candidatus Aminicenantes;c__;o__;f__;g__;s__	d__Bacteria;x__Bacteria incertae sedis;x__Bacteria candidate phyla;p__Candidatus Aminicenantes;x__unclassified Aminicenantes;s__Candidatus Aminicenantes bacterium	none	3713	CP070825.1	0	0	0	0	0	0	0
GCA_020348385.1	0	83.63	4.27	0	3954280	90.8762	147	46.2983	4351283	d__Bacteria;p__Acidobacteriota;c__Aminicenantia;o__Aminicenantales;f__Aminicenantaceae;g__G020348385;s__G020348385 sp020348385	not type material	ASM2034838v1	PRJNA575161	SAMN17669615	147	52021	derived from metagenome	environmental93	22.1315 N 113.8055 E	1	0	Candidatus Aminicenantes bacterium	none	na	0	1	1	4351283	4351283	4351283	2021/10/07	147	2052149	0	bin34	Tongji University	2052149	d__Bacteria;p__Candidatus Aminicenantes;c__;o__;f__;g__;s__	d__Bacteria;x__Bacteria incertae sedis;x__Bacteria candidate phyla;p__Candidatus Aminicenantes;x__unclassified Aminicenantes;s__Candidatus Aminicenantes bacterium	none	3647	none	0	0	0	0	0	0	0
GCA_016783445.1	0	89.52	4.27	0	2551476	88.1428	153	40.5287	2894707	d__Bacteria;p__Acidobacteriota;c__Aminicenantia;o__Aminicenantales;f__Aminicenantaceae;g__JADHWO01;s__JADHWO01 sp016783445	not type material	ASM1678344v1	PRJNA638805	SAMN16436331	153	27535	derived from metagenome	Brackish water; Black Sea St. 307	43.155517 N 28.005383 E	0	0	Candidatus Aminicenantes bacterium	none	na	1	none	none	none	none	none	2021/02/01	0	2052149	0	BS750m-G29	Evolutionary Genomics Group	2052149	d__Bacteria;p__Candidatus Aminicenantes;c__;o__;f__;g__;s__	d__Bacteria;x__Bacteria incertae sedis;x__Bacteria candidate phyla;p__Candidatus Aminicenantes;x__unclassified Aminicenantes;s__Candidatus Aminicenantes bacterium	JADHWO000000000.1	2508	none	0	0	0	0	0	0	0
GCA_016927475.1	0	90.37	2.56	0	4500581	90.2063	104	45.818	4989209	d__Bacteria;p__Acidobacteriota;c__Aminicenantia;o__Aminicenantales;f__Aminicenantaceae;g__JAFGMO01;s__JAFGMO01 sp016927475	not type material	ASM1692747v1	PRJNA690107	SAMN17242068	104	76730	derived from metagenome	Freshwater Sediment	34.99562 N 98.68895 W	0	0	Candidatus Aminicenantes bacterium	none	na	3	none	none	none	none	none	2021/02/24	0	2052149	1	Zod_Metabat.480	Oklahoma State University	2052149	d__Bacteria;p__Candidatus Aminicenantes;c__;o__;f__;g__;s__	d__Bacteria;x__Bacteria incertae sedis;x__Bacteria candidate phyla;p__Candidatus Aminicenantes;x__unclassified Aminicenantes;s__Candidatus Aminicenantes bacterium	JAFGMO000000000.1	4094	JAFGMO010000086.1	0	0	0	0	0	0	0
GCA_023133225.1	0	80.02	0.85	0	2773396	89.9075	406	42.9463	3084722	d__Bacteria;p__Acidobacteriota;c__Aminicenantia;o__Aminicenantales;f__Aminicenantaceae;g__JAGLWV01;s__JAGLWV01 sp023133225	not type material	ASM2313322v1	PRJNA707313	SAMN18452410	406	10620	derived from metagenome	deep sea sediment	22.17 N 119.28 E	0	0	Candidatus Aminicenantes bacterium	none	na	0	none	none	none	none	none	2022/04/26	0	2052149	0	RS_12_32	Institute of Oceanology, Chinese Academy of Sciences	2052149	d__Bacteria;p__Candidatus Aminicenantes;c__;o__;f__;g__;s__	d__Bacteria;x__Bacteria incertae sedis;x__Bacteria candidate phyla;p__Candidatus Aminicenantes;x__unclassified Aminicenantes;s__Candidatus Aminicenantes bacterium	JAGLWV000000000.1	2747	none	0	0	0	0	0	0	0
GCA_018335295.1	0	91.91	4.27	16.67	2263912	89.2014	118	43.7706	2537978	d__Bacteria;p__Acidobacteriota;c__Aminicenantia;o__Aminicenantales;f__Aminicenantaceae;g__JAGXKI01;s__JAGXKI01 sp018335295	not type material	ASM1833529v1	PRJNA714934	SAMN18352236	118	37039	derived from metagenome	sediments	40.818389 N 112.237111 W	0	0	bacterium	none	na	3	107	18	40926	21613	10788	2021/05/10	11	1869227	1	GSL_GB14_3	University of Utah	1869227	d__Bacteria;p__;c__;o__;f__;g__;s__	d__Bacteria;x__unclassified Bacteria;s__bacterium	JAGXKI000000000.1	2301	JAGXKI010000007.1	0	0	0	0	0	0	0
GCA_018894615.1	0	91.06	3.42	0	2704946	91.5929	371	53.2762	2953228	d__Bacteria;p__Acidobacteriota;c__Aminicenantia;o__Aminicenantales;f__Aminicenantaceae;g__JAHIPL01;s__JAHIPL01 sp018894615	not type material	ASM1889461v1	PRJNA627556	SAMN19297696	371	11322	derived from metagenome	Olkiluoto	61.1431 N 21.2923 E	0	0	Acidobacteria bacterium	none	na	3	none	none	none	none	none	2021/06/16	0	1978231	1	KR13_S3.mb.68	Department of Ecology and Genetics, Limnology and Science for Life Laboratory, Uppsala University	1978231	d__Bacteria;p__Acidobacteria;c__;o__;f__;g__;s__	d__Bacteria;p__Acidobacteria;x__unclassified Acidobacteria;s__Acidobacteria bacterium	JAHIPL000000000.1	2791	JAHIPL010000031.1	0	0	0	0	0	0	0
GCA_014859315.1	0	89.52	1.71	0	1864040	90.4423	200	39.1985	2061027	d__Bacteria;p__Acidobacteriota;c__Aminicenantia;o__Aminicenantales;f__Aminicenantaceae;g__Kmv29;s__Kmv29 sp014859315	not type material	ASM1485931v1	PRJNA636628	SAMN15871840	200	15775	derived from metagenome	bubbling pool in the central crater-like structure of an active mud volcano	45.4261 N 36.4780 E	0	0	Candidatus Aminicenantes bacterium	none	na	1	none	none	none	none	none	2020/10/07	0	2052149	1	Kmv29	Institute of Bioengineering, Research Center of Biotechnology of RAS	2052149	d__Bacteria;p__Candidatus Aminicenantes;c__;o__;f__;g__;s__	d__Bacteria;x__Bacteria incertae sedis;x__Bacteria candidate phyla;p__Candidatus Aminicenantes;x__unclassified Aminicenantes;s__Candidatus Aminicenantes bacterium	JACUUK000000000.1	1880	JACUUK010000144.1	0	0	0	0	0	0	0
GCA_004378665.1	0	87.05	3.42	0	1896771	92.5534	398	47.9684	2049380	d__Bacteria;p__Acidobacteriota;c__Aminicenantia;o__Aminicenantales;f__Aminicenantaceae;g__SOIA01;s__SOIA01 sp004378665	not type material	ASM437866v1	PRJNA485648	SAMN11124363	398	6028	derived from metagenome	deep sea sediments associated with petroleum seepage	27.43 N 86.01 W	0	0	Candidatus Aminicenantes bacterium	none	na	0	none	none	none	none	none	2019/03/25	0	2052149	0	E29_bin11	University of Calgary	2052149	d__Bacteria;p__Candidatus Aminicenantes;c__;o__;f__;g__;s__	d__Bacteria;x__Bacteria incertae sedis;x__Bacteria candidate phyla;p__Candidatus Aminicenantes;x__unclassified Aminicenantes;s__Candidatus Aminicenantes bacterium	SOIA00000000.1	1907	none	0	0	0	0	0	0	0
GCA_004377005.1	0	80.62	1.71	0	1751543	90.6657	331	42.0633	1931870	d__Bacteria;p__Acidobacteriota;c__Aminicenantia;o__Aminicenantales;f__Aminicenantaceae;g__SOIV01;s__SOIV01 sp004377005	not type material	ASM437700v1	PRJNA485648	SAMN11124384	331	7727	derived from metagenome	deep sea sediments associated with petroleum seepage	27.43 N 86.01 W	0	0	Candidatus Aminicenantes bacterium	none	na	0	none	none	none	none	none	2019/03/25	0	2052149	0	E29_bin47	University of Calgary	2052149	d__Bacteria;p__Candidatus Aminicenantes;c__;o__;f__;g__;s__	d__Bacteria;x__Bacteria incertae sedis;x__Bacteria candidate phyla;p__Candidatus Aminicenantes;x__unclassified Aminicenantes;s__Candidatus Aminicenantes bacterium	SOIV00000000.1	1765	none	0	0	0	0	0	0	0
GCA_011049545.1	0	89.52	4.27	20	2830680	87.478	161	41.534	3235875	d__Bacteria;p__Acidobacteriota;c__Aminicenantia;o__Aminicenantales;f__Aminicenantaceae;g__SOIV01;s__SOIV01 sp011049545	not type material	ASM1104954v1	PRJNA480137	SAMN09638565	161	37435	derived from metagenome	LokiAmp MDA-amplified sample from Loki s castle hydrothermal vent sediment	73.763167 N 8.464000 E	0	0	Candidatus Aminicenantes bacterium	none	na	3	none	none	none	none	none	2020/03/02	0	2052149	1	HyVt-373	The University of Hong Kong	2052149	d__Bacteria;p__Candidatus Aminicenantes;c__;o__;f__;g__;s__	d__Bacteria;x__Bacteria incertae sedis;x__Bacteria candidate phyla;p__Candidatus Aminicenantes;x__unclassified Aminicenantes;s__Candidatus Aminicenantes bacterium	DRHQ00000000.1	2927	DRHQ01000093.1	0	0	0	0	0	0	0
GCA_011773465.1	68	82.25	2.56	0	2238145	86.3504	136	41.4967	2591933	d__Bacteria;p__Acidobacteriota;c__Aminicenantia;o__Aminicenantales;f__Aminicenantaceae;g__SOIV01;s__SOIV01 sp011773465	not type material	ASM1177346v1	PRJNA598413	SAMN13684396	136	46613	derived from metagenome	Pelagic sediment	21.5 N 72.5 E	0	0	Candidatus Aminicenantes bacterium	none	na	1	74	11	73629	31709	16944	2020/03/30	62	2052149	0	CS1-C017	Maharaja Krishnakumarsinhji Bhavnagar University	2052149	d__Bacteria;p__Candidatus Aminicenantes;c__;o__;f__;g__;s__	d__Bacteria;x__Bacteria incertae sedis;x__Bacteria candidate phyla;p__Candidatus Aminicenantes;x__unclassified Aminicenantes;s__Candidatus Aminicenantes bacterium	WVXO00000000.1	2290	none	0	0	0	0	0	0	0
GCA_014727835.1	0	90.2	4.32	0	2914154	92.9543	132	44.1628	3135038	d__Bacteria;p__Acidobacteriota;c__Aminicenantia;o__Aminicenantales;f__Aminicenantaceae;g__WJMT01;s__WJMT01 sp014727835	not type material	ASM1472783v1	PRJNA561032	SAMN13151290	132	43306	derived from metagenome	microbial mat from hypersaline water environment	25.7834 S 113.2988 E	0	0	Candidatus Aminicenantes bacterium	none	na	3	none	none	none	none	none	2020/09/24	0	2052149	1	Bin_127	University of New South Wales	2052149	d__Bacteria;p__Candidatus Aminicenantes;c__;o__;f__;g__;s__	d__Bacteria;x__Bacteria incertae sedis;x__Bacteria candidate phyla;p__Candidatus Aminicenantes;x__unclassified Aminicenantes;s__Candidatus Aminicenantes bacterium	WJMT00000000.1	2777	none	0	0	0	0	0	0	0
GCA_021162615.1	0	91.06	3.42	0	2567424	89.9821	146	42.8464	2853261	d__Bacteria;p__Acidobacteriota;c__Aminicenantia;o__Aminicenantales;f__Aminicenantaceae;g__WJMT01;s__WJMT01 sp021162615	not type material	ASM2116261v1	PRJNA713414	SAMN18353669	146	33025	derived from metagenome	marine hydrothermal sediment	23.957043 N 108.862273 W	0	0	Candidatus Aminicenantes bacterium	none	na	3	none	none	none	none	none	2021/12/10	0	2052149	1	AUK173	California Institute of Technology	2052149	d__Bacteria;p__Candidatus Aminicenantes;c__;o__;f__;g__;s__	d__Bacteria;x__Bacteria incertae sedis;x__Bacteria candidate phyla;p__Candidatus Aminicenantes;x__unclassified Aminicenantes;s__Candidatus Aminicenantes bacterium	JAGGYH000000000.1	2566	JAGGYH010000127.1	0	0	0	0	0	0	0
GCA_011772495.1	72	86.1	4.26	8.33	2925728	89.3001	73	44.3008	3276286	d__Bacteria;p__Acidobacteriota;c__Aminicenantia;o__Aminicenantales;f__Aminicenantaceae;g__WVZL01;s__WVZL01 sp011772495	not type material	ASM1177249v1	PRJNA598413	SAMN13684445	73	125026	derived from metagenome	Pelagic sediment	21.5 N 72.5 E	0	0	Candidatus Aminicenantes bacterium	none	na	3	49	9	135889	86474	50998	2020/03/30	24	2052149	1	CS4-C018	Maharaja Krishnakumarsinhji Bhavnagar University	2052149	d__Bacteria;p__Candidatus Aminicenantes;c__;o__;f__;g__;s__	d__Bacteria;x__Bacteria incertae sedis;x__Bacteria candidate phyla;p__Candidatus Aminicenantes;x__unclassified Aminicenantes;s__Candidatus Aminicenantes bacterium	WVZL00000000.1	2824	WVZL01000019.1	0	0	0	0	0	0	0
GCA_016867615.1	0	80.1	3.89	0	2233354	91.4747	542	64.9119	2441500	d__Bacteria;p__Acidobacteriota;c__Aminicenantia;o__Aminicenantales;f__JAFGAV01;g__JAFGAV01;s__JAFGAV01 sp016867615	not type material	JGI 2017-08-21	PRJNA523022	SAMN10966497	542	5517	derived from metagenome	freshwater lake	6.2556 S 29.5108 E	0	0	Candidatus Aminicenantes bacterium	none	na	1	none	none	none	none	none	2021/02/11	0	2052149	1	M_DeepCast_400m_m2_293	University of Wisconsin - Madison	2052149	d__Bacteria;p__Candidatus Aminicenantes;c__;o__;f__;g__;s__	d__Bacteria;x__Bacteria incertae sedis;x__Bacteria candidate phyla;p__Candidatus Aminicenantes;x__unclassified Aminicenantes;s__Candidatus Aminicenantes bacterium	VGJG00000000.1	2568	VGJG01000085.1	0	0	0	0	0	0	0
GCA_016933515.1	0	89.4	2.62	0	2179898	91.7937	123	62.2096	2374780	d__Bacteria;p__Acidobacteriota;c__Aminicenantia;o__Aminicenantales;f__JAFGAV01;g__JAFGAV01;s__JAFGAV01 sp016933515	not type material	ASM1693351v1	PRJNA690107	SAMN17241763	123	33522	derived from metagenome	Freshwater Sediment	34.99562 N 98.68895 W	0	0	Candidatus Aminicenantes bacterium	none	na	3	none	none	none	none	none	2021/02/24	0	2052149	1	Zod_maxbin.0345_1	Oklahoma State University	2052149	d__Bacteria;p__Candidatus Aminicenantes;c__;o__;f__;g__;s__	d__Bacteria;x__Bacteria incertae sedis;x__Bacteria candidate phyla;p__Candidatus Aminicenantes;x__unclassified Aminicenantes;s__Candidatus Aminicenantes bacterium	JAFGAV000000000.1	2134	JAFGAV010000009.1	0	0	0	0	0	0	0
GCA_022867325.1	0	86.7	2.99	16.67	3365845	90.1908	498	61.2561	3731918	d__Bacteria;p__Acidobacteriota;c__Aminicenantia;o__Aminicenantales;f__JAFGBC01;g__JAFGBC01;s__JAFGBC01 sp022867325	not type material	ASM2286732v1	PRJNA821074	SAMN27120624	498	10795	derived from metagenome	Polar Fox Lagoon sediment taken using 3m corer (60 mm diameter)	71.742951 N 129.337673 E	0	0	Candidatus Aminicenantes bacterium	none	na	4	none	none	none	none	none	2022/04/09	0	2052149	1	PFL55	Radboud University Nijmegen	2052149	d__Bacteria;p__Candidatus Aminicenantes;c__;o__;f__;g__;s__	d__Bacteria;x__Bacteria incertae sedis;x__Bacteria candidate phyla;p__Candidatus Aminicenantes;x__unclassified Aminicenantes;s__Candidatus Aminicenantes bacterium	JALHUR000000000.1	3561	JALHUR010000280.1	0	0	0	0	0	0	0
GCA_003648765.1	0	91.44	1.88	0	2384451	86.1436	288	43.4458	2767995	d__Bacteria;p__Acidobacteriota;c__Aminicenantia;o__Aminicenantales;f__JdFR-80;g__JdFR-80;s__JdFR-80 sp003648765	not type material	ASM364876v1	PRJNA362212	SAMN09214912	288	16051	derived from metagenome	deep-sea hydrothermal vent sediments from dive 4569_2 depth 12-15 cm	29.52416667 N 113.57000000 W	0	0	Candidatus Aminicenantes bacterium	none	na	0	none	none	none	none	none	2018/10/15	0	2052149	0	B43_G16	The University of Texas at Austin	2052149	d__Bacteria;p__Candidatus Aminicenantes;c__;o__;f__;g__;s__	d__Bacteria;x__Bacteria incertae sedis;x__Bacteria candidate phyla;p__Candidatus Aminicenantes;x__unclassified Aminicenantes;s__Candidatus Aminicenantes bacterium	QMPV00000000.1	2401	none	0	0	0	0	0	0	0
GCA_011042725.1	0	89.36	4.7	0	2214629	86.564	365	42.7646	2558371	d__Bacteria;p__Acidobacteriota;c__Aminicenantia;o__Aminicenantales;f__JdFR-80;g__JdFR-80;s__JdFR-80 sp011042725	not type material	ASM1104272v1	PRJNA480137	SAMN09638264	365	9852	derived from metagenome	marine hydrothermal sediment	27.0078 N 111.4071 W	0	0	Candidatus Aminicenantes bacterium	none	na	3	none	none	none	none	none	2020/02/29	0	2052149	0	HyVt-101	The University of Hong Kong	2052149	d__Bacteria;p__Candidatus Aminicenantes;c__;o__;f__;g__;s__	d__Bacteria;x__Bacteria incertae sedis;x__Bacteria candidate phyla;p__Candidatus Aminicenantes;x__unclassified Aminicenantes;s__Candidatus Aminicenantes bacterium	DQWD00000000.1	2359	DQWD01000136.1	0	0	0	0	0	0	0
GCA_022867105.1	0	82.5	1.93	50	2287389	91.9906	483	59.9904	2486546	d__Bacteria;p__Acidobacteriota;c__Aminicenantia;o__Aminicenantales;f__RBG-16-66-30;g__JALHVH01;s__JALHVH01 sp022867105	not type material	ASM2286710v1	PRJNA821074	SAMN27120640	483	6823	derived from metagenome	Polar Fox Lagoon sediment taken using 3m corer (60 mm diameter)	71.742951 N 129.337673 E	0	0	Candidatus Aminicenantes bacterium	none	na	1	none	none	none	none	none	2022/04/09	0	2052149	1	PFL71	Radboud University Nijmegen	2052149	d__Bacteria;p__Candidatus Aminicenantes;c__;o__;f__;g__;s__	d__Bacteria;x__Bacteria incertae sedis;x__Bacteria candidate phyla;p__Candidatus Aminicenantes;x__unclassified Aminicenantes;s__Candidatus Aminicenantes bacterium	JALHVH000000000.1	2569	JALHVH010000357.1	0	0	0	0	0	0	0
GCA_001775755.1	93	85	0	0	2242075	91.3848	303	64.0519	2453444	d__Bacteria;p__Acidobacteriota;c__Aminicenantia;o__Aminicenantales;f__RBG-16-66-30;g__RBG-16-66-30;s__RBG-16-66-30 sp001775755	not type material	ASM177575v1	PRJNA288027	SAMN04313678	303	15664	derived from metagenome	Rifle background sediment; well D04 at 19ft depth	39.5369 N 107.7828 W	0	0	Candidatus Aminicenantes bacterium RBG_19FT_COMBO_65_30	2144	na	1	136	33	24518	13240	8988	2016/10/18	167	1797277	1	none	Banfield Lab, University of California, Berkeley	1797277	d__Bacteria;p__Candidatus Aminicenantes;c__;o__;f__;g__;s__	d__Bacteria;x__Bacteria incertae sedis;x__Bacteria candidate phyla;p__Candidatus Aminicenantes;x__unclassified Aminicenantes;s__Candidatus Aminicenantes bacterium RBG_19FT_COMBO_65_30	MEYF00000000.1	2185	MEYF01000128.1	0	0	0	0	0	0	0
GCA_017999365.1	0	93.85	2.56	0	2627195	93.2597	7	68.6034	2817073	d__Bacteria;p__Acidobacteriota;c__Aminicenantia;o__Aminicenantales;f__RBG-16-66-30;g__RBG-16-66-30;s__RBG-16-66-30 sp012516875	not type material	ASM1799936v1	PRJNA524094	SAMN18118935	7	445977	derived from metagenome	wastewater	51.554753 N 9.918294 E	0	0	Candidatus Aminicenantes bacterium	none	na	3	none	none	none	none	none	2021/04/15	0	2052149	1	Go_SlDig_bin_238	Genomic and Applied Microbiology & Goettingen Genomics Laboratory	2052149	d__Bacteria;p__Candidatus Aminicenantes;c__;o__;f__;g__;s__	d__Bacteria;x__Bacteria incertae sedis;x__Bacteria candidate phyla;p__Candidatus Aminicenantes;x__unclassified Aminicenantes;s__Candidatus Aminicenantes bacterium	JAGNLW000000000.1	2423	JAGNLW010000002.1	0	0	0	0	0	0	1
GCA_014894455.1	0	94.32	4.27	0	2658052	90.1252	219	62.8849	2949287	d__Bacteria;p__Acidobacteriota;c__Aminicenantia;o__Aminicenantales;f__RBG-16-66-30;g__RBG-16-66-30;s__RBG-16-66-30 sp014894455	not type material	ASM1489445v1	PRJNA596250	SAMN13616179	219	25187	derived from metagenome	ancient permafrost soil	69.20 N 154.59 E	0	0	Acidobacteria bacterium	none	na	1	125	18	46927	20759	9636	2020/10/19	94	1978231	1	Bin2_14.8m	University or Tennessee Knoxville	1978231	d__Bacteria;p__Acidobacteria;c__;o__;f__;g__;s__	d__Bacteria;p__Acidobacteria;x__unclassified Acidobacteria;s__Acidobacteria bacterium	JADBLN000000000.1	2636	JADBLN010000052.1	0	0	0	0	0	0	0
GCA_016867635.1	0	91.11	1.71	25	2465536	92.5208	298	65.6448	2664845	d__Bacteria;p__Acidobacteriota;c__Aminicenantia;o__Aminicenantales;f__RBG-16-66-30;g__RBG-16-66-30;s__RBG-16-66-30 sp016867635	not type material	JGI 2017-08-21	PRJNA523022	SAMN10966493	298	12596	derived from metagenome	freshwater lake	6.2556 S 29.5108 E	0	0	Candidatus Aminicenantes bacterium	none	na	3	none	none	none	none	none	2021/02/11	0	2052149	1	K_DeepCast_150m_m1_388	University of Wisconsin - Madison	2052149	d__Bacteria;p__Candidatus Aminicenantes;c__;o__;f__;g__;s__	d__Bacteria;x__Bacteria incertae sedis;x__Bacteria candidate phyla;p__Candidatus Aminicenantes;x__unclassified Aminicenantes;s__Candidatus Aminicenantes bacterium	VGJC00000000.1	2546	VGJC01000043.1	0	0	0	0	0	0	0
GCA_017883305.1	0	84.91	1.71	33.33	2737285	93.3472	358	64.4455	2932371	d__Bacteria;p__Acidobacteriota;c__Aminicenantia;o__Aminicenantales;f__RBG-16-66-30;g__RBG-16-66-30;s__RBG-16-66-30 sp017883305	not type material	ASM1788330v1	PRJNA588342	SAMN16072648	358	10253	derived from metagenome	permafrost soil	68.6131 N 161.3414 E	0	none	Candidatus Aminicenantes bacterium	none	na	none	none	none	none	none	none	2021/04/08	0	2052149	none	Chersky.35_14	KOREA POLAR RESEARCH INSTITUTE	2052149	d__Bacteria;p__Candidatus Aminicenantes;c__;o__;f__;g__;s__	d__Bacteria;x__Bacteria incertae sedis;x__Bacteria candidate phyla;p__Candidatus Aminicenantes;x__unclassified Aminicenantes;s__Candidatus Aminicenantes bacterium	JADGNU000000000.1	2741	JADGNU010000199.1	0	0	0	0	0	0	1
GCA_022711665.1	0	93.85	2.56	0	3013180	92.6132	13	67.3485	3253509	d__Bacteria;p__Acidobacteriota;c__Aminicenantia;o__Aminicenantales;f__RBG-16-66-30;g__RBG-16-66-30;s__RBG-16-66-30 sp022711665	not type material	ASM2271166v1	PRJNA797519	SAMN25008178	13	488651	derived from metagenome	anaerobic digester sludge	44.31 N 88.12 W	0	none	Acidobacteria bacterium	none	na	none	none	none	none	none	none	2022/03/28	0	1978231	none	RA.bin134	University of Illinois at Urbana-Champaign	1978231	d__Bacteria;p__Acidobacteria;c__;o__;f__;g__;s__	d__Bacteria;p__Acidobacteria;x__unclassified Acidobacteria;s__Acidobacteria bacterium	JAKLEN000000000.1	2646	JAKLEN010000002.1	0	0	0	0	0	0	0
GCA_002316315.1	0	91.06	4.27	0	2247007	89.5114	63	45.7378	2510304	d__Bacteria;p__Acidobacteriota;c__Aminicenantia;o__Aminicenantales;f__Saccharicenantaceae;g__Saccharicenans;s__Saccharicenans sp002316315	not type material	ASM231631v1	PRJNA348753	SAMN06455728	63	107736	derived from metagenome	Anaerobic Digestion Sludge	none	0	none	Candidatus Aminicenantes bacterium UBA1061	0	na	none	53	6	160553	55769	21022	2017/09/20	10	1953190	none	UBA1061	University of Queensland	1953190	d__Bacteria;p__Candidatus Aminicenantes;c__;o__;f__;g__;s__	d__Bacteria;x__Bacteria incertae sedis;x__Bacteria candidate phyla;p__Candidatus Aminicenantes;x__unclassified Aminicenantes;s__Candidatus Aminicenantes bacterium UBA1061	DCDG00000000.1	2116	none	0	0	0	0	0	0	0
GCA_002441005.1	14	91.91	3.42	0	2232677	90.8708	15	47.1874	2456980	d__Bacteria;p__Acidobacteriota;c__Aminicenantia;o__Aminicenantales;f__Saccharicenantaceae;g__Saccharicenans;s__Saccharicenans sp002441005	not type material	ASM244100v1	PRJNA348753	SAMN06455203	15	366266	derived from metagenome	waste water	none	0	none	Candidatus Aminicenantes bacterium UBA6228	0	na	none	14	3	366266	253907	142450	2017/10/04	1	1953197	none	UBA6228	University of Queensland	1953197	d__Bacteria;p__Candidatus Aminicenantes;c__;o__;f__;g__;s__	d__Bacteria;x__Bacteria incertae sedis;x__Bacteria candidate phyla;p__Candidatus Aminicenantes;x__unclassified Aminicenantes;s__Candidatus Aminicenantes bacterium UBA6228	DJWO00000000.1	2070	DJWO01000002.1	0	0	0	0	0	0	0
GCA_002877915.1	0	92.08	3.42	0	2252867	88.3461	187	43.2869	2550048	d__Bacteria;p__Acidobacteriota;c__Aminicenantia;o__Aminicenantales;f__Saccharicenantaceae;g__Saccharicenans;s__Saccharicenans sp002877915	not type material	ASM287791v1	PRJNA419931	SAMN08107295	187	20870	derived from metagenome	hot spring	54.30 N 160.02 E	0	0	Candidatus Aminicenantes bacterium	2285	na	0	none	none	none	none	none	2018/01/11	0	2052149	0	ARK-02	Laetitia Wilkins's shared submissions	2052149	d__Bacteria;p__Candidatus Aminicenantes;c__;o__;f__;g__;s__	d__Bacteria;x__Bacteria incertae sedis;x__Bacteria candidate phyla;p__Candidatus Aminicenantes;x__unclassified Aminicenantes;s__Candidatus Aminicenantes bacterium	PNJE00000000.1	2295	none	0	0	0	0	0	0	0
GCA_014360005.1	0	92.94	4.8	75	2567947	88.3473	71	52.261	2906650	d__Bacteria;p__Acidobacteriota;c__Aminicenantia;o__Aminicenantales;f__Saccharicenantaceae;g__Saccharicenans;s__Saccharicenans sp014360005	not type material	ASM1436000v1	PRJNA635524	SAMN15637624	71	162203	derived from metagenome	Shengli oilfield at Shandong province	38.15 N 118.5 E	0	0	Candidatus Aminicenantes bacterium	none	na	7	none	none	none	none	none	2020/09/01	0	2052149	1	MAG-74	East China University of Science and Technology	2052149	d__Bacteria;p__Candidatus Aminicenantes;c__;o__;f__;g__;s__	d__Bacteria;x__Bacteria incertae sedis;x__Bacteria candidate phyla;p__Candidatus Aminicenantes;x__unclassified Aminicenantes;s__Candidatus Aminicenantes bacterium	JACIYI000000000.1	2403	JACIYI010000044.1	0	0	0	0	0	0	0
GCA_024653215.1	0	92.56	3.42	0	2316949	88.9673	45	54.4376	2604269	d__Bacteria;p__Acidobacteriota;c__Aminicenantia;o__Aminicenantales;f__Saccharicenantaceae;g__Saccharicenans;s__Saccharicenans sp024653215	not type material	ASM2465321v1	PRJNA865764	SAMN30127992	45	289680	derived from metagenome	enrichment culture from terrestrial mud volcano	52.043 N 143.084 E	0	0	Candidatus Saccharicenans sp.	none	na	5	36	4	289680	126191	62403	2022/08/14	9	2819258	1	A05DMB19	Research Center of Biotechnology RAS	2819258	d__Bacteria;p__Candidatus Aminicenantes;c__;o__;f__;g__Candidatus Saccharicenans;s__	d__Bacteria;x__Bacteria incertae sedis;x__Bacteria candidate phyla;p__Candidatus Aminicenantes;g__Candidatus Saccharicenans;x__unclassified Candidatus Saccharicenans;s__Candidatus Saccharicenans sp.	JANLFU000000000.1	2128	JANLFU010000004.1	0	0	0	0	0	0	0
GCA_024653405.1	9	84.43	2.56	0	2037492	88.1754	583	53.7426	2310725	d__Bacteria;p__Acidobacteriota;c__Aminicenantia;o__Aminicenantales;f__Saccharicenantaceae;g__Saccharicenans;s__Saccharicenans sp024653405	not type material	ASM2465340v1	PRJNA865764	SAMN30127999	583	5990	derived from metagenome	enrichment culture from terrestrial mud volcano	52.043 N 143.084 E	0	0	Candidatus Saccharicenans sp.	none	na	0	356	74	10291	5565	3000	2022/08/14	227	2819258	0	A05DMB28	Research Center of Biotechnology RAS	2819258	d__Bacteria;p__Candidatus Aminicenantes;c__;o__;f__;g__Candidatus Saccharicenans;s__	d__Bacteria;x__Bacteria incertae sedis;x__Bacteria candidate phyla;p__Candidatus Aminicenantes;g__Candidatus Saccharicenans;x__unclassified Candidatus Saccharicenans;s__Candidatus Saccharicenans sp.	JANLGB000000000.1	2258	none	0	0	0	0	0	0	0
GCA_003141555.1	34	93.85	3.42	0	3490959	92.0374	34	62.8285	3792977	d__Bacteria;p__Acidobacteriota;c__Aminicenantia;o__Aminicenantales;f__UBA4085;g__FEN-413;s__FEN-413 sp003141555	not type material	20120800_E2X	PRJNA386568	SAMN08180128	34	198237	derived from metagenome	permafrost active layer soil	68.3533 N 19.0467 E	0	none	Candidatus Aminicenantes bacterium	0	na	none	33	8	198237	104357	65734	2018/05/18	1	2052149	none	fen_413	Australian Centre for Ecogenomics, The University of Queensland	2052149	d__Bacteria;p__Candidatus Aminicenantes;c__;o__;f__;g__;s__	d__Bacteria;x__Bacteria incertae sedis;x__Bacteria candidate phyla;p__Candidatus Aminicenantes;x__unclassified Aminicenantes;s__Candidatus Aminicenantes bacterium	PLMN00000000.1	3192	PLMN01000002.1	0	0	0	0	0	0	0
GCA_012797375.1	0	80.71	2.04	50	2205492	91.6878	524	62.9237	2405437	d__Bacteria;p__Acidobacteriota;c__Aminicenantia;o__Aminicenantales;f__UBA4085;g__JAAZPG01;s__JAAZPG01 sp012797375	not type material	ASM1279737v1	PRJNA602310	SAMN13894932	524	5835	derived from metagenome	anaerobic digestion of organic wastes under variable temperature conditions and feedstocks	none	0	0	Acidobacteria bacterium	none	na	0	none	none	none	none	none	2020/04/24	0	1978231	0	AS4BglBPHE_11	Technical University of Denmark	1978231	d__Bacteria;p__Acidobacteria;c__;o__;f__;g__;s__	d__Bacteria;p__Acidobacteria;x__unclassified Acidobacteria;s__Acidobacteria bacterium	JAAZPG000000000.1	2449	none	0	0	0	0	0	0	0
GCA_016931595.1	0	85.3	1.71	0	2752328	93.8964	373	61.5944	2931239	d__Bacteria;p__Acidobacteriota;c__Aminicenantia;o__Aminicenantales;f__UBA4085;g__JAAZPG01;s__JAAZPG01 sp016931595	not type material	ASM1693159v1	PRJNA690107	SAMN17241859	373	9998	derived from metagenome	Freshwater Sediment	34.99562 N 98.68895 W	0	0	Candidatus Aminicenantes bacterium	none	na	1	none	none	none	none	none	2021/02/24	0	2052149	1	Zod_Metabat.1233	Oklahoma State University	2052149	d__Bacteria;p__Candidatus Aminicenantes;c__;o__;f__;g__;s__	d__Bacteria;x__Bacteria incertae sedis;x__Bacteria candidate phyla;p__Candidatus Aminicenantes;x__unclassified Aminicenantes;s__Candidatus Aminicenantes bacterium	JAFGEN000000000.1	2666	JAFGEN010000331.1	0	0	0	0	0	0	0
GCA_002383325.1	565	85.35	3.85	0	3193596	91.4698	174	65.2896	3491420	d__Bacteria;p__Acidobacteriota;c__Aminicenantia;o__Aminicenantales;f__UBA4085;g__UBA4085;s__UBA4085 sp002383325	not type material	ASM238332v1	PRJNA348753	SAMN06451301	174	29747	derived from metagenome	waste water	none	0	none	Candidatus Aminicenantes bacterium UBA4085	0	na	none	155	33	33460	19314	11225	2017/09/27	19	1953194	none	UBA4085	University of Queensland	1953194	d__Bacteria;p__Candidatus Aminicenantes;c__;o__;f__;g__;s__	d__Bacteria;x__Bacteria incertae sedis;x__Bacteria candidate phyla;p__Candidatus Aminicenantes;x__unclassified Aminicenantes;s__Candidatus Aminicenantes bacterium UBA4085	DFYJ00000000.1	3079	none	0	0	0	0	0	0	0
GCA_017886205.1	85	86.15	3.42	0	3204592	91.141	65	57.982	3516080	d__Bacteria;p__Acidobacteriota;c__Aminicenantia;o__Aminicenantales;f__UBA8522;g__UBA8522;s__UBA8522 sp017886205	not type material	ASM1788620v1	PRJNA667178	SAMN17914673	65	97418	derived from metagenome	freshwater lake sediment	68.358418 N 19.045650 E	0	none	Candidatus Aminicenantes bacterium	none	na	none	58	11	102742	69899	29950	2021/04/08	7	2052149	none	bin_1	University of California, Davis	2052149	d__Bacteria;p__Candidatus Aminicenantes;c__;o__;f__;g__;s__	d__Bacteria;x__Bacteria incertae sedis;x__Bacteria candidate phyla;p__Candidatus Aminicenantes;x__unclassified Aminicenantes;s__Candidatus Aminicenantes bacterium	JAFNEO000000000.1	3063	JAFNEO010000036.1	0	0	0	0	0	0	0
GCA_023621955.1	0	84.22	4.27	60	2198781	93.7835	394	58.334	2344528	d__Bacteria;p__Acidobacteriota;c__Aminicenantia;o__JAMOAD01;f__JAMOAD01;g__JAMOAD01;s__JAMOAD01 sp023621955	not type material	ASM2362195v1	PRJNA703818	SAMN28671167	394	7941	derived from metagenome	anaerobic digester	1.3521 N 103.8198 E	0	none	Acidobacteria bacterium	none	na	none	none	none	none	none	none	2022/06/01	0	1978231	none	Bin_65	Shandong University	1978231	d__Bacteria;p__Acidobacteria;c__;o__;f__;g__;s__	d__Bacteria;p__Acidobacteria;x__unclassified Acidobacteria;s__Acidobacteria bacterium	JAMOAD000000000.1	2371	none	0	0	0	0	0	0	0
GCA_002010665.1	83	93.85	2.56	0	2376425	93.9272	42	32.5979	2530072	d__Bacteria;p__Acidobacteriota;c__Aminicenantia;o__JdFR-78;f__JdFR-78;g__JdFR-78;s__JdFR-78 sp002010665	not type material	ASM201066v1	PRJNA269163	SAMN06226395	42	114879	derived from metagenome	basaltic crustal fluids	47.76 N 127.76 W	0	none	Candidatus Aminicenantes bacterium JdFR-78	0	na	none	none	none	none	none	none	2017/03/02	0	1935108	none	JdFR-78	University of Hawaii	1935108	d__Bacteria;p__Candidatus Aminicenantes;c__;o__;f__;g__;s__	d__Bacteria;x__Bacteria incertae sedis;x__Bacteria candidate phyla;p__Candidatus Aminicenantes;x__unclassified Aminicenantes;s__Candidatus Aminicenantes bacterium JdFR-78	MTON00000000.1	2388	MTON01000030.1	0	0	0	0	0	0	0
GCA_015486055.1	0	86.18	3.25	0	1771026	95.1575	60	40.3633	1861152	d__Bacteria;p__Acidobacteriota;c__Aminicenantia;o__S016-38;f__S016-38;g__S016-38;s__S016-38 sp015486055	not type material	ASM1548605v1	PRJNA546572	SAMN12876428	60	60091	derived from metagenome	deep-sea hydrothermal deposit	34.878866 S 179.071394 E	0	none	Acidobacteria bacterium	none	na	none	none	none	none	none	none	2020/11/16	0	1978231	none	S016_38	Portland State University	1978231	d__Bacteria;p__Acidobacteria;c__;o__;f__;g__;s__	d__Bacteria;p__Acidobacteria;x__unclassified Acidobacteria;s__Acidobacteria bacterium	WFSJ00000000.1	1793	WFSJ01000026.1	0	0	0	0	0	0	0
GCA_023137075.1	0	86.67	3.64	0	4768773	91.0583	902	44.1356	5237052	d__Bacteria;p__Acidobacteriota;c__Aminicenantia;o__UBA2199;f__UBA2199;g__JAGLQA01;s__JAGLQA01 sp023137075	not type material	ASM2313707v1	PRJNA707313	SAMN18452123	902	7571	derived from metagenome	deep sea sediment	22.01 N 119.28 E	0	0	Candidatus Aminicenantes bacterium	none	na	1	none	none	none	none	none	2022/04/26	0	2052149	0	RS_8_31	Institute of Oceanology, Chinese Academy of Sciences	2052149	d__Bacteria;p__Candidatus Aminicenantes;c__;o__;f__;g__;s__	d__Bacteria;x__Bacteria incertae sedis;x__Bacteria candidate phyla;p__Candidatus Aminicenantes;x__unclassified Aminicenantes;s__Candidatus Aminicenantes bacterium	JAGLQA000000000.1	4657	none	0	0	0	0	0	0	0
GCA_024644125.1	0	88.9	3.89	16.67	5301310	92.7748	898	49.2576	5714171	d__Bacteria;p__Acidobacteriota;c__Aminicenantia;o__UBA2199;f__UBA2199;g__JAHELQ01;s__JAHELQ01 sp024644125	not type material	ASM2464412v1	PRJNA668816	SAMN19290104	898	8244	derived from metagenome	sediment	36.55025 S 174.665389 E	0	none	Candidatus Aminicenantes bacterium	none	na	none	789	184	9222	5425	3523	2022/08/12	109	2052149	none	Ww63	Handley Lab, University of Auckland	2052149	d__Bacteria;p__Candidatus Aminicenantes;c__;o__;f__;g__;s__	d__Bacteria;x__Bacteria incertae sedis;x__Bacteria candidate phyla;p__Candidatus Aminicenantes;x__unclassified Aminicenantes;s__Candidatus Aminicenantes bacterium	JAHELQ000000000.1	4765	none	0	0	0	0	0	0	0
GCA_002335385.1	86	87.92	1.71	0	2676922	90.6445	82	62.7637	2953209	d__Bacteria;p__Acidobacteriota;c__Aminicenantia;o__UBA2199;f__UBA2199;g__UBA2199;s__UBA2199 sp002335385	not type material	ASM233538v1	PRJNA348753	SAMN06456378	82	56359	derived from metagenome	suncor tailing pond 6 meters	none	0	none	Candidatus Aminicenantes bacterium UBA2190	0	na	none	72	15	63971	40461	20930	2017/09/21	10	1953191	none	UBA2190	University of Queensland	1953191	d__Bacteria;p__Candidatus Aminicenantes;c__;o__;f__;g__;s__	d__Bacteria;x__Bacteria incertae sedis;x__Bacteria candidate phyla;p__Candidatus Aminicenantes;x__unclassified Aminicenantes;s__Candidatus Aminicenantes bacterium UBA2190	DCVK00000000.1	2584	none	0	0	0	0	0	0	0
GCA_002436105.1	1	90.14	0.85	0	2825085	90.6403	23	62.5625	3116808	d__Bacteria;p__Acidobacteriota;c__Aminicenantia;o__UBA2199;f__UBA2199;g__UBA2199;s__UBA2199 sp002436105	not type material	ASM243610v1	PRJNA348753	SAMN06455616	23	333395	derived from metagenome	waste water	none	0	none	Candidatus Aminicenantes bacterium UBA6072	0	na	none	20	4	333395	146728	79568	2017/10/04	3	1953196	none	UBA6072	University of Queensland	1953196	d__Bacteria;p__Candidatus Aminicenantes;c__;o__;f__;g__;s__	d__Bacteria;x__Bacteria incertae sedis;x__Bacteria candidate phyla;p__Candidatus Aminicenantes;x__unclassified Aminicenantes;s__Candidatus Aminicenantes bacterium UBA6072	DIXU00000000.1	2651	DIXU01000020.1	0	0	0	0	0	0	0
GCA_016934745.1	0	86.07	0	0	2058576	93.1933	66	51.3676	2208932	d__Bacteria;p__Acidobacteriota;c__Aminicenantia;o__UBA2199;f__UBA2199;g__UBA2199;s__UBA2199 sp016934745	not type material	ASM1693474v1	PRJNA690107	SAMN17243373	66	54825	derived from metagenome	Freshwater Sediment	34.99562 N 98.68895 W	0	0	Candidatus Aminicenantes bacterium	none	na	1	none	none	none	none	none	2021/02/24	0	2052149	1	Zod_Metabat.875	Oklahoma State University	2052149	d__Bacteria;p__Candidatus Aminicenantes;c__;o__;f__;g__;s__	d__Bacteria;x__Bacteria incertae sedis;x__Bacteria candidate phyla;p__Candidatus Aminicenantes;x__unclassified Aminicenantes;s__Candidatus Aminicenantes bacterium	JAFGSF000000000.1	2080	none	0	0	0	0	0	0	0
GCA_018262835.1	0	80.46	0	0	2503076	91.7469	161	56.8923	2728240	d__Bacteria;p__Acidobacteriota;c__Aminicenantia;o__UBA2199;f__UBA2199;g__UBA2199;s__UBA2199 sp018262835	not type material	ASM1826283v1	PRJNA663217	SAMN16122921	161	27563	derived from metagenome	sediment	39.9 N 116.317 E	0	none	Candidatus Aminicenantes bacterium	none	na	none	160	27	27563	15690	6611	2021/05/04	1	2052149	none	QR_Bin.23	Sun Yat-sen University	2052149	d__Bacteria;p__Candidatus Aminicenantes;c__;o__;f__;g__;s__	d__Bacteria;x__Bacteria incertae sedis;x__Bacteria candidate phyla;p__Candidatus Aminicenantes;x__unclassified Aminicenantes;s__Candidatus Aminicenantes bacterium	JADFDP000000000.1	2538	none	0	0	0	0	0	0	0
GCA_022865785.1	0	92.34	0.85	0	2779346	90.9986	355	53.1628	3054272	d__Bacteria;p__Acidobacteriota;c__Aminicenantia;o__UBA2199;f__UBA2199;g__UBA2199;s__UBA2199 sp022865785	not type material	ASM2286578v1	PRJNA821074	SAMN27120590	355	13350	derived from metagenome	Polar Fox Lagoon sediment taken using 3m corer (60 mm diameter)	71.742951 N 129.337673 E	0	0	Candidatus Aminicenantes bacterium	none	na	3	none	none	none	none	none	2022/04/09	0	2052149	1	PFL21	Radboud University Nijmegen	2052149	d__Bacteria;p__Candidatus Aminicenantes;c__;o__;f__;g__;s__	d__Bacteria;x__Bacteria incertae sedis;x__Bacteria candidate phyla;p__Candidatus Aminicenantes;x__unclassified Aminicenantes;s__Candidatus Aminicenantes bacterium	JALHTJ000000000.1	2971	JALHTJ010000005.1	0	0	0	0	0	0	0
GCA_002299555.1	1	86.48	1.71	0	2449872	92.2373	151	37.7661	2656053	d__Bacteria;p__Acidobacteriota;c__Aminicenantia;o__UBA2199;f__UBA2199;g__UBA647;s__UBA647 sp002299555	not type material	ASM229955v1	PRJNA348753	SAMN06457567	151	32356	derived from metagenome	sediment	none	0	none	Candidatus Aminicenantes bacterium UBA647	0	na	none	115	22	42204	19656	10215	2017/09/12	36	1953198	none	UBA647	University of Queensland	1953198	d__Bacteria;p__Candidatus Aminicenantes;c__;o__;f__;g__;s__	d__Bacteria;x__Bacteria incertae sedis;x__Bacteria candidate phyla;p__Candidatus Aminicenantes;x__unclassified Aminicenantes;s__Candidatus Aminicenantes bacterium UBA647	DBOL00000000.1	2445	DBOL01000002.1	0	0	0	0	0	0	0
GCA_011049425.1	0	91.85	3.42	0	2385925	90.9329	171	55.609	2623831	d__Bacteria;p__Acidobacteriota;c__Aminicenantia;o__UBA2199;f__UBA2199;g__UBA876;s__UBA876 sp011049425	not type material	ASM1104942v1	PRJNA480137	SAMN09639087	171	25063	derived from metagenome	hot spring sediment	39.0314 N 122.4323 W	0	0	Candidatus Aminicenantes bacterium	none	na	3	none	none	none	none	none	2020/03/02	0	2052149	1	SpSt-1172	The University of Hong Kong	2052149	d__Bacteria;p__Candidatus Aminicenantes;c__;o__;f__;g__;s__	d__Bacteria;x__Bacteria incertae sedis;x__Bacteria candidate phyla;p__Candidatus Aminicenantes;x__unclassified Aminicenantes;s__Candidatus Aminicenantes bacterium	DSBM00000000.1	2432	DSBM01000003.1	0	0	0	0	0	0	0
GCA_005223145.1	0	87.18	1.71	0	2003351	88.8691	104	49.4946	2254273	d__Bacteria;p__Acidobacteriota;c__B3-B38;o__B3-B38;f__B3-B38;g__Guanabacterium;s__Guanabacterium sp005223145	not type material	ASM522314v1	PRJNA383916	SAMN07236655	104	27105	derived from metagenome	marine sediment	22.17 N 118.4 E	0	1	bacterium (candidate division B38) B3_B38	none	na	3	102	25	27105	16988	11702	2019/05/07	1	2012999	1	B3_B38	Institute of Deep-Sea Science and Engineering, Chinese Academy of Sciences	2012999	d__Bacteria;p__;c__;o__;f__;g__;s__	d__Bacteria;x__unclassified Bacteria;s__bacterium (candidate division B38) B3_B38	NJBL00000000.1	2027	NJBL01000017.1	0	0	0	0	0	0	0
GCA_021161905.1	0	90.54	1.71	0	1973874	94.3384	72	49.9336	2092333	d__Bacteria;p__Acidobacteriota;c__B3-B38;o__B3-B38;f__JAGGZT01;g__JAGGZT01;s__JAGGZT01 sp021161905	not type material	ASM2116190v1	PRJNA713414	SAMN18353707	72	42358	derived from metagenome	marine hydrothermal sediment	23.957043 N 108.862273 W	0	1	Acidobacteria bacterium	none	na	3	none	none	none	none	none	2021/12/10	0	1978231	1	AUK211	California Institute of Technology	1978231	d__Bacteria;p__Acidobacteria;c__;o__;f__;g__;s__	d__Bacteria;p__Acidobacteria;x__unclassified Acidobacteria;s__Acidobacteria bacterium	JAGGZT000000000.1	1964	JAGGZT010000055.1	0	0	0	0	0	0	0
GCA_016932915.1	0	85.7	2.56	0	2148695	92.1002	178	41.4438	2332997	d__Bacteria;p__Acidobacteriota;c__B3-B38;o__JAFGBY01;f__JAFGBY01;g__JAFGBY01;s__JAFGBY01 sp016932915	not type material	ASM1693291v1	PRJNA690107	SAMN17241792	178	19392	derived from metagenome	Freshwater Sediment	34.99562 N 98.68895 W	0	1	Acidobacteria bacterium	none	na	3	none	none	none	none	none	2021/02/24	0	1978231	0	Zod_Metabat.1058	Oklahoma State University	1978231	d__Bacteria;p__Acidobacteria;c__;o__;f__;g__;s__	d__Bacteria;p__Acidobacteria;x__unclassified Acidobacteria;s__Acidobacteria bacterium	JAFGBY000000000.1	2114	none	0	0	0	0	0	0	0
GCF_018304765.1	0	95.53	2.56	0	3375865	90.8669	1	62.1469	3715176	d__Bacteria;p__Acidobacteriota;c__Blastocatellia;o__Chloracidobacteriales;f__Chloracidobacteriaceae;g__Chloracidobacterium;s__Chloracidobacterium aggregatum	not type material	ASM1830476v1	PRJNA224116	SAMN18499033	none	none	none	alkaline siliceous hot spring microbial mat	44.539 N 110.798 W	1	0	Chloracidobacterium sp. N	none	na	3	1	1	2639773	1075403	1075403	2021/05/07	0	2851959	1	N	Tokyo Metropolitan University	2821540	d__Bacteria;p__Acidobacteria;c__Blastocatellia;o__;f__;g__Chloracidobacterium;s__Chloracidobacterium aggregatum	d__Bacteria;p__Acidobacteria;c__Blastocatellia;g__Chloracidobacterium;s__Chloracidobacterium aggregatum;x__Chloracidobacterium sp. N	none	3036	NZ_CP072642.1	0	0	0	0	0	0	0
GCA_025057975.1	8	93	1.71	0	3156041	89.5871	93	60.7931	3522876	d__Bacteria;p__Acidobacteriota;c__Blastocatellia;o__Chloracidobacteriales;f__Chloracidobacteriaceae;g__Chloracidobacterium;s__Chloracidobacterium sp025057975	not type material	ASM2505797v1	PRJNA761511	SAMN30304707	93	207432	derived from metagenome	green biofilm from alkaline hot spring	3.9956 N 101.3933 E	0	0	Chloracidobacterium sp.	none	na	1	86	7	207432	118952	77067	2022/09/07	7	2099375	1	SKYG10	Universiti Teknologi Malaysia	2099375	d__Bacteria;p__Acidobacteria;c__Blastocatellia;o__;f__;g__Chloracidobacterium;s__	d__Bacteria;p__Acidobacteria;c__Blastocatellia;g__Chloracidobacterium;x__unclassified Chloracidobacterium;s__Chloracidobacterium sp.	JANWUV000000000.1	3005	JANWUV010000010.1	0	0	0	0	0	0	0
GCF_000226295.1	0	95.71	2.56	0	3358907	90.895	1	61.3378	3695372	d__Bacteria;p__Acidobacteriota;c__Blastocatellia;o__Chloracidobacteriales;f__Chloracidobacteriaceae;g__Chloracidobacterium;s__Chloracidobacterium thermophilum	type strain of species	ASM22629v1	PRJNA224116	SAMN02603950	none	none	none	none	none	1	0	Chloracidobacterium thermophilum B	3021	representative genome	3	1	1	2683362	1012010	1012010	2011/09/23	0	458033	1	B	The Pennsylvania State University	981222	d__Bacteria;p__Acidobacteria;c__Blastocatellia;o__;f__;g__Chloracidobacterium;s__Chloracidobacterium thermophilum	d__Bacteria;p__Acidobacteria;c__Blastocatellia;g__Chloracidobacterium;s__Chloracidobacterium thermophilum;x__Chloracidobacterium thermophilum B	none	3051	NC_016024.1	0	0	0	0	0	0	0
GCF_018304825.1	0	94.64	1.71	0	3336282	91.1766	1	59.8707	3659143	d__Bacteria;p__Acidobacteriota;c__Blastocatellia;o__Chloracidobacteriales;f__Chloracidobacteriaceae;g__Chloracidobacterium;s__Chloracidobacterium validum	type strain of species	ASM1830482v1	PRJNA224116	SAMN18499036	none	none	none	alkaline siliceous hot spring microbial mat	41.44 N 23.24 E	1	0	Chloracidobacterium validum	none	representative genome	3	1	1	2659040	1000103	1000103	2021/05/07	0	2821543	1	BV2-C	Tokyo Metropolitan University	2821543	d__Bacteria;p__Acidobacteria;c__Blastocatellia;o__;f__;g__Chloracidobacterium;s__Chloracidobacterium validum	d__Bacteria;p__Acidobacteria;c__Blastocatellia;g__Chloracidobacterium;s__Chloracidobacterium validum	none	2986	NZ_CP072648.1	0	0	0	0	0	0	0
GCA_013298335.1	0	87.18	4.06	42.86	4490069	87.7942	1144	60.7034	5114314	d__Bacteria;p__Acidobacteriota;c__Blastocatellia;o__Chloracidobacteriales;f__Chloracidobacteriaceae;g__JAAFHI01;s__JAAFHI01 sp013298335	not type material	ASM1329833v1	PRJNA555798	SAMN12754324	1144	5138	derived from metagenome	freshwater Microcoleus biofilm	none	0	none	Actinobacteria bacterium	none	na	none	1093	312	5322	3467	2569	2020/06/08	51	2900548	none	bin29.maxbin.ball.068	University of Auckland	2900548	d__Bacteria;p__Actinobacteria;c__;o__;f__;g__;s__	d__Bacteria;x__Terrabacteria group;p__Actinobacteria;x__unclassified Actinobacteria;s__Actinobacteria bacterium	JAAFHI000000000.1	4973	none	0	0	0	0	0	0	0
GCA_016208495.1	11	96.53	2.9	0	7146170	85.3215	184	51.0777	8375582	d__Bacteria;p__Acidobacteriota;c__Blastocatellia;o__Chloracidobacteriales;f__Chloracidobacteriaceae;g__JACQXX01;s__JACQXX01 sp016208495	not type material	ASM1620849v1	PRJNA640378	SAMN15436173	184	72954	derived from metagenome	groundwater	38.69129 N 122.54441 W	0	1	Acidobacteria bacterium	none	na	3	177	36	75564	44963	22300	2020/12/21	7	1978231	1	NC_groundwater_1526_Pr4_S-0.65um_51_15	Innovative Genomics Institute	1978231	d__Bacteria;p__Acidobacteria;c__;o__;f__;g__;s__	d__Bacteria;p__Acidobacteria;x__unclassified Acidobacteria;s__Acidobacteria bacterium	JACQXX000000000.1	6047	JACQXX010000016.1	0	0	0	0	0	0	0
GCA_019695185.1	0	97.44	2.61	0	7375721	88.5483	222	53.9733	8329599	d__Bacteria;p__Acidobacteriota;c__Blastocatellia;o__Chloracidobacteriales;f__Chloracidobacteriaceae;g__JAIBAN01;s__JAIBAN01 sp019695185	not type material	ASM1969518v1	PRJNA731554	SAMN19791167	222	70602	derived from metagenome	waste water treatment plant	1.332452 N 103.755456 E	0	1	Blastocatellia bacterium	none	na	3	none	none	none	none	none	2021/08/19	0	2052146	1	SSF51	Singapore Centre for Environmental Life Sciences Engineering	2052146	d__Bacteria;p__Acidobacteria;c__Blastocatellia;o__;f__;g__;s__	d__Bacteria;p__Acidobacteria;c__Blastocatellia;x__unclassified Blastocatellia;s__Blastocatellia bacterium	JAIBAN000000000.1	6211	JAIBAN010000003.1	0	0	0	0	0	0	0
GCA_016713405.1	0	94.02	4.38	0	5496820	87.6188	29	34.5033	6273563	d__Bacteria;p__Acidobacteriota;c__Blastocatellia;o__Chloracidobacteriales;f__JADJPF01;g__JADJPF01;s__JADJPF01 sp016713405	not type material	ASM1671340v1	PRJNA629478	SAMN16425965	29	498919	derived from metagenome	activated sludge from Fred_18-Q3-R57-64	55.552368 N 9.720404 E	0	1	Blastocatellia bacterium	none	na	9	none	none	none	none	none	2021/01/19	0	2052146	3	Fred_18-Q3-R57-64_BATAC.318	Aalborg University	2052146	d__Bacteria;p__Acidobacteria;c__Blastocatellia;o__;f__;g__;s__	d__Bacteria;p__Acidobacteria;c__Blastocatellia;x__unclassified Blastocatellia;s__Blastocatellia bacterium	JADJPF000000000.1	5678	JADJPF010000022.1	0	0	0	0	0	0	0
GCA_025057015.1	0	95.56	2.72	0	3129142	93.9399	23	46.9281	3331005	d__Bacteria;p__Acidobacteriota;c__Blastocatellia;o__Chloracidobacteriales;f__JADJPF01;g__JANWYG01;s__JANWYG01 sp025057015	not type material	ASM2505701v1	PRJNA761511	SAMN30304796	23	235861	derived from metagenome	green biofilm from alkaline hot spring	3.9956 N 101.3933 E	0	1	Blastocatellia bacterium	none	na	1	none	none	none	none	none	2022/09/07	0	2052146	0	SKYG65	Universiti Teknologi Malaysia	2052146	d__Bacteria;p__Acidobacteria;c__Blastocatellia;o__;f__;g__;s__	d__Bacteria;p__Acidobacteria;c__Blastocatellia;x__unclassified Blastocatellia;s__Blastocatellia bacterium	JANWYG000000000.1	2817	none	0	0	0	0	0	0	0
GCA_002923315.1	0	91.13	1.97	20	2874602	91.7829	118	63.7511	3131958	d__Bacteria;p__Acidobacteriota;c__Blastocatellia;o__HR10;f__HR10;g__HR10;s__HR10 sp002923315	not type material	ASM292331v1	PRJDB6348	SAMD00093760	118	65038	derived from environmental sample	ammonia-oxidizing enrichment culture	none	0	0	bacterium HR10	2687	na	1	none	none	none	none	none	2018/01/25	0	2035405	1	HRbin10	Japan Agency for Marine-Earth Science and Technology	2035405	d__Bacteria;p__;c__;o__;f__;g__;s__	d__Bacteria;x__unclassified Bacteria;s__bacterium HR10	BEHM00000000.1	2786	BEHM01000026.1	0	0	0	0	0	0	0
GCA_025055075.1	0	96.58	2.56	0	2790699	92.279	59	61.1386	3024198	d__Bacteria;p__Acidobacteriota;c__Blastocatellia;o__HR10;f__HR10;g__HR10;s__HR10 sp025055075	not type material	ASM2505507v1	PRJNA761511	SAMN30304811	59	113229	derived from metagenome	green biofilm from alkaline hot spring	3.9956 N 101.3933 E	0	1	Blastocatellia bacterium	none	na	3	none	none	none	none	none	2022/09/07	0	2052146	1	SKYG8	Universiti Teknologi Malaysia	2052146	d__Bacteria;p__Acidobacteria;c__Blastocatellia;o__;f__;g__;s__	d__Bacteria;p__Acidobacteria;c__Blastocatellia;x__unclassified Blastocatellia;s__Blastocatellia bacterium	JANWYV000000000.1	2600	JANWYV010000048.1	0	0	0	0	0	0	0
GCA_003696865.1	0	90.84	2.56	0	3923093	88.3399	484	58.9147	4440908	d__Bacteria;p__Acidobacteriota;c__Blastocatellia;o__HR10;f__J050;g__J050;s__J050 sp003696865	not type material	ASM369686v1	PRJNA392119	SAMN10119950	484	12057	derived from metagenome	iron-rich hot spring	34.318 N 139.216 E	0	1	Acidobacteria bacterium	none	na	1	none	none	none	none	none	2018/10/29	0	1978231	0	J050	California Institute of Technology	1978231	d__Bacteria;p__Acidobacteria;c__;o__;f__;g__;s__	d__Bacteria;p__Acidobacteria;x__unclassified Acidobacteria;s__Acidobacteria bacterium	RFHM00000000.1	4075	none	0	1	0	0	0	0	0
GCA_025054955.1	0	96.53	2.56	0	4091962	87.3015	152	55.7445	4687160	d__Bacteria;p__Acidobacteriota;c__Blastocatellia;o__HR10;f__J050;g__JANWZE01;s__JANWZE01 sp025054955	not type material	ASM2505495v1	PRJNA761511	SAMN30304820	152	54445	derived from metagenome	green biofilm from alkaline hot spring	3.9956 N 101.3933 E	0	1	Blastocatellia bacterium	none	na	3	none	none	none	none	none	2022/09/07	0	2052146	1	SKYG88	Universiti Teknologi Malaysia	2052146	d__Bacteria;p__Acidobacteria;c__Blastocatellia;o__;f__;g__;s__	d__Bacteria;p__Acidobacteria;c__Blastocatellia;x__unclassified Blastocatellia;s__Blastocatellia bacterium	JANWZE000000000.1	4007	JANWZE010000105.1	0	0	0	0	0	0	0
GCA_024103495.1	0	97.44	2.66	20	3787614	86.5548	188	57.2317	4375970	d__Bacteria;p__Acidobacteriota;c__Blastocatellia;o__Pyrinomonadales;f__Pyrinomonadaceae;g__Aridibacter;s__Aridibacter famidurans	not type material	ASM2410349v1	PRJNA705238	SAMN18079711	188	39868	derived from metagenome	Aerobic activated sludge	31.7224 N 120.0508 E	0	1	Aridibacter famidurans	none	na	3	none	none	none	none	none	2022/06/30	0	1384638	1	mag.1	South China University of Technology	1384638	d__Bacteria;p__Acidobacteria;c__Blastocatellia;o__Blastocatellales;f__Blastocatellaceae;g__Aridibacter;s__Aridibacter famidurans	d__Bacteria;p__Acidobacteria;c__Blastocatellia;o__Blastocatellales;f__Blastocatellaceae;g__Aridibacter;s__Aridibacter famidurans	JAGFIQ000000000.1	3809	JAGFIQ010000142.1	0	0	0	0	0	0	0
GCA_003385635.1	0	97.44	2.61	0	3618614	87.652	3	53.5117	4128386	d__Bacteria;p__Acidobacteriota;c__Blastocatellia;o__Pyrinomonadales;f__Pyrinomonadaceae;g__Aridibacter;s__Aridibacter sp003385635	not type material	ASM338563v1	PRJNA480846	SAMN09708800	3	2770491	derived from metagenome	biofilm from LA_RO membrane5	22.299926 N 39.116758 E	0	1	Acidobacteria bacterium	none	na	3	none	none	none	none	none	2018/08/14	0	1978231	1	LA_ACB_2	King Abdullah University of Science and Technology	1978231	d__Bacteria;p__Acidobacteria;c__;o__;f__;g__;s__	d__Bacteria;p__Acidobacteria;x__unclassified Acidobacteria;s__Acidobacteria bacterium	QQUY00000000.1	3511	QQUY01000001.1	0	0	0	0	0	0	0
GCA_013003215.1	0	96.58	2.56	0	3777297	89.4026	274	49.481	4225043	d__Bacteria;p__Acidobacteriota;c__Blastocatellia;o__Pyrinomonadales;f__Pyrinomonadaceae;g__Aridibacter;s__Aridibacter sp013003215	not type material	ASM1300321v1	PRJNA609151	SAMN14260502	274	23200	derived from metagenome	Beach sand	37.85 S 144.95 E	0	0	Pyrinomonadaceae bacterium	none	na	3	none	none	none	none	none	2020/05/09	0	2283092	1	SS_bin_40	Monash University	2283092	d__Bacteria;p__Acidobacteria;c__Blastocatellia;o__Blastocatellales;f__Pyrinomonadaceae;g__;s__	d__Bacteria;p__Acidobacteria;c__Blastocatellia;o__Blastocatellales;f__Pyrinomonadaceae;x__unclassified Pyrinomonadaceae;s__Pyrinomonadaceae bacterium	JABDKD000000000.1	3935	none	0	0	0	0	0	0	0
GCA_013003295.1	0	89.83	1.8	0	3409648	88.5333	501	47.0859	3851259	d__Bacteria;p__Acidobacteriota;c__Blastocatellia;o__Pyrinomonadales;f__Pyrinomonadaceae;g__Aridibacter;s__Aridibacter sp013003295	not type material	ASM1300329v1	PRJNA609151	SAMN14260494	501	10436	derived from metagenome	Beach sand	37.85 S 144.95 E	0	1	Pyrinomonadaceae bacterium	none	na	3	none	none	none	none	none	2020/05/09	0	2283092	1	SS_bin_32	Monash University	2283092	d__Bacteria;p__Acidobacteria;c__Blastocatellia;o__Blastocatellales;f__Pyrinomonadaceae;g__;s__	d__Bacteria;p__Acidobacteria;c__Blastocatellia;o__Blastocatellales;f__Pyrinomonadaceae;x__unclassified Pyrinomonadaceae;s__Pyrinomonadaceae bacterium	JABDJV000000000.1	3801	JABDJV010000228.1	0	0	0	0	0	0	0
GCA_016700175.1	0	97.44	0.9	0	3853346	85.8038	1	57.3189	4490879	d__Bacteria;p__Acidobacteriota;c__Blastocatellia;o__Pyrinomonadales;f__Pyrinomonadaceae;g__Aridibacter;s__Aridibacter sp016700175	not type material	ASM1670017v1	PRJNA629478	SAMN16426205	1	4490879	derived from metagenome	activated sludge from Kalu_18-Q3-R12-55	55.668006 N 11.107247 E	1	1	Acidobacteria bacterium	none	na	3	1	1	4490879	4490879	4490879	2021/01/19	0	1978231	1	Kalu_18-Q3-R12-55_MAXAC.185_cln	Aalborg University	1978231	d__Bacteria;p__Acidobacteria;c__;o__;f__;g__;s__	d__Bacteria;p__Acidobacteria;x__unclassified Acidobacteria;s__Acidobacteria bacterium	none	3751	CP065003.1	0	0	0	0	0	0	0
GCA_024640445.1	0	93.16	1.99	66.67	3297519	88.7501	444	54.5508	3715511	d__Bacteria;p__Acidobacteriota;c__Blastocatellia;o__Pyrinomonadales;f__Pyrinomonadaceae;g__Aridibacter;s__Aridibacter sp024640445	not type material	ASM2464044v1	PRJNA668816	SAMN19289931	444	11758	derived from metagenome	sediment	36.545 S 174.674139 E	0	none	Acidobacteria bacterium	none	na	none	425	94	12533	6958	4091	2022/08/12	19	1978231	none	Ww303	Handley Lab, University of Auckland	1978231	d__Bacteria;p__Acidobacteria;c__;o__;f__;g__;s__	d__Bacteria;p__Acidobacteria;x__unclassified Acidobacteria;s__Acidobacteria bacterium	JAHEEZ000000000.1	3429	JAHEEZ010000006.1	0	0	0	0	0	0	0
GCA_002050355.1	0	92.25	4.27	0	3232056	88.4868	119	45.6962	3652584	d__Bacteria;p__Acidobacteriota;c__Blastocatellia;o__Pyrinomonadales;f__Pyrinomonadaceae;g__GCA-002050365;s__GCA-002050365 sp002050355	not type material	ASM205035v1	PRJNA376086	SAMN06350636	119	65550	derived from metagenome	MtG-4 sample; Antarctic (ecotone) soil	76.5713 S 161.243 E	0	none	Acidobacteria bacterium 28-9	0	na	none	117	17	65550	39207	14424	2017/03/20	1	1962176	none	28-9	Centre for Microbial Ecology and Genomics, University of Pretoria,	1962176	d__Bacteria;p__Acidobacteria;c__;o__;f__;g__;s__	d__Bacteria;p__Acidobacteria;x__unclassified Acidobacteria;s__Acidobacteria bacterium 28-9	MWYY00000000.1	3528	MWYY01000040.1	0	0	0	0	0	0	0
GCA_002050365.1	0	90.6	3.59	0	3649369	87.9555	109	45.4128	4149107	d__Bacteria;p__Acidobacteriota;c__Blastocatellia;o__Pyrinomonadales;f__Pyrinomonadaceae;g__GCA-002050365;s__GCA-002050365 sp002050365	not type material	ASM205036v1	PRJNA376086	SAMN06350640	109	54581	derived from metagenome	PT-2 sample; Antarctic (ecotone) soil	77.0276 S 161.216 E	0	none	Acidobacteria bacterium 28-1	0	na	none	none	none	none	none	none	2017/03/20	0	1962177	none	28-1	Centre for Microbial Ecology and Genomics, University of Pretoria,	1962177	d__Bacteria;p__Acidobacteria;c__;o__;f__;g__;s__	d__Bacteria;p__Acidobacteria;x__unclassified Acidobacteria;s__Acidobacteria bacterium 28-1	MWYZ00000000.1	4127	MWYZ01000030.1	0	0	0	0	0	0	0
GCA_002050455.1	0	84.7	4.75	0	2848567	88.7125	225	44.2868	3211011	d__Bacteria;p__Acidobacteriota;c__Blastocatellia;o__Pyrinomonadales;f__Pyrinomonadaceae;g__GCA-002050365;s__GCA-002050365 sp002050455	not type material	ASM205045v1	PRJNA376086	SAMN06350653	225	22158	derived from metagenome	MS7-5 sample; Antarctic (ecotone) soil	77.0148 S 161.456 E	0	none	Acidobacteria bacterium 5-1	0	na	none	223	46	23682	13156	6619	2017/03/20	1	1962178	none	5-1	Centre for Microbial Ecology and Genomics, University of Pretoria,	1962178	d__Bacteria;p__Acidobacteria;c__;o__;f__;g__;s__	d__Bacteria;p__Acidobacteria;x__unclassified Acidobacteria;s__Acidobacteria bacterium 5-1	MWZA00000000.1	3223	none	0	0	0	0	0	0	0
GCA_902805935.1	0	80.34	4.27	0	3466795	89.5937	371	50.5196	3869462	d__Bacteria;p__Acidobacteriota;c__Blastocatellia;o__Pyrinomonadales;f__Pyrinomonadaceae;g__GCA-002050365;s__GCA-002050365 sp902805935	not type material	AVDCRST-MAG74	PRJEB36534	SAMEA6526656	371	19555	derived from metagenome	Biological soil crust from Avdat LTER; Negev Desert; Israel	none	0	0	uncultured Pyrinomonadaceae bacterium	none	na	1	317	59	21349	10990	5650	2020/06/30	54	2283094	0	AVDCRST_MAG74	UNIVERSITY OF VIENNA	2283094	d__Bacteria;p__Acidobacteria;c__Blastocatellia;o__Blastocatellales;f__Pyrinomonadaceae;g__;s__	d__Bacteria;p__Acidobacteria;c__Blastocatellia;o__Blastocatellales;f__Pyrinomonadaceae;x__environmental samples;s__uncultured Pyrinomonadaceae bacterium	CADCUR000000000.1	3491	CADCUR010000306.1	0	0	0	0	0	0	0
GCA_003697135.1	0	96.15	2.61	0	2563247	91.7227	47	42.8938	2794560	d__Bacteria;p__Acidobacteriota;c__Blastocatellia;o__Pyrinomonadales;f__Pyrinomonadaceae;g__J014;s__J014 sp003697135	not type material	ASM369713v1	PRJNA392119	SAMN10119914	47	201909	derived from metagenome	iron-rich hot spring	34.318 N 139.216 E	0	1	Acidobacteria bacterium	none	na	3	none	none	none	none	none	2018/10/29	0	1978231	1	J014	California Institute of Technology	1978231	d__Bacteria;p__Acidobacteria;c__;o__;f__;g__;s__	d__Bacteria;p__Acidobacteria;x__unclassified Acidobacteria;s__Acidobacteria bacterium	RFGC00000000.1	2438	none	0	0	0	0	0	0	0
GCA_025054715.1	6	95.73	1.71	0	2296857	93.5661	24	40.667	2454796	d__Bacteria;p__Acidobacteriota;c__Blastocatellia;o__Pyrinomonadales;f__Pyrinomonadaceae;g__J014;s__J014 sp025054715	not type material	ASM2505471v1	PRJNA761511	SAMN30304797	24	186552	derived from metagenome	green biofilm from alkaline hot spring	3.9956 N 101.3933 E	0	1	Pyrinomonadaceae bacterium	none	na	4	23	4	186552	134396	103306	2022/09/07	1	2283092	1	SKYG66	Universiti Teknologi Malaysia	2283092	d__Bacteria;p__Acidobacteria;c__Blastocatellia;o__Blastocatellales;f__Pyrinomonadaceae;g__;s__	d__Bacteria;p__Acidobacteria;c__Blastocatellia;o__Blastocatellales;f__Pyrinomonadaceae;x__unclassified Pyrinomonadaceae;s__Pyrinomonadaceae bacterium	JANWYH000000000.1	2196	JANWYH010000001.1	0	0	0	0	0	0	0
GCA_013695245.1	0	82.66	2.32	37.5	2865496	89.4768	540	55.0166	3202503	d__Bacteria;p__Acidobacteriota;c__Blastocatellia;o__Pyrinomonadales;f__Pyrinomonadaceae;g__JACCYN01;s__JACCYN01 sp013695245	not type material	ASM1369524v1	PRJNA630822	SAMN15052149	540	7027	derived from metagenome	mineral soil	none	0	1	Pyrinomonadaceae bacterium	none	na	1	none	none	none	none	none	2020/07/26	0	2283092	0	MGR_bin266	Monash University	2283092	d__Bacteria;p__Acidobacteria;c__Blastocatellia;o__Blastocatellales;f__Pyrinomonadaceae;g__;s__	d__Bacteria;p__Acidobacteria;c__Blastocatellia;o__Blastocatellales;f__Pyrinomonadaceae;x__unclassified Pyrinomonadaceae;s__Pyrinomonadaceae bacterium	JACDAW000000000.1	3195	none	0	0	0	0	0	0	0
GCA_013816505.1	0	86.32	4.61	42.86	5441334	85.2853	847	58.4361	6380153	d__Bacteria;p__Acidobacteriota;c__Blastocatellia;o__Pyrinomonadales;f__Pyrinomonadaceae;g__JACDEG01;s__JACDEG01 sp013816505	not type material	ASM1381650v1	PRJNA630822	SAMN15052245	847	9961	derived from metagenome	mineral soil	76.4936 S 162.064 E	0	1	Pyrinomonadaceae bacterium	none	na	1	794	187	10389	6123	3873	2020/07/28	53	2283092	0	MGR_bin354	Monash University	2283092	d__Bacteria;p__Acidobacteria;c__Blastocatellia;o__Blastocatellales;f__Pyrinomonadaceae;g__;s__	d__Bacteria;p__Acidobacteria;c__Blastocatellia;o__Blastocatellales;f__Pyrinomonadaceae;x__unclassified Pyrinomonadaceae;s__Pyrinomonadaceae bacterium	JACDEG000000000.1	6212	none	0	0	0	0	0	0	0
GCA_016715115.1	0	96.58	2.61	25	4913474	86.5355	16	55.23	5677984	d__Bacteria;p__Acidobacteriota;c__Blastocatellia;o__Pyrinomonadales;f__Pyrinomonadaceae;g__JAFDVJ01;s__JAFDVJ01 sp016715115	not type material	ASM1671511v1	PRJNA629478	SAMN16426311	16	1389809	derived from metagenome	activated sludge from Mari_18-Q3-R65-66	56.742252 N 10.114475 E	0	1	Acidobacteria bacterium	none	na	3	none	none	none	none	none	2021/01/19	0	1978231	1	Mari_18-Q3-R65-66_MAXAC.226	Aalborg University	1978231	d__Bacteria;p__Acidobacteria;c__;o__;f__;g__;s__	d__Bacteria;p__Acidobacteria;x__unclassified Acidobacteria;s__Acidobacteria bacterium	JADKBM000000000.1	5014	JADKBM010000011.1	0	0	0	0	0	0	0
GCA_018269075.1	152	90.58	3.47	0	6312134	85.2318	231	58.6046	7405842	d__Bacteria;p__Acidobacteriota;c__Blastocatellia;o__Pyrinomonadales;f__Pyrinomonadaceae;g__JAFDVJ01;s__JAFDVJ01 sp018269075	not type material	ASM1826907v1	PRJNA694732	SAMN17573891	231	58257	derived from metagenome	activated sludge	22.4932 N 113.8762 E	0	0	Acidobacteria bacterium	none	na	3	169	29	68237	37060	21553	2021/05/04	62	1978231	1	SZAS-13	The University Hong Kong	1978231	d__Bacteria;p__Acidobacteria;c__;o__;f__;g__;s__	d__Bacteria;p__Acidobacteria;x__unclassified Acidobacteria;s__Acidobacteria bacterium	JAFDVJ000000000.1	5923	JAFDVJ010000169.1	0	0	0	0	0	0	0
GCA_902826505.1	0	86.06	2.23	0	5083878	88.8108	1148	48.2156	5724394	d__Bacteria;p__Acidobacteriota;c__Blastocatellia;o__Pyrinomonadales;f__Pyrinomonadaceae;g__JAFDVJ01;s__JAFDVJ01 sp902826505	not type material	RBC039	PRJEB30654	SAMEA6595193	1148	6464	derived from metagenome	wastewater biofilm	none	0	none	uncultured Acidobacteria bacterium	none	na	none	1030	250	7214	4241	2694	2020/04/15	118	171953	none	Acidobacteria sp. RBC039	UNIVERSITY OF WATERLOO	171953	d__Bacteria;p__Acidobacteria;c__;o__;f__;g__;s__	d__Bacteria;p__Acidobacteria;x__environmental samples;s__uncultured Acidobacteria bacterium	CADEFG000000000.1	5839	none	0	0	0	0	0	0	0
GCA_019694395.1	0	90.92	4.75	12.5	5764395	90.4794	101	40.2746	6370948	d__Bacteria;p__Acidobacteriota;c__Blastocatellia;o__Pyrinomonadales;f__Pyrinomonadaceae;g__JAIBCC01;s__JAIBCC01 sp019694395	not type material	ASM1969439v1	PRJNA731554	SAMN19791172	101	164290	derived from metagenome	waste water treatment plant	1.332452 N 103.755456 E	0	1	Pyrinomonadaceae bacterium	none	na	3	none	none	none	none	none	2021/08/19	0	2283092	1	SSF56	Singapore Centre for Environmental Life Sciences Engineering	2283092	d__Bacteria;p__Acidobacteria;c__Blastocatellia;o__Blastocatellales;f__Pyrinomonadaceae;g__;s__	d__Bacteria;p__Acidobacteria;c__Blastocatellia;o__Blastocatellales;f__Pyrinomonadaceae;x__unclassified Pyrinomonadaceae;s__Pyrinomonadaceae bacterium	JAIBCC000000000.1	5850	JAIBCC010000008.1	0	0	0	0	0	0	0
GCA_020200235.1	8	85.86	4.27	0	3536127	86.6935	294	66.1941	4078885	d__Bacteria;p__Acidobacteriota;c__Blastocatellia;o__Pyrinomonadales;f__Pyrinomonadaceae;g__JAIVGV01;s__JAIVGV01 sp020200235	not type material	ASM2020023v1	PRJNA291433	SAMN18623615	294	21920	derived from metagenome	bare soil	23.5033 S 67.7063 W	0	1	Acidobacteria bacterium	none	na	3	258	55	24463	13957	7434	2021/09/30	36	1978231	1	MAG11	Instituto de Nutricion y Tecnologia de los Alimentos - Universidad de Chile	1978231	d__Bacteria;p__Acidobacteria;c__;o__;f__;g__;s__	d__Bacteria;p__Acidobacteria;x__unclassified Acidobacteria;s__Acidobacteria bacterium	JAIVJC000000000.1	3626	JAIVJC010000231.1	0	0	0	0	0	0	0
GCA_020201365.1	0	88.73	3.42	25	3645035	88.5311	584	66.9656	4117239	d__Bacteria;p__Acidobacteriota;c__Blastocatellia;o__Pyrinomonadales;f__Pyrinomonadaceae;g__JAIVGV01;s__JAIVGV01 sp020201365	not type material	ASM2020136v1	PRJNA291433	SAMN18623546	584	9307	derived from metagenome	soil vegetation layer	23.3285 S 67.7989 W	0	1	Acidobacteria bacterium	none	na	1	none	none	none	none	none	2021/09/30	0	1978231	1	MAG110	Instituto de Nutricion y Tecnologia de los Alimentos - Universidad de Chile	1978231	d__Bacteria;p__Acidobacteria;c__;o__;f__;g__;s__	d__Bacteria;p__Acidobacteria;x__unclassified Acidobacteria;s__Acidobacteria bacterium	JAIVGV000000000.1	3795	JAIVGV010000535.1	0	0	0	0	0	0	0
GCA_020199775.1	0	91.45	1.71	0	5132338	86.8601	81	61.24	5908740	d__Bacteria;p__Acidobacteriota;c__Blastocatellia;o__Pyrinomonadales;f__Pyrinomonadaceae;g__JAIVJZ01;s__JAIVJZ01 sp020199775	not type material	ASM2019977v1	PRJNA291433	SAMN18623638	81	167800	derived from metagenome	bare soil	23.5033 S 67.7063 W	0	1	Acidobacteria bacterium	none	na	3	77	7	170812	79121	36206	2021/09/30	4	1978231	1	MAG9	Instituto de Nutricion y Tecnologia de los Alimentos - Universidad de Chile	1978231	d__Bacteria;p__Acidobacteria;c__;o__;f__;g__;s__	d__Bacteria;p__Acidobacteria;x__unclassified Acidobacteria;s__Acidobacteria bacterium	JAIVJZ000000000.1	4786	JAIVJZ010000005.1	0	0	0	0	0	0	0
GCA_021228405.1	0	94.87	3.42	0	5065127	88.5594	25	46.3635	5719470	d__Bacteria;p__Acidobacteriota;c__Blastocatellia;o__Pyrinomonadales;f__Pyrinomonadaceae;g__JAJQRF01;s__JAJQRF01 sp021228405	not type material	ASM2122840v1	PRJNA787743	SAMN23839851	25	426963	derived from metagenome	sedment	22.310000 N 114.000000 E	0	1	Pyrinomonadaceae bacterium	none	na	4	20	3	516543	209026	134502	2021/12/18	5	2283092	1	cam-2	shenzhen university	2283092	d__Bacteria;p__Acidobacteria;c__Blastocatellia;o__Blastocatellales;f__Pyrinomonadaceae;g__;s__	d__Bacteria;p__Acidobacteria;c__Blastocatellia;o__Blastocatellales;f__Pyrinomonadaceae;x__unclassified Pyrinomonadaceae;s__Pyrinomonadaceae bacterium	JAJQRF000000000.1	4922	JAJQRF010000015.1	0	0	0	0	0	0	0
GCA_024330265.1	0	96.53	4.32	0	4207795	87.705	144	54.4802	4797666	d__Bacteria;p__Acidobacteriota;c__Blastocatellia;o__Pyrinomonadales;f__Pyrinomonadaceae;g__JANDLT01;s__JANDLT01 sp024330265	not type material	ASM2433026v1	PRJNA818798	SAMN26879539	144	64329	derived from metagenome	Yellow; calcite-rich secondary mineral; light conditions in Mauna Loa lava tube	19 N 155 W	0	0	Pyrinomonadaceae bacterium MAG19_C2-C3	none	na	3	none	none	none	none	none	2022/07/19	0	2928749	1	MAG19_C2-C3	Georgetown University	2928749	d__Bacteria;p__Acidobacteria;c__Blastocatellia;o__Blastocatellales;f__Pyrinomonadaceae;g__;s__	d__Bacteria;p__Acidobacteria;c__Blastocatellia;o__Blastocatellales;f__Pyrinomonadaceae;x__unclassified Pyrinomonadaceae;s__Pyrinomonadaceae bacterium MAG19_C2-C3	JANDLT000000000.1	4235	JANDLT010000020.1	0	0	0	0	0	0	0
GCA_001464455.1	0	94.44	2.56	0	3830476	91.1916	32	53.1287	4200469	d__Bacteria;p__Acidobacteriota;c__Blastocatellia;o__Pyrinomonadales;f__Pyrinomonadaceae;g__OLB17;s__OLB17 sp001464455	not type material	Acidobacteria bacterium Ga0077534	PRJNA301005	SAMN04254502	32	206673	derived from metagenome	dual media filters at the Ann Arbor; Michigan drinking water treatment plant	42.2814 N 83.74829999999997 W	0	none	Acidobacteria bacterium Ga0077534	0	na	none	none	none	none	none	none	2015/12/09	0	1752184	none	Ga0077534	University of Glasgow	1752184	d__Bacteria;p__Acidobacteria;c__;o__;f__;g__;s__	d__Bacteria;p__Acidobacteria;x__unclassified Acidobacteria;s__Acidobacteria bacterium Ga0077534	LNEI00000000.1	3782	LNEI01000003.1	0	0	0	0	0	0	0
GCA_001464665.1	0	96.58	2.61	0	3600824	90.8346	30	55.1365	3964155	d__Bacteria;p__Acidobacteriota;c__Blastocatellia;o__Pyrinomonadales;f__Pyrinomonadaceae;g__OLB17;s__OLB17 sp001464665	not type material	Acidobacteria bacterium Ga0074141	PRJNA301005	SAMN04254483	30	591967	derived from metagenome	dual media filters at the Ann Arbor; Michigan drinking water treatment plant	42.2814 N 83.74829999999997 W	0	none	Acidobacteria bacterium Ga0074141	0	na	none	none	none	none	none	none	2015/12/09	0	1752182	none	Ga0074141	University of Glasgow	1752182	d__Bacteria;p__Acidobacteria;c__;o__;f__;g__;s__	d__Bacteria;p__Acidobacteria;x__unclassified Acidobacteria;s__Acidobacteria bacterium Ga0074141	LNDP00000000.1	3694	LNDP01000014.1	0	0	0	0	0	0	0
GCA_001567505.1	0	87.82	1.71	0	2691326	90.5626	65	56.3071	2971784	d__Bacteria;p__Acidobacteriota;c__Blastocatellia;o__Pyrinomonadales;f__Pyrinomonadaceae;g__OLB17;s__OLB17 sp001567505	not type material	ASM156750v1	PRJNA274364	SAMN03372537	65	104403	derived from metagenome	partial-nitritation anammox (PNA) reactor; full scale (600m3) reactor for the removal of ammonium from wastewater from the potato processing industry	52.048138 N 6.144261 E	0	0	Acidobacteria bacterium OLB17	2915	na	3	none	none	none	none	none	2016/02/24	0	1617423	1	OLB17	Radboud University Nijmegen	1617423	d__Bacteria;p__Acidobacteria;c__;o__;f__;g__;s__	d__Bacteria;p__Acidobacteria;x__unclassified Acidobacteria;s__Acidobacteria bacterium OLB17	LLEU00000000.1	2967	LLEU01000014.1	0	1	0	0	0	0	0
GCA_016716305.1	0	95.73	1.76	0	3467899	91.4105	1	53.0926	3793765	d__Bacteria;p__Acidobacteriota;c__Blastocatellia;o__Pyrinomonadales;f__Pyrinomonadaceae;g__OLB17;s__OLB17 sp002333435	not type material	ASM1671630v1	PRJNA629478	SAMN16426170	1	3357313	derived from metagenome	activated sludge from Kalu_18-Q3-R12-55	55.668006 N 11.107247 E	0	0	Chloracidobacterium sp.	none	na	3	none	none	none	none	none	2021/01/19	0	2099375	1	Kalu_18-Q3-R12-55_BAT3C.355	Aalborg University	2099375	d__Bacteria;p__Acidobacteria;c__Blastocatellia;o__;f__;g__Chloracidobacterium;s__	d__Bacteria;p__Acidobacteria;c__Blastocatellia;g__Chloracidobacterium;x__unclassified Chloracidobacterium;s__Chloracidobacterium sp.	JADJWP000000000.1	3453	JADJWP010000002.1	0	0	0	0	0	0	0
GCA_002360555.1	6	95.58	4.49	50	3075588	91.5778	165	51.9447	3358442	d__Bacteria;p__Acidobacteriota;c__Blastocatellia;o__Pyrinomonadales;f__Pyrinomonadaceae;g__OLB17;s__OLB17 sp002360555	not type material	ASM236055v1	PRJNA348753	SAMN06451630	165	34695	derived from metagenome	activated sludge biosolids	none	0	none	Chloracidobacterium sp. UBA3360	0	na	none	114	21	46045	26453	15517	2017/09/26	51	1946317	none	UBA3360	University of Queensland	1946317	d__Bacteria;p__Acidobacteria;c__Blastocatellia;o__;f__;g__Chloracidobacterium;s__	d__Bacteria;p__Acidobacteria;c__Blastocatellia;g__Chloracidobacterium;x__unclassified Chloracidobacterium;s__Chloracidobacterium sp. UBA3360	DEQS00000000.1	3165	none	0	0	0	0	0	0	0
GCA_002483395.1	2744	84.16	0.85	0	3888844	87.3089	552	51.3521	4454120	d__Bacteria;p__Acidobacteriota;c__Blastocatellia;o__Pyrinomonadales;f__Pyrinomonadaceae;g__OLB17;s__OLB17 sp002483395	not type material	ASM248339v1	PRJNA348753	SAMN06457250	552	15343	derived from metagenome	sand filter of a drinking water treatment system	none	0	none	Chloracidobacterium sp. UBA7659	0	na	none	268	54	24437	14081	7866	2017/10/06	284	1946322	none	UBA7659	University of Queensland	1946322	d__Bacteria;p__Acidobacteria;c__Blastocatellia;o__;f__;g__Chloracidobacterium;s__	d__Bacteria;p__Acidobacteria;c__Blastocatellia;g__Chloracidobacterium;x__unclassified Chloracidobacterium;s__Chloracidobacterium sp. UBA7659	DLHV00000000.1	4795	none	0	0	0	0	0	0	0
GCA_003223025.1	34	97.44	2.61	0	3859877	88.9183	61	53.3998	4340924	d__Bacteria;p__Acidobacteriota;c__Blastocatellia;o__Pyrinomonadales;f__Pyrinomonadaceae;g__OLB17;s__OLB17 sp003223025	not type material	ASM322302v1	PRJNA449266	SAMN08912100	61	129216	derived from metagenome	meadow soil	39.74 N 123.63 W	0	0	Acidobacteria bacterium	3739	na	4	33	6	210595	128549	65975	2018/06/12	28	1978231	1	gp4 AA15	Jill Banfield's Lab at Berkeley	1978231	d__Bacteria;p__Acidobacteria;c__;o__;f__;g__;s__	d__Bacteria;p__Acidobacteria;x__unclassified Acidobacteria;s__Acidobacteria bacterium	QHXR00000000.1	3756	QHXR01000013.1	0	0	0	0	0	0	0
GCA_003223975.1	26	88.75	2.56	33.33	3365485	91.9905	298	52.3649	3658515	d__Bacteria;p__Acidobacteriota;c__Blastocatellia;o__Pyrinomonadales;f__Pyrinomonadaceae;g__OLB17;s__OLB17 sp003223975	not type material	ASM322397v1	PRJNA449266	SAMN08912099	298	16509	derived from metagenome	meadow soil	39.74 N 123.63 W	0	1	Acidobacteria bacterium	3564	na	1	271	64	17827	11209	7022	2018/06/12	27	1978231	1	gp4 AA14	Jill Banfield's Lab at Berkeley	1978231	d__Bacteria;p__Acidobacteria;c__;o__;f__;g__;s__	d__Bacteria;p__Acidobacteria;x__unclassified Acidobacteria;s__Acidobacteria bacterium	QHXS00000000.1	3663	QHXS01000252.1	0	0	0	0	0	0	0
GCA_019186825.1	0	96.15	1.71	0	2932796	91.527	43	54.7725	3204297	d__Bacteria;p__Acidobacteriota;c__Blastocatellia;o__Pyrinomonadales;f__Pyrinomonadaceae;g__OLB17;s__OLB17 sp003577445	not type material	ASM1918682v1	PRJNA559529	SAMN14438345	43	118600	derived from metagenome	laboratory-scale deammonification bioreactor inoculated with effluent from wastewater treatment plant	43.07 N 89.40 W	0	0	Pyrinomonadaceae bacterium	none	na	3	28	7	145580	100742	83368	2021/07/09	15	2283092	1	Bin_6R	University of Wisconsin-Madison	2283092	d__Bacteria;p__Acidobacteria;c__Blastocatellia;o__Blastocatellales;f__Pyrinomonadaceae;g__;s__	d__Bacteria;p__Acidobacteria;c__Blastocatellia;o__Blastocatellales;f__Pyrinomonadaceae;x__unclassified Pyrinomonadaceae;s__Pyrinomonadaceae bacterium	JABARP000000000.1	2937	JABARP010000019.1	0	1	0	0	0	0	0
GCA_013695195.1	0	90.27	2.88	0	2504579	88.4393	395	48.9648	2831976	d__Bacteria;p__Acidobacteriota;c__Blastocatellia;o__Pyrinomonadales;f__Pyrinomonadaceae;g__OLB17;s__OLB17 sp013695195	not type material	ASM1369519v1	PRJNA630822	SAMN15052151	395	9310	derived from metagenome	mineral soil	none	0	0	Blastocatellia bacterium	none	na	0	none	none	none	none	none	2020/07/26	0	2052146	0	MGR_bin268	Monash University	2052146	d__Bacteria;p__Acidobacteria;c__Blastocatellia;o__;f__;g__;s__	d__Bacteria;p__Acidobacteria;c__Blastocatellia;x__unclassified Blastocatellia;s__Blastocatellia bacterium	JACDAY000000000.1	3007	none	0	1	0	0	0	0	0
GCA_013695495.1	0	87.3	1.97	75	2273316	91.5391	364	54.8182	2483437	d__Bacteria;p__Acidobacteriota;c__Blastocatellia;o__Pyrinomonadales;f__Pyrinomonadaceae;g__OLB17;s__OLB17 sp013695495	not type material	ASM1369549v1	PRJNA630822	SAMN15052137	364	8381	derived from metagenome	mineral soil	none	0	0	Blastocatellia bacterium	none	na	0	none	none	none	none	none	2020/07/26	0	2052146	0	MGR_bin254	Monash University	2052146	d__Bacteria;p__Acidobacteria;c__Blastocatellia;o__;f__;g__;s__	d__Bacteria;p__Acidobacteria;c__Blastocatellia;x__unclassified Blastocatellia;s__Blastocatellia bacterium	JACDAK000000000.1	2641	none	0	0	0	0	0	0	0
GCA_014379075.1	0	81.75	4.27	33.33	3043598	90.0484	465	50.4211	3379958	d__Bacteria;p__Acidobacteriota;c__Blastocatellia;o__Pyrinomonadales;f__Pyrinomonadaceae;g__OLB17;s__OLB17 sp014379075	not type material	ASM1437907v1	PRJNA552582	SAMN14819102	465	9360	derived from metagenome	glacier surface soil	81.567 N 16.358 W	0	1	Pyrinomonadaceae bacterium	none	na	1	none	none	none	none	none	2020/09/01	0	2283092	1	ES-bin-94	Aarhus University	2283092	d__Bacteria;p__Acidobacteria;c__Blastocatellia;o__Blastocatellales;f__Pyrinomonadaceae;g__;s__	d__Bacteria;p__Acidobacteria;c__Blastocatellia;o__Blastocatellales;f__Pyrinomonadaceae;x__unclassified Pyrinomonadaceae;s__Pyrinomonadaceae bacterium	JACMMN000000000.1	3479	JACMMN010000280.1	0	0	0	0	0	0	0
GCA_015075585.1	0	96.58	2.56	0	2749828	92.5613	1	53.8179	2970818	d__Bacteria;p__Acidobacteriota;c__Blastocatellia;o__Pyrinomonadales;f__Pyrinomonadaceae;g__OLB17;s__OLB17 sp015075585	not type material	ASM1507558v1	PRJNA627084	SAMN15013940	1	1982296	derived from metagenome	partial-nitration anammox reactor sludge sample	22.32 N 114.17 E	0	0	Chloracidobacterium sp.	none	na	3	none	none	none	none	none	2020/10/29	0	2099375	1	H3_ACI1	The University of Hong Kong	2099375	d__Bacteria;p__Acidobacteria;c__Blastocatellia;o__;f__;g__Chloracidobacterium;s__	d__Bacteria;p__Acidobacteria;c__Blastocatellia;g__Chloracidobacterium;x__unclassified Chloracidobacterium;s__Chloracidobacterium sp.	JABTUB000000000.1	2690	JABTUB010000001.1	0	1	0	0	0	0	0
GCA_016700075.1	0	95.73	1.71	0	3140766	92.5512	1	53.8529	3393545	d__Bacteria;p__Acidobacteriota;c__Blastocatellia;o__Pyrinomonadales;f__Pyrinomonadaceae;g__OLB17;s__OLB17 sp016700075	not type material	ASM1670007v1	PRJNA629478	SAMN16426192	1	3393545	derived from metagenome	activated sludge from Kalu_18-Q3-R12-55	55.668006 N 11.107247 E	1	0	Acidobacteria bacterium	none	na	3	1	1	3393545	3393545	3393545	2021/01/19	0	1978231	1	Kalu_18-Q3-R12-55_MAXAC.078_cln	Aalborg University	1978231	d__Bacteria;p__Acidobacteria;c__;o__;f__;g__;s__	d__Bacteria;p__Acidobacteria;x__unclassified Acidobacteria;s__Acidobacteria bacterium	none	3080	CP065000.1	0	0	0	0	0	0	0
GCA_016703965.1	0	94.02	2.56	0	4518512	88.9644	30	52.1603	5079012	d__Bacteria;p__Acidobacteriota;c__Blastocatellia;o__Pyrinomonadales;f__Pyrinomonadaceae;g__OLB17;s__OLB17 sp016703965	not type material	ASM1670396v1	PRJNA629478	SAMN16425573	30	1142076	derived from metagenome	activated sludge from AalW_18-Q3-R10-53	57.049513 N 9.864788 E	0	0	Acidobacteria bacterium	none	na	5	none	none	none	none	none	2021/01/19	0	1978231	1	AalW_18-Q3-R10-53_MAXAC.144	Aalborg University	1978231	d__Bacteria;p__Acidobacteria;c__;o__;f__;g__;s__	d__Bacteria;p__Acidobacteria;x__unclassified Acidobacteria;s__Acidobacteria bacterium	JADJBB000000000.1	4800	JADJBB010000029.1	0	0	0	0	0	0	0
GCA_016706275.1	0	96.58	2.75	0	3092663	91.7752	5	51.883	3369823	d__Bacteria;p__Acidobacteriota;c__Blastocatellia;o__Pyrinomonadales;f__Pyrinomonadaceae;g__OLB17;s__OLB17 sp016706275	not type material	ASM1670627v1	PRJNA629478	SAMN16425815	5	814519	derived from metagenome	activated sludge from EsbE_18-Q3-R3-47	55.458597 N 8.489092 E	0	1	Chloracidobacterium sp.	none	na	3	none	none	none	none	none	2021/01/19	0	2099375	1	EsbE_18-Q3-R3-47_BAT3C.144	Aalborg University	2099375	d__Bacteria;p__Acidobacteria;c__Blastocatellia;o__;f__;g__Chloracidobacterium;s__	d__Bacteria;p__Acidobacteria;c__Blastocatellia;g__Chloracidobacterium;x__unclassified Chloracidobacterium;s__Chloracidobacterium sp.	JADJJY000000000.1	3140	JADJJY010000002.1	0	0	0	0	0	0	0
GCA_016711345.1	0	96.58	0.85	0	4165986	90.6612	14	49.8692	4595114	d__Bacteria;p__Acidobacteriota;c__Blastocatellia;o__Pyrinomonadales;f__Pyrinomonadaceae;g__OLB17;s__OLB17 sp016711345	not type material	ASM1671134v1	PRJNA629478	SAMN16426074	14	4150144	derived from metagenome	activated sludge from Hade_18-Q3-R52-61	55.249786 N 9.508609 E	0	0	Chloracidobacterium sp.	none	na	3	none	none	none	none	none	2021/01/19	0	2099375	1	Hade_18-Q3-R52-61_MAXAC.360	Aalborg University	2099375	d__Bacteria;p__Acidobacteria;c__Blastocatellia;o__;f__;g__Chloracidobacterium;s__	d__Bacteria;p__Acidobacteria;c__Blastocatellia;g__Chloracidobacterium;x__unclassified Chloracidobacterium;s__Chloracidobacterium sp.	JADJTD000000000.1	4235	JADJTD010000001.1	0	0	0	0	0	0	0
GCA_016712045.1	0	90.53	3.85	60	3302271	88.8448	41	52.0128	3716898	d__Bacteria;p__Acidobacteriota;c__Blastocatellia;o__Pyrinomonadales;f__Pyrinomonadaceae;g__OLB17;s__OLB17 sp016712045	not type material	ASM1671204v1	PRJNA629478	SAMN16426040	41	172640	derived from metagenome	activated sludge from Hade_18-Q3-R52-61	55.249786 N 9.508609 E	0	1	Chloracidobacterium sp.	none	na	3	none	none	none	none	none	2021/01/19	0	2099375	1	Hade_18-Q3-R52-61_BATAC.229	Aalborg University	2099375	d__Bacteria;p__Acidobacteria;c__Blastocatellia;o__;f__;g__Chloracidobacterium;s__	d__Bacteria;p__Acidobacteria;c__Blastocatellia;g__Chloracidobacterium;x__unclassified Chloracidobacterium;s__Chloracidobacterium sp.	JADJRV000000000.1	4204	JADJRV010000030.1	0	0	0	0	0	0	0
GCA_016713675.1	0	95.73	3.04	76.92	3699776	89.6114	5	52.3249	4128691	d__Bacteria;p__Acidobacteriota;c__Blastocatellia;o__Pyrinomonadales;f__Pyrinomonadaceae;g__OLB17;s__OLB17 sp016713675	not type material	ASM1671367v1	PRJNA629478	SAMN16425952	5	2841655	derived from metagenome	activated sludge from Fred_18-Q3-R57-64	55.552368 N 9.720404 E	0	1	Acidobacteria bacterium	none	na	3	none	none	none	none	none	2021/01/19	0	1978231	1	Fred_18-Q3-R57-64_BAT3C.705	Aalborg University	1978231	d__Bacteria;p__Acidobacteria;c__;o__;f__;g__;s__	d__Bacteria;p__Acidobacteria;x__unclassified Acidobacteria;s__Acidobacteria bacterium	JADJOS000000000.1	3891	JADJOS010000001.1	0	0	0	0	0	0	0
GCA_016715795.1	0	97.44	0.85	0	3040361	91.9238	3	55.672	3307481	d__Bacteria;p__Acidobacteriota;c__Blastocatellia;o__Pyrinomonadales;f__Pyrinomonadaceae;g__OLB17;s__OLB17 sp016715795	not type material	ASM1671579v1	PRJNA629478	SAMN16426201	3	2245284	derived from metagenome	activated sludge from Kalu_18-Q3-R12-55	55.668006 N 11.107247 E	0	1	Chloracidobacterium sp.	none	na	3	none	none	none	none	none	2021/01/19	0	2099375	1	Kalu_18-Q3-R12-55_MAXAC.141_sub	Aalborg University	2099375	d__Bacteria;p__Acidobacteria;c__Blastocatellia;o__;f__;g__Chloracidobacterium;s__	d__Bacteria;p__Acidobacteria;c__Blastocatellia;g__Chloracidobacterium;x__unclassified Chloracidobacterium;s__Chloracidobacterium sp.	JADJXP000000000.1	3125	JADJXP010000002.1	0	0	0	0	0	0	0
GCA_016716365.1	0	95.73	4.61	71.43	3891830	88.6226	21	56.4252	4391464	d__Bacteria;p__Acidobacteriota;c__Blastocatellia;o__Pyrinomonadales;f__Pyrinomonadaceae;g__OLB17;s__OLB17 sp016716365	not type material	ASM1671636v1	PRJNA629478	SAMN16426167	21	1096689	derived from metagenome	activated sludge from Kalu_18-Q3-R12-55	55.668006 N 11.107247 E	0	1	Chloracidobacterium sp.	none	na	3	none	none	none	none	none	2021/01/19	0	2099375	1	Kalu_18-Q3-R12-55_BAT3C.268	Aalborg University	2099375	d__Bacteria;p__Acidobacteria;c__Blastocatellia;o__;f__;g__Chloracidobacterium;s__	d__Bacteria;p__Acidobacteria;c__Blastocatellia;g__Chloracidobacterium;x__unclassified Chloracidobacterium;s__Chloracidobacterium sp.	JADJWM000000000.1	4124	JADJWM010000003.1	0	0	0	0	0	0	0
GCA_016716435.1	0	95.73	4.75	42.86	3417616	89.8162	8	55.542	3805121	d__Bacteria;p__Acidobacteriota;c__Blastocatellia;o__Pyrinomonadales;f__Pyrinomonadaceae;g__OLB17;s__OLB17 sp016716435	not type material	ASM1671643v1	PRJNA629478	SAMN16426163	8	1320230	derived from metagenome	activated sludge from Kalu_18-Q3-R12-55	55.668006 N 11.107247 E	0	1	Acidobacteria bacterium	none	na	3	none	none	none	none	none	2021/01/19	0	1978231	1	Kalu_18-Q3-R12-55_BAT3C.226	Aalborg University	1978231	d__Bacteria;p__Acidobacteria;c__;o__;f__;g__;s__	d__Bacteria;p__Acidobacteria;x__unclassified Acidobacteria;s__Acidobacteria bacterium	JADJWI000000000.1	3714	JADJWI010000008.1	0	0	0	0	0	0	0
GCA_016718135.1	0	95.73	2.56	50	3503910	89.5375	20	53.144	3913344	d__Bacteria;p__Acidobacteriota;c__Blastocatellia;o__Pyrinomonadales;f__Pyrinomonadaceae;g__OLB17;s__OLB17 sp016718135	not type material	ASM1671813v1	PRJNA629478	SAMN16426383	20	609181	derived from metagenome	activated sludge from OdNW_18-Q3-R42-56	55.421534 N 10.366234 E	0	0	Acidobacteria bacterium	none	na	3	none	none	none	none	none	2021/01/19	0	1978231	1	OdNW_18-Q3-R42-56_MAXAC.155	Aalborg University	1978231	d__Bacteria;p__Acidobacteria;c__;o__;f__;g__;s__	d__Bacteria;p__Acidobacteria;x__unclassified Acidobacteria;s__Acidobacteria bacterium	JADKEF000000000.1	3731	JADKEF010000001.1	0	0	0	0	0	0	0
GCA_016720705.1	0	97.44	1.76	0	3620365	89.6871	8	52.0425	4036661	d__Bacteria;p__Acidobacteriota;c__Blastocatellia;o__Pyrinomonadales;f__Pyrinomonadaceae;g__OLB17;s__OLB17 sp016720705	not type material	ASM1672070v1	PRJNA629478	SAMN16426542	8	2341484	derived from metagenome	activated sludge from Vibo_18-Q3-R45-57	56.425251 N 9.455198 E	0	1	Chloracidobacterium sp.	none	na	3	none	none	none	none	none	2021/01/19	0	2099375	1	Vibo_18-Q3-R45-57_MAXAC.065	Aalborg University	2099375	d__Bacteria;p__Acidobacteria;c__Blastocatellia;o__;f__;g__Chloracidobacterium;s__	d__Bacteria;p__Acidobacteria;c__Blastocatellia;g__Chloracidobacterium;x__unclassified Chloracidobacterium;s__Chloracidobacterium sp.	JADKKB000000000.1	3623	JADKKB010000005.1	0	0	0	0	0	0	0
GCA_016789145.1	9	91.45	2.56	0	3280402	90.7534	352	51.8178	3614633	d__Bacteria;p__Acidobacteriota;c__Blastocatellia;o__Pyrinomonadales;f__Pyrinomonadaceae;g__OLB17;s__OLB17 sp016789145	not type material	ASM1678914v1	PRJNA592128	SAMN17181130	352	27878	derived from metagenome	bioreactor sludge	none	0	0	Blastocatellia bacterium	none	na	9	331	39	29406	14543	8024	2021/02/01	21	2052146	1	new MAG-247	Micoorganism	2052146	d__Bacteria;p__Acidobacteria;c__Blastocatellia;o__;f__;g__;s__	d__Bacteria;p__Acidobacteria;c__Blastocatellia;x__unclassified Blastocatellia;s__Blastocatellia bacterium	JAEUQI000000000.1	3477	JAEUQI010000016.1	0	0	0	0	0	0	0
GCA_016789265.1	0	95.73	1.76	0	3568376	91.8789	42	52.0063	3883780	d__Bacteria;p__Acidobacteriota;c__Blastocatellia;o__Pyrinomonadales;f__Pyrinomonadaceae;g__OLB17;s__OLB17 sp016789265	not type material	ASM1678926v1	PRJNA592128	SAMN17181132	42	163108	derived from metagenome	bioreactor sludge	none	0	1	Blastocatellia bacterium	none	na	3	none	none	none	none	none	2021/02/01	0	2052146	1	new MAG-249	Micoorganism	2052146	d__Bacteria;p__Acidobacteria;c__Blastocatellia;o__;f__;g__;s__	d__Bacteria;p__Acidobacteria;c__Blastocatellia;x__unclassified Blastocatellia;s__Blastocatellia bacterium	JAEUQK000000000.1	3590	JAEUQK010000010.1	0	0	0	0	0	0	0
GCA_017983495.1	0	96.58	1.76	0	3647456	90.82	20	53.2652	4016138	d__Bacteria;p__Acidobacteriota;c__Blastocatellia;o__Pyrinomonadales;f__Pyrinomonadaceae;g__OLB17;s__OLB17 sp017983495	not type material	ASM1798349v1	PRJNA524094	SAMN18119715	20	461404	derived from metagenome	wastewater	51.554117 N 9.916972 E	0	1	Pyrinomonadaceae bacterium	none	na	4	19	3	461404	246177	90128	2021/04/15	1	2283092	1	Go_SlAct_bin_101	Genomic and Applied Microbiology & Goettingen Genomics Laboratory	2283092	d__Bacteria;p__Acidobacteria;c__Blastocatellia;o__Blastocatellales;f__Pyrinomonadaceae;g__;s__	d__Bacteria;p__Acidobacteria;c__Blastocatellia;o__Blastocatellales;f__Pyrinomonadaceae;x__unclassified Pyrinomonadaceae;s__Pyrinomonadaceae bacterium	JAGOBH000000000.1	3562	JAGOBH010000007.1	0	0	0	0	0	0	0
GCA_018269005.1	0	96.58	1.76	0	3225948	90.7922	59	54.4551	3553110	d__Bacteria;p__Acidobacteriota;c__Blastocatellia;o__Pyrinomonadales;f__Pyrinomonadaceae;g__OLB17;s__OLB17 sp018269005	not type material	ASM1826900v1	PRJNA694732	SAMN17573892	59	396581	derived from metagenome	activated sludge	22.4932 N 113.8762 E	0	1	Acidobacteria bacterium	none	na	3	none	none	none	none	none	2021/05/04	0	1978231	1	SZAS-14	The University Hong Kong	1978231	d__Bacteria;p__Acidobacteria;c__;o__;f__;g__;s__	d__Bacteria;p__Acidobacteria;x__unclassified Acidobacteria;s__Acidobacteria bacterium	JAFDVK000000000.1	3293	JAFDVK010000053.1	0	1	0	0	0	0	0
GCA_019247455.1	0	93.28	2.56	33.33	3036778	92.6044	310	54.9336	3279301	d__Bacteria;p__Acidobacteriota;c__Blastocatellia;o__Pyrinomonadales;f__Pyrinomonadaceae;g__OLB17;s__OLB17 sp019247455	not type material	ASM1924745v1	PRJNA687273	SAMN17140370	310	15995	derived from metagenome	Rock nearby Barbacenia macrantha specimens	19.2822 S 43.5936 W	0	1	Acidobacteria bacterium	none	na	4	none	none	none	none	none	2021/07/15	0	1978231	0	CP_BM_ER_22	The Genomics for Climate Change Research Center (GCCRC)	1978231	d__Bacteria;p__Acidobacteria;c__;o__;f__;g__;s__	d__Bacteria;p__Acidobacteria;x__unclassified Acidobacteria;s__Acidobacteria bacterium	JAFAOW000000000.1	3315	none	0	0	0	0	0	0	0
GCA_019639115.1	0	97.44	1.71	0	2877793	93.0936	17	55.7063	3091289	d__Bacteria;p__Acidobacteriota;c__Blastocatellia;o__Pyrinomonadales;f__Pyrinomonadaceae;g__OLB17;s__OLB17 sp019639115	not type material	ASM1963911v1	PRJNA725625	SAMN18899269	17	253850	derived from metagenome	ACE-degrading consortia seeded with activated sludge sampled from 6 local waste water treatment plants (WWTPs)	22.32 N 114.17 E	0	0	Acidobacteria bacterium	none	na	4	none	none	none	none	none	2021/08/16	0	1978231	1	ACE_ACI8	The University of Hong Kong	1978231	d__Bacteria;p__Acidobacteria;c__;o__;f__;g__;s__	d__Bacteria;p__Acidobacteria;x__unclassified Acidobacteria;s__Acidobacteria bacterium	JAHBSM000000000.1	2792	JAHBSM010000013.1	0	0	0	0	0	0	0
GCA_019639135.1	0	97.44	1.76	0	3699859	90.4865	41	55.5197	4088851	d__Bacteria;p__Acidobacteriota;c__Blastocatellia;o__Pyrinomonadales;f__Pyrinomonadaceae;g__OLB17;s__OLB17 sp019639135	not type material	ASM1963913v1	PRJNA725625	SAMN18899268	41	145127	derived from metagenome	ACE-degrading consortia seeded with activated sludge sampled from 6 local waste water treatment plants (WWTPs)	22.32 N 114.17 E	0	1	Acidobacteria bacterium	none	na	1	none	none	none	none	none	2021/08/16	0	1978231	1	ACE_ACI7	The University of Hong Kong	1978231	d__Bacteria;p__Acidobacteria;c__;o__;f__;g__;s__	d__Bacteria;p__Acidobacteria;x__unclassified Acidobacteria;s__Acidobacteria bacterium	JAHBSL000000000.1	3809	JAHBSL010000032.1	0	0	0	0	0	0	0
GCA_019639155.1	0	94.02	1.71	0	2971529	92.3113	25	54.001	3219030	d__Bacteria;p__Acidobacteriota;c__Blastocatellia;o__Pyrinomonadales;f__Pyrinomonadaceae;g__OLB17;s__OLB17 sp019639155	not type material	ASM1963915v1	PRJNA725625	SAMN18899266	25	274341	derived from metagenome	ACE-degrading consortia seeded with activated sludge sampled from 6 local waste water treatment plants (WWTPs)	22.32 N 114.17 E	0	0	Acidobacteria bacterium	none	na	4	none	none	none	none	none	2021/08/16	0	1978231	1	ACE_ACI5	The University of Hong Kong	1978231	d__Bacteria;p__Acidobacteria;c__;o__;f__;g__;s__	d__Bacteria;p__Acidobacteria;x__unclassified Acidobacteria;s__Acidobacteria bacterium	JAHBSJ000000000.1	2906	JAHBSJ010000016.1	0	0	0	0	0	0	0
GCA_019639175.1	0	96.58	1.71	0	3426494	90.1607	21	51.4539	3800428	d__Bacteria;p__Acidobacteriota;c__Blastocatellia;o__Pyrinomonadales;f__Pyrinomonadaceae;g__OLB17;s__OLB17 sp019639175	not type material	ASM1963917v1	PRJNA725625	SAMN18899267	21	353716	derived from metagenome	ACE-degrading consortia seeded with activated sludge sampled from 6 local waste water treatment plants (WWTPs)	22.32 N 114.17 E	0	1	Acidobacteria bacterium	none	na	3	none	none	none	none	none	2021/08/16	0	1978231	1	ACE_ACI6	The University of Hong Kong	1978231	d__Bacteria;p__Acidobacteria;c__;o__;f__;g__;s__	d__Bacteria;p__Acidobacteria;x__unclassified Acidobacteria;s__Acidobacteria bacterium	JAHBSK000000000.1	3658	JAHBSK010000011.1	0	1	0	0	0	0	0
GCA_019639195.1	0	97.44	1.76	0	2970056	92.1538	7	53.833	3222933	d__Bacteria;p__Acidobacteriota;c__Blastocatellia;o__Pyrinomonadales;f__Pyrinomonadaceae;g__OLB17;s__OLB17 sp019639195	not type material	ASM1963919v1	PRJNA725625	SAMN18899265	7	602634	derived from metagenome	ACE-degrading consortia seeded with activated sludge sampled from 6 local waste water treatment plants (WWTPs)	22.32 N 114.17 E	0	1	Acidobacteria bacterium	none	na	3	none	none	none	none	none	2021/08/16	0	1978231	1	ACE_ACI4	The University of Hong Kong	1978231	d__Bacteria;p__Acidobacteria;c__;o__;f__;g__;s__	d__Bacteria;p__Acidobacteria;x__unclassified Acidobacteria;s__Acidobacteria bacterium	JAHBSI000000000.1	2929	JAHBSI010000004.1	0	1	0	0	0	0	0
GCA_019639215.1	0	85.9	3.42	25	2642846	90.8016	135	48.5879	2910571	d__Bacteria;p__Acidobacteriota;c__Blastocatellia;o__Pyrinomonadales;f__Pyrinomonadaceae;g__OLB17;s__OLB17 sp019639215	not type material	ASM1963921v1	PRJNA725625	SAMN18899264	135	29256	derived from metagenome	ACE-degrading consortia seeded with activated sludge sampled from 6 local waste water treatment plants (WWTPs)	22.32 N 114.17 E	0	0	Acidobacteria bacterium	none	na	0	none	none	none	none	none	2021/08/16	0	1978231	0	ACE_ACI3	The University of Hong Kong	1978231	d__Bacteria;p__Acidobacteria;c__;o__;f__;g__;s__	d__Bacteria;p__Acidobacteria;x__unclassified Acidobacteria;s__Acidobacteria bacterium	JAHBSH000000000.1	2777	none	0	0	0	0	0	0	0
GCA_019639235.1	0	95.73	1.71	0	3496248	90.9964	46	56.2555	3842181	d__Bacteria;p__Acidobacteriota;c__Blastocatellia;o__Pyrinomonadales;f__Pyrinomonadaceae;g__OLB17;s__OLB17 sp019639235	not type material	ASM1963923v1	PRJNA725625	SAMN18899263	46	135705	derived from metagenome	ACE-degrading consortia seeded with activated sludge sampled from 6 local waste water treatment plants (WWTPs)	22.32 N 114.17 E	0	1	Acidobacteria bacterium	none	na	3	none	none	none	none	none	2021/08/16	0	1978231	1	ACE_ACI2	The University of Hong Kong	1978231	d__Bacteria;p__Acidobacteria;c__;o__;f__;g__;s__	d__Bacteria;p__Acidobacteria;x__unclassified Acidobacteria;s__Acidobacteria bacterium	JAHBSG000000000.1	3609	JAHBSG010000009.1	0	0	0	0	0	0	0
GCA_019694345.1	0	94.54	1.33	33.33	3236422	92.1667	175	54.7938	3511489	d__Bacteria;p__Acidobacteriota;c__Blastocatellia;o__Pyrinomonadales;f__Pyrinomonadaceae;g__OLB17;s__OLB17 sp019694345	not type material	ASM1969434v1	PRJNA731554	SAMN19791138	175	33581	derived from metagenome	waste water treatment plant	1.332452 N 103.755456 E	0	1	Pyrinomonadaceae bacterium	none	na	3	none	none	none	none	none	2021/08/19	0	2283092	1	SSF22	Singapore Centre for Environmental Life Sciences Engineering	2283092	d__Bacteria;p__Acidobacteria;c__Blastocatellia;o__Blastocatellales;f__Pyrinomonadaceae;g__;s__	d__Bacteria;p__Acidobacteria;c__Blastocatellia;o__Blastocatellales;f__Pyrinomonadaceae;x__unclassified Pyrinomonadaceae;s__Pyrinomonadaceae bacterium	JAIBCA000000000.1	3186	JAIBCA010000014.1	0	0	0	0	0	0	0
GCA_019694355.1	0	95.73	1.76	0	3101738	91.0498	8	53.7334	3406639	d__Bacteria;p__Acidobacteriota;c__Blastocatellia;o__Pyrinomonadales;f__Pyrinomonadaceae;g__OLB17;s__OLB17 sp019694355	not type material	ASM1969435v1	PRJNA731554	SAMN19791147	8	738668	derived from metagenome	waste water treatment plant	1.332452 N 103.755456 E	0	1	Pyrinomonadaceae bacterium	none	na	3	none	none	none	none	none	2021/08/19	0	2283092	1	SSF31	Singapore Centre for Environmental Life Sciences Engineering	2283092	d__Bacteria;p__Acidobacteria;c__Blastocatellia;o__Blastocatellales;f__Pyrinomonadaceae;g__;s__	d__Bacteria;p__Acidobacteria;c__Blastocatellia;o__Blastocatellales;f__Pyrinomonadaceae;x__unclassified Pyrinomonadaceae;s__Pyrinomonadaceae bacterium	JAIBCB000000000.1	3136	JAIBCB010000001.1	0	1	0	0	0	0	0
GCA_021463165.1	0	94.87	2.56	0	3362003	91.8322	80	54.1901	3661027	d__Bacteria;p__Acidobacteriota;c__Blastocatellia;o__Pyrinomonadales;f__Pyrinomonadaceae;g__OLB17;s__OLB17 sp021463165	not type material	ASM2146316v1	PRJNA791618	SAMN24298271	80	164998	derived from metagenome	granules from a lab-scale partial nitritation/anammox bioreactor	55.7853 N 12.5209 E	0	none	Pyrinomonadaceae bacterium	none	na	none	none	none	none	none	none	2022/01/14	0	2283092	none	DTUACD1	Technical University of Denmark	2283092	d__Bacteria;p__Acidobacteria;c__Blastocatellia;o__Blastocatellales;f__Pyrinomonadaceae;g__;s__	d__Bacteria;p__Acidobacteria;c__Blastocatellia;o__Blastocatellales;f__Pyrinomonadaceae;x__unclassified Pyrinomonadaceae;s__Pyrinomonadaceae bacterium	JAJTWY000000000.1	3381	JAJTWY010000028.1	0	0	0	0	0	0	0
GCA_023389035.1	0	97.44	2.56	0	3373038	90.8998	41	54.5199	3710723	d__Bacteria;p__Acidobacteriota;c__Blastocatellia;o__Pyrinomonadales;f__Pyrinomonadaceae;g__OLB17;s__OLB17 sp023389035	not type material	ASM2338903v1	PRJNA682348	SAMN17039653	41	394061	derived from metagenome	feces	26.91944 S 49.06611 W	0	none	Acidobacteria bacterium	none	na	none	none	none	none	none	none	2022/05/17	0	1978231	none	OH_PBlB_17	LNCC	1978231	d__Bacteria;p__Acidobacteria;c__;o__;f__;g__;s__	d__Bacteria;p__Acidobacteria;x__unclassified Acidobacteria;s__Acidobacteria bacterium	JAEWFC000000000.1	3362	none	0	0	0	0	0	0	0
GCA_023391155.1	0	88.03	3.42	50	2856254	91.4537	203	56.6331	3123171	d__Bacteria;p__Acidobacteriota;c__Blastocatellia;o__Pyrinomonadales;f__Pyrinomonadaceae;g__OLB17;s__OLB17 sp023391155	not type material	ASM2339115v1	PRJNA682348	SAMN17039559	203	21972	derived from metagenome	feces	1.45583 S 48.50444 W	0	none	Acidobacteria bacterium	none	na	none	none	none	none	none	none	2022/05/17	0	1978231	none	OH_PBB_25	LNCC	1978231	d__Bacteria;p__Acidobacteria;c__;o__;f__;g__;s__	d__Bacteria;p__Acidobacteria;x__unclassified Acidobacteria;s__Acidobacteria bacterium	JAEWBM000000000.1	3087	JAEWBM010000120.1	0	0	0	0	0	0	0
GCA_023436495.1	0	95.73	1.92	50	3146013	90.4969	141	54.6921	3476376	d__Bacteria;p__Acidobacteriota;c__Blastocatellia;o__Pyrinomonadales;f__Pyrinomonadaceae;g__OLB17;s__OLB17 sp023436495	not type material	ASM2343649v1	PRJNA682348	SAMN17032971	141	39893	derived from metagenome	feces	22.22111 S 54.80556 W	0	none	Acidobacteria bacterium	none	na	none	none	none	none	none	none	2022/05/17	0	1978231	none	OH_CDB_199	LNCC	1978231	d__Bacteria;p__Acidobacteria;c__;o__;f__;g__;s__	d__Bacteria;p__Acidobacteria;x__unclassified Acidobacteria;s__Acidobacteria bacterium	JAEZIT000000000.1	3260	none	0	1	0	0	0	0	0
GCA_902826385.1	0	84.21	3.42	25	3318985	89.9137	604	52.3893	3691301	d__Bacteria;p__Acidobacteriota;c__Blastocatellia;o__Pyrinomonadales;f__Pyrinomonadaceae;g__OLB17;s__OLB17 sp902826385	not type material	RBC098	PRJEB30654	SAMEA6595184	604	8457	derived from metagenome	wastewater biofilm	none	0	none	uncultured Acidobacteria bacterium	none	na	none	537	125	9302	5420	3233	2020/04/15	67	171953	none	Acidobacteria sp. RBC098	UNIVERSITY OF WATERLOO	171953	d__Bacteria;p__Acidobacteria;c__;o__;f__;g__;s__	d__Bacteria;p__Acidobacteria;x__environmental samples;s__uncultured Acidobacteria bacterium	CADEEU000000000.1	3877	none	0	0	0	0	0	0	0
GCA_902826795.1	0	97.44	2.56	0	3773783	90.9006	139	53.7062	4151551	d__Bacteria;p__Acidobacteriota;c__Blastocatellia;o__Pyrinomonadales;f__Pyrinomonadaceae;g__OLB17;s__OLB17 sp902826795	not type material	RBC096	PRJEB30654	SAMEA6595185	139	43650	derived from metagenome	wastewater biofilm	none	0	none	uncultured Acidobacteria bacterium	none	na	none	98	18	72077	40834	23520	2020/04/15	41	171953	none	Acidobacteria sp. RBC096	UNIVERSITY OF WATERLOO	171953	d__Bacteria;p__Acidobacteria;c__;o__;f__;g__;s__	d__Bacteria;p__Acidobacteria;x__environmental samples;s__uncultured Acidobacteria bacterium	CADEGD000000000.1	4037	CADEGD010000086.1	0	0	0	0	0	0	0
GCA_002427845.1	22	91.78	2.99	0	4480923	83.1646	595	54.1034	5388017	d__Bacteria;p__Acidobacteriota;c__Blastocatellia;o__Pyrinomonadales;f__Pyrinomonadaceae;g__PSRF01;s__PSRF01 sp002427845	not type material	ASM242784v1	PRJNA348753	SAMN06450370	595	15398	derived from metagenome	soil	none	0	none	Chloracidobacterium sp. UBA6041	0	na	none	298	60	28582	15172	8167	2017/10/04	297	1946320	none	UBA6041	University of Queensland	1946320	d__Bacteria;p__Acidobacteria;c__Blastocatellia;o__;f__;g__Chloracidobacterium;s__	d__Bacteria;p__Acidobacteria;c__Blastocatellia;g__Chloracidobacterium;x__unclassified Chloracidobacterium;s__Chloracidobacterium sp. UBA6041	DIYZ00000000.1	5009	DIYZ01000290.1	0	0	0	0	0	0	0
GCA_003488005.1	6	93.21	4.27	0	4089433	83.364	507	54.1092	4905516	d__Bacteria;p__Acidobacteriota;c__Blastocatellia;o__Pyrinomonadales;f__Pyrinomonadaceae;g__PSRF01;s__PSRF01 sp003488005	not type material	ASM348800v1	PRJNA417962	SAMN08018587	507	21688	derived from metagenome	soil	none	0	1	Blastocatellia bacterium	none	na	1	150	27	56443	30763	15775	2018/09/06	357	2052146	1	UBA11741	University of Queensland	2052146	d__Bacteria;p__Acidobacteria;c__Blastocatellia;o__;f__;g__;s__	d__Bacteria;p__Acidobacteria;c__Blastocatellia;x__unclassified Blastocatellia;s__Blastocatellia bacterium	DNND00000000.1	4358	none	0	0	0	0	0	0	0
GCA_013697915.1	0	97.22	3.59	40	3901046	86.4	271	54.0694	4515099	d__Bacteria;p__Acidobacteriota;c__Blastocatellia;o__Pyrinomonadales;f__Pyrinomonadaceae;g__PSRF01;s__PSRF01 sp013697915	not type material	ASM1369791v1	PRJNA630822	SAMN15052021	271	29695	derived from metagenome	mineral soil	none	0	0	Blastocatellia bacterium	none	na	1	none	none	none	none	none	2020/07/26	0	2052146	1	MGR_bin138	Monash University	2052146	d__Bacteria;p__Acidobacteria;c__Blastocatellia;o__;f__;g__;s__	d__Bacteria;p__Acidobacteria;c__Blastocatellia;x__unclassified Blastocatellia;s__Blastocatellia bacterium	JACCVY000000000.1	4240	none	0	0	0	0	0	0	0
GCA_013812905.1	0	95.67	2.61	25	3241734	85.4409	347	54.142	3794124	d__Bacteria;p__Acidobacteriota;c__Blastocatellia;o__Pyrinomonadales;f__Pyrinomonadaceae;g__PSRF01;s__PSRF01 sp013812905	not type material	ASM1381290v1	PRJNA630822	SAMN15051934	347	14831	derived from metagenome	mineral soil	none	0	1	Pyrinomonadaceae bacterium	none	na	1	none	none	none	none	none	2020/07/28	0	2283092	0	MGR_bin51	Monash University	2283092	d__Bacteria;p__Acidobacteria;c__Blastocatellia;o__Blastocatellales;f__Pyrinomonadaceae;g__;s__	d__Bacteria;p__Acidobacteria;c__Blastocatellia;o__Blastocatellales;f__Pyrinomonadaceae;x__unclassified Pyrinomonadaceae;s__Pyrinomonadaceae bacterium	JACCSP000000000.1	3603	none	0	0	0	0	0	0	0
GCA_014380365.1	0	96.2	4.27	0	4368230	87.7612	34	55.4461	4977406	d__Bacteria;p__Acidobacteriota;c__Blastocatellia;o__Pyrinomonadales;f__Pyrinomonadaceae;g__PSRF01;s__PSRF01 sp014380365	not type material	ASM1438036v1	PRJNA552582	SAMN14819035	34	292402	derived from metagenome	glacier surface soil	81.567 N 16.358 W	0	1	Pyrinomonadaceae bacterium	none	na	1	none	none	none	none	none	2020/09/01	0	2283092	0	ES-bin-189	Aarhus University	2283092	d__Bacteria;p__Acidobacteria;c__Blastocatellia;o__Blastocatellales;f__Pyrinomonadaceae;g__;s__	d__Bacteria;p__Acidobacteria;c__Blastocatellia;o__Blastocatellales;f__Pyrinomonadaceae;x__unclassified Pyrinomonadaceae;s__Pyrinomonadaceae bacterium	JACMJZ000000000.1	4192	none	0	0	0	0	0	0	0
GCA_023717565.1	0	90.97	2.95	16.67	6135537	88.8564	735	54.8703	6905000	d__Bacteria;p__Acidobacteriota;c__Blastocatellia;o__Pyrinomonadales;f__Pyrinomonadaceae;g__PSRF01;s__PSRF01 sp023717565	not type material	ASM2371756v1	PRJNA610704	SAMN28798004	735	12866	derived from metagenome	Fen	60.511667 N 38.649722 E	0	0	Pyrinomonadaceae bacterium	none	na	1	none	none	none	none	none	2022/06/13	0	2283092	1	CH3	Institute of Bioengineering, Research Center of Biotechnology of RAS	2283092	d__Bacteria;p__Acidobacteria;c__Blastocatellia;o__Blastocatellales;f__Pyrinomonadaceae;g__;s__	d__Bacteria;p__Acidobacteria;c__Blastocatellia;o__Blastocatellales;f__Pyrinomonadaceae;x__unclassified Pyrinomonadaceae;s__Pyrinomonadaceae bacterium	JAMQPI000000000.1	6148	JAMQPI010000119.1	0	0	0	0	0	0	0
GCF_000820845.2	1	96.53	1.71	0	3348769	88.3916	16	59.3655	3788560	d__Bacteria;p__Acidobacteriota;c__Blastocatellia;o__Pyrinomonadales;f__Pyrinomonadaceae;g__Pyrinomonas;s__Pyrinomonas methylaliphatogenes	type strain of species	K22	PRJNA224116	SAMEA3158464	16	443598	none	none	none	0	1	Pyrinomonas methylaliphatogenes	3170	representative genome	3	none	none	none	none	none	2015/01/13	0	454194	1	K22	GNS	454194	d__Bacteria;p__Acidobacteria;c__Blastocatellia;o__Blastocatellales;f__Pyrinomonadaceae;g__Pyrinomonas;s__Pyrinomonas methylaliphatogenes	d__Bacteria;p__Acidobacteria;c__Blastocatellia;o__Blastocatellales;f__Pyrinomonadaceae;g__Pyrinomonas;s__Pyrinomonas methylaliphatogenes	CBXV000000000.1	3189	NZ_CBXV010000008.1	0	0	0	0	0	0	0
GCA_003222945.1	4	93.59	3.99	50	4186574	88.2397	332	53.4624	4744547	d__Bacteria;p__Acidobacteriota;c__Blastocatellia;o__Pyrinomonadales;f__Pyrinomonadaceae;g__QHXM01;s__QHXM01 sp003222945	not type material	ASM322294v1	PRJNA449266	SAMN08912105	332	19668	derived from metagenome	meadow soil	39.74 N 123.63 W	0	1	Acidobacteria bacterium	4366	na	1	325	78	20064	11782	7156	2018/06/12	7	1978231	1	gp4 AA20	Jill Banfield's Lab at Berkeley	1978231	d__Bacteria;p__Acidobacteria;c__;o__;f__;g__;s__	d__Bacteria;p__Acidobacteria;x__unclassified Acidobacteria;s__Acidobacteria bacterium	QHXM00000000.1	4486	QHXM01000158.1	0	0	0	0	0	0	0
GCA_003168335.1	8	97.01	1.71	0	4494360	87.088	16	55.8655	5160709	d__Bacteria;p__Acidobacteriota;c__Blastocatellia;o__Pyrinomonadales;f__Pyrinomonadaceae;g__UBA11740;s__UBA11740 sp003168335	not type material	20110700_P1D	PRJNA386568	SAMN08178891	16	551449	derived from metagenome	permafrost active layer soil	68.3535 N 19.0471 E	0	none	Blastocatellia bacterium	0	na	none	14	4	551449	401551	287000	2018/05/25	1	2052146	none	palsa_120	Australian Centre for Ecogenomics, The University of Queensland	2052146	d__Bacteria;p__Acidobacteria;c__Blastocatellia;o__;f__;g__;s__	d__Bacteria;p__Acidobacteria;c__Blastocatellia;x__unclassified Blastocatellia;s__Blastocatellia bacterium	PMSM00000000.1	4471	PMSM01000010.1	0	0	0	0	0	0	0
GCA_003222845.1	79	91.45	4.37	37.5	5301506	87.6327	1020	54.6367	6049692	d__Bacteria;p__Acidobacteriota;c__Blastocatellia;o__Pyrinomonadales;f__Pyrinomonadaceae;g__UBA11740;s__UBA11740 sp003222845	not type material	ASM322284v1	PRJNA449266	SAMN08912111	1020	9785	derived from metagenome	meadow soil	39.74 N 123.63 W	0	0	Acidobacteria bacterium	5719	na	4	851	180	10311	5717	3433	2018/06/12	169	1978231	0	gp4 AA26	Jill Banfield's Lab at Berkeley	1978231	d__Bacteria;p__Acidobacteria;c__;o__;f__;g__;s__	d__Bacteria;p__Acidobacteria;x__unclassified Acidobacteria;s__Acidobacteria bacterium	QHXG00000000.1	5913	none	0	0	0	0	0	0	0
GCA_003222895.1	37	93.75	2.56	0	4275035	89.5403	186	54.3557	4774423	d__Bacteria;p__Acidobacteriota;c__Blastocatellia;o__Pyrinomonadales;f__Pyrinomonadaceae;g__UBA11740;s__UBA11740 sp003222895	not type material	ASM322289v1	PRJNA449266	SAMN08912109	186	57173	derived from metagenome	meadow soil	39.74 N 123.63 W	0	1	Acidobacteria bacterium	4277	na	1	167	26	58672	31017	13755	2018/06/12	19	1978231	1	gp4 AA24	Jill Banfield's Lab at Berkeley	1978231	d__Bacteria;p__Acidobacteria;c__;o__;f__;g__;s__	d__Bacteria;p__Acidobacteria;x__unclassified Acidobacteria;s__Acidobacteria bacterium	QHXI00000000.1	4383	QHXI01000030.1	0	0	0	0	0	0	0
GCA_003487805.1	18	91.54	1.71	0	5016496	83.3827	776	54.4881	6016230	d__Bacteria;p__Acidobacteriota;c__Blastocatellia;o__Pyrinomonadales;f__Pyrinomonadaceae;g__UBA11740;s__UBA11740 sp003487805	not type material	ASM348780v1	PRJNA417962	SAMN08018588	776	18912	derived from metagenome	soil	none	0	1	Blastocatellia bacterium	none	na	1	226	36	47952	24798	11215	2018/09/06	550	2052146	0	UBA11740	University of Queensland	2052146	d__Bacteria;p__Acidobacteria;c__Blastocatellia;o__;f__;g__;s__	d__Bacteria;p__Acidobacteria;c__Blastocatellia;x__unclassified Blastocatellia;s__Blastocatellia bacterium	DNNE00000000.1	5432	none	0	0	0	0	0	0	0
GCA_021323895.1	0	92.2	1.8	50	4013343	91.2849	322	55.6023	4396503	d__Bacteria;p__Acidobacteriota;c__Blastocatellia;o__Pyrinomonadales;f__Pyrinomonadaceae;g__UBA11740;s__UBA11740 sp021323895	not type material	ASM2132389v1	PRJNA526826	SAMN11116458	322	18884	derived from metagenome	soil	40.80 N 76.34 W	0	none	Acidobacteria bacterium	none	na	none	none	none	none	none	none	2021/12/30	0	1978231	none	Centralia_MAG_6	Michigan State University	1978231	d__Bacteria;p__Acidobacteria;c__;o__;f__;g__;s__	d__Bacteria;p__Acidobacteria;x__unclassified Acidobacteria;s__Acidobacteria bacterium	JAJPKD000000000.1	4076	none	0	1	0	0	0	0	0
GCA_903828635.1	0	80.46	2.14	0	3914929	90.724	482	58.5593	4315207	d__Bacteria;p__Acidobacteriota;c__Blastocatellia;o__RBC074;f__RBC074;g__CAIOZW01;s__CAIOZW01 sp903828635	not type material	freshwater MAG --- LaPlata_bin-2782	PRJEB38681	SAMEA6955622	482	12255	derived from metagenome	lake water	none	0	none	uncultured Acidobacteria bacterium	none	na	none	none	none	none	none	none	2020/07/19	0	171953	none	LaPlata_bin-2782	BILS	171953	d__Bacteria;p__Acidobacteria;c__;o__;f__;g__;s__	d__Bacteria;p__Acidobacteria;x__environmental samples;s__uncultured Acidobacteria bacterium	CAIKMY000000000.1	3554	none	0	0	0	0	0	0	0
GCA_903862855.1	0	90.6	3.42	50	4099211	89.1689	517	56.7371	4597131	d__Bacteria;p__Acidobacteriota;c__Blastocatellia;o__RBC074;f__RBC074;g__CAIOZW01;s__CAIOZW01 sp903862855	not type material	freshwater MAG --- LaPlata_bin-2064	PRJEB38681	SAMEA6955600	517	13480	derived from metagenome	lake water	none	0	none	uncultured Acidobacteria bacterium	none	na	none	none	none	none	none	none	2020/07/20	0	171953	none	LaPlata_bin-2064	BILS	171953	d__Bacteria;p__Acidobacteria;c__;o__;f__;g__;s__	d__Bacteria;p__Acidobacteria;x__environmental samples;s__uncultured Acidobacteria bacterium	CAIOZW000000000.1	3861	none	0	0	0	0	0	0	0
GCA_016196035.1	0	91.45	3.42	0	8439671	87.9713	140	58.2755	9593663	d__Bacteria;p__Acidobacteriota;c__Blastocatellia;o__RBC074;f__RBC074;g__JACPYM01;s__JACPYM01 sp016196035	not type material	ASM1619603v1	PRJNA640378	SAMN15435502	140	128455	derived from metagenome	groundwater	38.66837 N 122.58818 W	0	0	Acidobacteria bacterium	none	na	3	139	27	128455	64773	32598	2020/12/21	1	1978231	1	NC_groundwater_863_Pr1_S2p5_58_29	Innovative Genomics Institute	1978231	d__Bacteria;p__Acidobacteria;c__;o__;f__;g__;s__	d__Bacteria;p__Acidobacteria;x__unclassified Acidobacteria;s__Acidobacteria bacterium	JACPYM000000000.1	7300	JACPYM010000091.1	0	1	0	0	0	0	0
GCA_016710075.1	0	92.08	1.71	0	5100394	85.7318	45	53.3032	5949241	d__Bacteria;p__Acidobacteriota;c__Blastocatellia;o__RBC074;f__RBC074;g__JADJLO01;s__JADJLO01 sp016710075	not type material	ASM1671007v1	PRJNA629478	SAMN16425858	45	260150	derived from metagenome	activated sludge from EsbW_18-Q3-R4-48	55.488097 N 8.430505 E	0	0	Acidobacteria bacterium	none	na	3	none	none	none	none	none	2021/01/19	0	1978231	1	EsbW_18-Q3-R4-48_BAT3C.194	Aalborg University	1978231	d__Bacteria;p__Acidobacteria;c__;o__;f__;g__;s__	d__Bacteria;p__Acidobacteria;x__unclassified Acidobacteria;s__Acidobacteria bacterium	JADJLO000000000.1	5507	JADJLO010000003.1	0	0	0	0	0	0	0
GCA_016700195.1	0	95.73	3.42	0	5665069	89.4434	1	58.5903	6333691	d__Bacteria;p__Acidobacteriota;c__Blastocatellia;o__RBC074;f__RBC074;g__JADJXM01;s__JADJXM01 sp016700195	not type material	ASM1670019v1	PRJNA629478	SAMN16426208	1	6333691	derived from metagenome	activated sludge from Kalu_18-Q3-R12-55	55.668006 N 11.107247 E	1	0	Acidobacteria bacterium	none	na	3	1	1	6333691	6333691	6333691	2021/01/19	0	1978231	1	Kalu_18-Q3-R12-55_MAXAC.198_cln	Aalborg University	1978231	d__Bacteria;p__Acidobacteria;c__;o__;f__;g__;s__	d__Bacteria;p__Acidobacteria;x__unclassified Acidobacteria;s__Acidobacteria bacterium	none	4928	CP065005.1	0	0	0	0	0	0	0
GCA_016715865.1	0	91.45	4.27	50	5145589	88.1773	37	54.7608	5835500	d__Bacteria;p__Acidobacteriota;c__Blastocatellia;o__RBC074;f__RBC074;g__JADJXM01;s__JADJXM01 sp016715865	not type material	ASM1671586v1	PRJNA629478	SAMN16426197	37	392229	derived from metagenome	activated sludge from Kalu_18-Q3-R12-55	55.668006 N 11.107247 E	0	0	Acidobacteria bacterium	none	na	3	none	none	none	none	none	2021/01/19	0	1978231	1	Kalu_18-Q3-R12-55_MAXAC.123	Aalborg University	1978231	d__Bacteria;p__Acidobacteria;c__;o__;f__;g__;s__	d__Bacteria;p__Acidobacteria;x__unclassified Acidobacteria;s__Acidobacteria bacterium	JADJXM000000000.1	4846	JADJXM010000004.1	0	0	0	0	0	0	0
GCA_019639255.1	0	97.44	4.44	0	5208368	89.318	174	58.0363	5831261	d__Bacteria;p__Acidobacteriota;c__Blastocatellia;o__RBC074;f__RBC074;g__JAHBSF01;s__JAHBSF01 sp019639255	not type material	ASM1963925v1	PRJNA725625	SAMN18899262	174	55667	derived from metagenome	ACE-degrading consortia seeded with activated sludge sampled from 6 local waste water treatment plants (WWTPs)	22.32 N 114.17 E	0	1	Acidobacteria bacterium	none	na	3	none	none	none	none	none	2021/08/16	0	1978231	1	ACE_ACI1	The University of Hong Kong	1978231	d__Bacteria;p__Acidobacteria;c__;o__;f__;g__;s__	d__Bacteria;p__Acidobacteria;x__unclassified Acidobacteria;s__Acidobacteria bacterium	JAHBSF000000000.1	4528	JAHBSF010000011.1	0	0	0	0	0	0	0
GCA_022072205.1	0	85.47	1.71	0	5686537	87.9089	450	57.7953	6468668	d__Bacteria;p__Acidobacteriota;c__Blastocatellia;o__RBC074;f__RBC074;g__JAJVID01;s__JAJVID01 sp022072205	not type material	ASM2207220v1	PRJNA559529	SAMN24272029	450	20319	derived from metagenome	alternating anaerobic and microareobic bioreactor	43.07 N 89.40 W	0	0	Acidobacteria bacterium	none	na	3	221	57	38096	22585	14110	2022/02/08	229	1978231	1	Bin_42R	University of Wisconsin-Madison	1978231	d__Bacteria;p__Acidobacteria;c__;o__;f__;g__;s__	d__Bacteria;p__Acidobacteria;x__unclassified Acidobacteria;s__Acidobacteria bacterium	JAJVID000000000.1	5353	JAJVID010000168.1	0	1	0	0	0	0	0
GCA_016789605.1	0	95.67	2.56	0	7676063	90.6807	491	55.9254	8464934	d__Bacteria;p__Acidobacteriota;c__Blastocatellia;o__RBC074;f__RBC074;g__RBC074;s__RBC074 sp016789605	not type material	ASM1678960v1	PRJNA592128	SAMN17181136	491	28125	derived from metagenome	bioreactor sludge	none	0	0	Acidobacteria bacterium	none	na	3	none	none	none	none	none	2021/02/01	0	1978231	1	new MAG-253	Micoorganism	1978231	d__Bacteria;p__Acidobacteria;c__;o__;f__;g__;s__	d__Bacteria;p__Acidobacteria;x__unclassified Acidobacteria;s__Acidobacteria bacterium	JAEUQO000000000.1	6668	JAEUQO010000192.1	0	0	0	0	0	0	0
GCA_016789645.1	0	82.64	2.14	100	5704466	90.9356	1198	53.8489	6273080	d__Bacteria;p__Acidobacteriota;c__Blastocatellia;o__RBC074;f__RBC074;g__RBC074;s__RBC074 sp016789645	not type material	ASM1678964v1	PRJNA592128	SAMN17181137	1198	6729	derived from metagenome	bioreactor sludge	none	0	0	Acidobacteria bacterium	none	na	1	none	none	none	none	none	2021/02/01	0	1978231	1	new MAG-254	Micoorganism	1978231	d__Bacteria;p__Acidobacteria;c__;o__;f__;g__;s__	d__Bacteria;p__Acidobacteria;x__unclassified Acidobacteria;s__Acidobacteria bacterium	JAEUQP000000000.1	6015	JAEUQP010000135.1	0	0	0	0	0	0	0
GCA_018269055.1	16	94.82	3.42	0	7175686	90.7265	82	53.4666	7909138	d__Bacteria;p__Acidobacteriota;c__Blastocatellia;o__RBC074;f__RBC074;g__RBC074;s__RBC074 sp018269055	not type material	ASM1826905v1	PRJNA694732	SAMN17573890	82	150011	derived from metagenome	activated sludge	22.4932 N 113.8762 E	0	0	Acidobacteria bacterium	none	na	3	63	11	214662	108175	64276	2021/05/04	19	1978231	1	SZAS-12	The University Hong Kong	1978231	d__Bacteria;p__Acidobacteria;c__;o__;f__;g__;s__	d__Bacteria;p__Acidobacteria;x__unclassified Acidobacteria;s__Acidobacteria bacterium	JAFDVI000000000.1	6242	JAFDVI010000001.1	0	1	0	0	0	0	0
GCA_021155085.1	0	90.54	3.42	0	8555872	90.6686	112	56.4449	9436427	d__Bacteria;p__Acidobacteriota;c__Blastocatellia;o__RBC074;f__RBC074;g__RBC074;s__RBC074 sp021155085	not type material	ASM2115508v1	PRJNA781810	SAMN23379373	112	166518	derived from metagenome	Biofilm clogging water pumps in ice machines	39.5167 N 0.4231 W	0	none	Heliomicrobium sp.	none	na	none	none	none	none	none	none	2021/12/10	0	2831445	none	MAG_31	Darwin Bioprospecting Excellence	2831445	d__Bacteria;p__Firmicutes;c__Clostridia;o__Eubacteriales;f__Heliobacteriaceae;g__Heliomicrobium;s__	d__Bacteria;x__Terrabacteria group;p__Firmicutes;c__Clostridia;o__Eubacteriales;f__Heliobacteriaceae;g__Heliomicrobium;x__unclassified Heliomicrobium;s__Heliomicrobium sp.	JAJNQA000000000.1	7091	none	0	0	0	0	0	0	0
GCA_902825875.1	0	93.96	0.85	0	6609463	90.2844	147	53.4458	7320713	d__Bacteria;p__Acidobacteriota;c__Blastocatellia;o__RBC074;f__RBC074;g__RBC074;s__RBC074 sp902825875	not type material	RBC074	PRJEB30654	SAMEA6595187	147	110872	derived from metagenome	wastewater biofilm	none	0	none	uncultured Acidobacteria bacterium	none	na	none	121	17	151239	78353	38217	2020/04/15	26	171953	none	Acidobacteria sp. RBC074	UNIVERSITY OF WATERLOO	171953	d__Bacteria;p__Acidobacteria;c__;o__;f__;g__;s__	d__Bacteria;p__Acidobacteria;x__environmental samples;s__uncultured Acidobacteria bacterium	CADECP000000000.1	5934	CADECP010000061.1	0	0	0	0	0	0	0
GCA_016705245.1	0	94.02	3.42	0	4853203	87.1223	39	63.8975	5570566	d__Bacteria;p__Acidobacteriota;c__Blastocatellia;o__UBA7656;f__JADIYM01;g__JADIYM01;s__JADIYM01 sp016705245	not type material	ASM1670524v1	PRJNA629478	SAMN16425504	39	285753	derived from metagenome	activated sludge from AalE_18-Q3-R2-46	57.045161 N 10.045761 E	0	0	Blastocatellia bacterium	none	na	6	none	none	none	none	none	2021/01/19	0	2052146	1	AalE_18-Q3-R2-46_BATAC.155	Aalborg University	2052146	d__Bacteria;p__Acidobacteria;c__Blastocatellia;o__;f__;g__;s__	d__Bacteria;p__Acidobacteria;c__Blastocatellia;x__unclassified Blastocatellia;s__Blastocatellia bacterium	JADIYM000000000.1	4800	JADIYM010000010.1	0	0	0	0	0	0	0
GCA_021463145.1	0	95.73	2.56	0	4684733	88.7075	173	63.4054	5281103	d__Bacteria;p__Acidobacteriota;c__Blastocatellia;o__UBA7656;f__JADIYM01;g__JADIYM01;s__JADIYM01 sp021463145	not type material	ASM2146314v1	PRJNA791618	SAMN24298272	173	54924	derived from metagenome	granules from a lab-scale partial nitritation/anammox bioreactor	55.7853 N 12.5209 E	0	none	Blastocatellia bacterium	none	na	none	none	none	none	none	none	2022/01/14	0	2052146	none	DTUACD2	Technical University of Denmark	2052146	d__Bacteria;p__Acidobacteria;c__Blastocatellia;o__;f__;g__;s__	d__Bacteria;p__Acidobacteria;c__Blastocatellia;x__unclassified Blastocatellia;s__Blastocatellia bacterium	JAJTWZ000000000.1	4380	none	0	0	0	0	0	0	0
GCA_016201275.1	0	97.44	4.44	0	5748539	84.0378	162	52.9736	6840417	d__Bacteria;p__Acidobacteriota;c__Blastocatellia;o__UBA7656;f__UBA7656;g__JACQDB01;s__JACQDB01 sp016201275	not type material	ASM1620127v1	PRJNA640378	SAMN15435622	162	63847	derived from metagenome	groundwater	38.66837 N 122.58818 W	0	0	Acidobacteria bacterium	none	na	4	none	none	none	none	none	2020/12/21	0	1978231	1	NC_groundwater_983_Pr1_S-0.65um_53_22	Innovative Genomics Institute	1978231	d__Bacteria;p__Acidobacteria;c__;o__;f__;g__;s__	d__Bacteria;p__Acidobacteria;x__unclassified Acidobacteria;s__Acidobacteria bacterium	JACQDB000000000.1	5541	JACQDB010000053.1	0	0	0	0	0	0	0
GCA_017883315.1	0	82.79	3.85	40	4107653	88.7381	522	56.3052	4628963	d__Bacteria;p__Acidobacteriota;c__Blastocatellia;o__UBA7656;f__UBA7656;g__JADGNW01;s__JADGNW01 sp017883315	not type material	ASM1788331v1	PRJNA588342	SAMN16072650	522	10696	derived from metagenome	permafrost soil	68.6131 N 161.3414 E	0	none	Blastocatellia bacterium	none	na	none	none	none	none	none	none	2021/04/08	0	2052146	none	Chersky_418	KOREA POLAR RESEARCH INSTITUTE	2052146	d__Bacteria;p__Acidobacteria;c__Blastocatellia;o__;f__;g__;s__	d__Bacteria;p__Acidobacteria;c__Blastocatellia;x__unclassified Blastocatellia;s__Blastocatellia bacterium	JADGNW000000000.1	4506	none	0	0	0	0	0	0	0
GCA_023265195.1	0	90.5	4.44	0	6210243	82.2918	969	56.756	7546609	d__Bacteria;p__Acidobacteriota;c__Blastocatellia;o__UBA7656;f__UBA7656;g__QHVH01;s__QHVH01 sp023265195	not type material	ASM2326519v1	PRJNA699054	SAMN19017641	969	10519	derived from metagenome	groundwater	none	0	none	Blastocatellia bacterium	none	na	none	686	161	14394	8777	5438	2022/05/06	283	2052146	none	nzgw74	The University of Auckland	2052146	d__Bacteria;p__Acidobacteria;c__Blastocatellia;o__;f__;g__;s__	d__Bacteria;p__Acidobacteria;c__Blastocatellia;x__unclassified Blastocatellia;s__Blastocatellia bacterium	JAHFUG000000000.1	6531	none	0	0	0	0	0	0	0
GCA_903916735.1	0	94.87	2.56	0	4648803	86.6028	183	53.9986	5367960	d__Bacteria;p__Acidobacteriota;c__CAIWXX01;o__CAIWXX01;f__CAIWXX01;g__CAIWXX01;s__CAIWXX01 sp903916735	not type material	freshwater MAG --- AlinenSediments_bin-3382	PRJEB38681	SAMEA6956609	183	73906	derived from metagenome	freshwater sediment	none	0	none	uncultured Acidobacteria bacterium	none	na	none	none	none	none	none	none	2020/07/20	0	171953	none	AlinenSediments_bin-3382	BILS	171953	d__Bacteria;p__Acidobacteria;c__;o__;f__;g__;s__	d__Bacteria;p__Acidobacteria;x__environmental samples;s__uncultured Acidobacteria bacterium	CAIWXX000000000.1	4832	CAIWXX010000118.1	0	0	0	0	0	0	0
GCA_016191015.1	0	93.16	1.71	0	5642418	87.7332	349	61.7544	6431340	d__Bacteria;p__Acidobacteriota;c__CAIWXX01;o__CAIWXX01;f__CAIWXX01;g__JACPPM01;s__JACPPM01 sp016191015	not type material	ASM1619101v1	PRJNA640378	SAMN15435123	349	27566	derived from metagenome	groundwater	37.661915 N 121.114554 W	0	1	Acidobacteria bacterium	none	na	3	none	none	none	none	none	2020/12/21	0	1978231	0	NC_groundwater_627_Ag_B-0.1um_62_56	Innovative Genomics Institute	1978231	d__Bacteria;p__Acidobacteria;c__;o__;f__;g__;s__	d__Bacteria;p__Acidobacteria;x__unclassified Acidobacteria;s__Acidobacteria bacterium	JACPPM000000000.1	5382	none	0	0	0	0	0	0	0
GCA_020349885.1	0	91.83	0.85	0	2149658	89.6196	55	62.7076	2398648	d__Bacteria;p__Acidobacteriota;c__G020349885;o__G020349885;f__G020349885;g__G020349885;s__G020349885 sp020349885	not type material	ASM2034988v1	PRJNA575161	SAMN17669665	55	74663	derived from metagenome	environmental143	22.1315 N 113.8055 E	1	0	Acidobacteria bacterium	none	na	1	1	1	2398648	2398648	2398648	2021/10/07	55	1978231	0	bin57	Tongji University	1978231	d__Bacteria;p__Acidobacteria;c__;o__;f__;g__;s__	d__Bacteria;p__Acidobacteria;x__unclassified Acidobacteria;s__Acidobacteria bacterium	none	1993	CP070701.1-#2	0	0	0	0	0	0	0
GCF_017377855.1	0	97.86	4.13	0	9223774	85.023	104	57.3173	10848561	d__Bacteria;p__Acidobacteriota;c__Holophagae;o__Acanthopleuribacterales;f__Acanthopleuribacteraceae;g__Acanthopleuribacter;s__Acanthopleuribacter pedis	type strain of species	ASM1737785v1	PRJNA224116	SAMN18274866	104	283586	none	none	none	0	1	Acanthopleuribacter pedis	none	representative genome	8	none	none	none	none	none	2021/03/17	0	442870	1	KCTC 12899	Guangxi University	442870	d__Bacteria;p__Acidobacteria;c__Holophagae;o__Acanthopleuribacterales;f__Acanthopleuribacteraceae;g__Acanthopleuribacter;s__Acanthopleuribacter pedis	d__Bacteria;p__Acidobacteria;c__Holophagae;o__Acanthopleuribacterales;f__Acanthopleuribacteraceae;g__Acanthopleuribacter;s__Acanthopleuribacter pedis	JAFREP000000000.1	6863	NZ_JAFREP010000092.1	0	0	0	0	1	0	0
GCA_002747255.1	0	92.21	3.42	0	3044331	87.0643	96	46.4649	3496648	d__Bacteria;p__Acidobacteriota;c__Holophagae;o__Acanthopleuribacterales;f__Acanthopleuribacteraceae;g__GCA-2747255;s__GCA-2747255 sp002747255	not type material	ASM274725v1	PRJNA174530	SAMN07757424	96	79072	derived from metagenome	swab sample of gingival sulcus (mouth) from 5 year old male Dolphin_J	32.6717 N 117.1441 W	0	1	Acidobacteria bacterium	2858	na	1	none	none	none	none	none	2017/11/03	0	1978231	1	DOLJORAL78_46_51	Stanford University School of Medicine	1978231	d__Bacteria;p__Acidobacteria;c__;o__;f__;g__;s__	d__Bacteria;p__Acidobacteria;x__unclassified Acidobacteria;s__Acidobacteria bacterium	PDUC00000000.1	2870	PDUC01000069.1	0	1	0	0	0	0	0
GCA_020637335.1	0	87.61	2.56	0	4007102	91.2003	27	51.4222	4393739	d__Bacteria;p__Acidobacteriota;c__Holophagae;o__Acanthopleuribacterales;f__Acanthopleuribacteraceae;g__JACJWC01;s__JACJWC01 sp020637335	not type material	ASM2063733v1	PRJNA648801	SAMN15687555	27	248149	derived from metagenome	activated sludge from Hong Kong Shatin wastewater treatment plant	22.38 N 114.20 E	0	1	Acidobacteria bacterium	none	na	6	none	none	none	none	none	2021/10/26	0	1978231	1	HK-STAS-ACID-2	The University of Hong Kong	1978231	d__Bacteria;p__Acidobacteria;c__;o__;f__;g__;s__	d__Bacteria;p__Acidobacteria;x__unclassified Acidobacteria;s__Acidobacteria bacterium	JACJWC000000000.1	3625	JACJWC010000017.1	0	0	0	0	0	0	0
GCA_020439745.1	0	98.29	3.42	0	4816095	93.7889	65	52.283	5135038	d__Bacteria;p__Acidobacteriota;c__Holophagae;o__Acanthopleuribacterales;f__Acanthopleuribacteraceae;g__JAGQSC01;s__JAGQSC01 sp020439745	not type material	ASM2043974v1	PRJNA432264	SAMN14562747	65	336300	derived from metagenome	activated sludge from Shatin waste water treatment plant collected monthly from 2007 through 2015	22.406236 N 114.213394 E	0	1	Acidobacteria bacterium	none	na	0	none	none	none	none	none	2021/10/12	0	1978231	0	HKST-UBA04	The University Hong Kong	1978231	d__Bacteria;p__Acidobacteria;c__;o__;f__;g__;s__	d__Bacteria;p__Acidobacteria;x__unclassified Acidobacteria;s__Acidobacteria bacterium	JAGQSC000000000.1	4345	none	0	0	0	0	0	1	0
GCF_017498545.1	0	96.58	1.99	0	9867193	83.717	1	60.157	11786365	d__Bacteria;p__Acidobacteriota;c__Holophagae;o__Acanthopleuribacterales;f__Acanthopleuribacteraceae;g__Sulfidibacter;s__Sulfidibacter corallicola	type strain of species	ASM1749854v1	PRJNA224116	SAMN18274659	none	none	none	none	none	1	1	Sulfidibacter corallicola	none	representative genome	9	1	1	11786365	11786365	11786365	2021/03/21	0	2818388	3	M133	Guangxi University	2818388	d__Bacteria;p__Acidobacteria;c__Holophagae;o__Acanthopleuribacterales;f__Acanthopleuribacteraceae;g__Sulfidibacter;s__Sulfidibacter corallicola	d__Bacteria;p__Acidobacteria;c__Holophagae;o__Acanthopleuribacterales;f__Acanthopleuribacteraceae;g__Sulfidibacter;s__Sulfidibacter corallicola	none	7107	NZ_CP071793.1	1	0	0	0	1	0	0
GCF_000428885.1	0	99.12	0	0	2994914	91.036	42	68.8905	3289813	d__Bacteria;p__Acidobacteriota;c__Holophagae;o__Holophagales;f__Holophagaceae;g__Geothrix;s__Geothrix fermentans	type strain of species	ASM42888v1	PRJNA224116	SAMN02441206	42	148216	none	none	32.930 N 80.008 W	0	0	Geothrix fermentans DSM 14018	2917	representative genome	9	36	6	164722	92582	46962	2013/07/15	6	44676	3	DSM 14018	DOE Joint Genome Institute	1121920	d__Bacteria;p__Acidobacteria;c__Holophagae;o__Holophagales;f__Holophagaceae;g__Geothrix;s__Geothrix fermentans	d__Bacteria;p__Acidobacteria;c__Holophagae;o__Holophagales;f__Holophagaceae;g__Geothrix;s__Geothrix fermentans;x__Geothrix fermentans DSM 14018	AUAU00000000.1	2923	NZ_AUAU01000012.1	0	0	0	0	0	0	0
GCA_016714685.1	0	96.44	2.19	0	3087699	89.0792	35	67.554	3466241	d__Bacteria;p__Acidobacteriota;c__Holophagae;o__Holophagales;f__Holophagaceae;g__Geothrix;s__Geothrix odensensis	not type material	ASM1671468v1	PRJNA629478	SAMN16426333	35	198964	derived from metagenome	activated sludge from OdNE_18-Q3-R46-58	55.432604 N 10.458855 E	0	0	Candidatus Geothrix odensensis	none	na	6	none	none	none	none	none	2021/01/19	0	2954440	1	OdNE_18-Q3-R46-58_MAXAC.008	Aalborg University	2954440	d__Bacteria;p__Acidobacteria;c__Holophagae;o__Holophagales;f__Holophagaceae;g__Geothrix;s__Candidatus Geothrix odensensis	d__Bacteria;p__Acidobacteria;c__Holophagae;o__Holophagales;f__Holophagaceae;g__Geothrix;s__Candidatus Geothrix odensensis	JADKCH000000000.1	3201	JADKCH010000021.1	0	0	0	0	0	0	0
GCA_016721195.1	0	98.03	2.38	91.67	3367494	89.8111	13	66.9835	3749529	d__Bacteria;p__Acidobacteriota;c__Holophagae;o__Holophagales;f__Holophagaceae;g__Geothrix;s__Geothrix skivensis	not type material	ASM1672119v1	PRJNA629478	SAMN16426500	13	430149	derived from metagenome	activated sludge from Skiv_18-Q3-R9-52	56.565132 N 9.042158 E	0	0	Candidatus Geothrix skivensis	none	na	6	none	none	none	none	none	2021/01/19	0	2954439	1	Skiv_18-Q3-R9-52_MAXAC.067	Aalborg University	2954439	d__Bacteria;p__Acidobacteria;c__Holophagae;o__Holophagales;f__Holophagaceae;g__Geothrix;s__Candidatus Geothrix skivensis	d__Bacteria;p__Acidobacteria;c__Holophagae;o__Holophagales;f__Holophagaceae;g__Geothrix;s__Candidatus Geothrix skivensis	JADKIO000000000.1	3377	JADKIO010000005.1	0	0	0	0	0	0	0
GCA_003158505.1	759	89.74	0.05	100	2953512	89.8888	231	63.8435	3285741	d__Bacteria;p__Acidobacteriota;c__Holophagae;o__Holophagales;f__Holophagaceae;g__Geothrix;s__Geothrix sp003158505	not type material	20120600_E2D	PRJNA386568	SAMN08179581	231	23365	derived from metagenome	permafrost active layer soil	68.3533 N 19.0466 E	0	none	Holophagaceae bacterium	0	na	none	188	43	27480	16093	8898	2018/05/24	43	2052165	none	fen_302	Australian Centre for Ecogenomics, The University of Queensland	2052165	d__Bacteria;p__Acidobacteria;c__Holophagae;o__Holophagales;f__Holophagaceae;g__;s__	d__Bacteria;p__Acidobacteria;c__Holophagae;o__Holophagales;f__Holophagaceae;x__unclassified Holophagaceae;s__Holophagaceae bacterium	PMJK00000000.1	3240	none	0	0	0	0	0	0	0
GCA_013334395.1	0	93.42	0.88	0	2911709	92.2622	353	68.1731	3155907	d__Bacteria;p__Acidobacteriota;c__Holophagae;o__Holophagales;f__Holophagaceae;g__Geothrix;s__Geothrix sp013334395	not type material	ASM1333439v1	PRJNA615962	SAMN14483002	353	14696	derived from metagenome	biofilm growing on a polymer composite week 18	none	0	0	Holophagaceae bacterium	none	na	1	343	56	14999	6839	4071	2020/06/11	10	2052165	0	W9_Combined_metabat2_127	Univerisity of Wisconsin--Madison	2052165	d__Bacteria;p__Acidobacteria;c__Holophagae;o__Holophagales;f__Holophagaceae;g__;s__	d__Bacteria;p__Acidobacteria;c__Holophagae;o__Holophagales;f__Holophagaceae;x__unclassified Holophagaceae;s__Holophagaceae bacterium	JAAXXS000000000.1	3059	none	0	0	0	0	0	0	0
GCA_013390615.1	0	99.12	0.05	0	3403191	91.3985	21	67.5667	3723465	d__Bacteria;p__Acidobacteriota;c__Holophagae;o__Holophagales;f__Holophagaceae;g__Geothrix;s__Geothrix sp013390615	not type material	ASM1339061v1	PRJNA640240	SAMN15371439	21	306344	derived from metagenome	Ca. Chlorohelix allophototropha enrichment; subculture 15; a non-axenic enrichment culture of water from the upper anoxic zone (3.875 m depth) of a Boreal Shield lake	49.69 N 93.69 W	0	0	Geothrix sp.	none	na	6	8	1	3709525	3709525	3709525	2020/07/06	13	1962974	1	Cfx3-01	University of Waterloo	1962974	d__Bacteria;p__Acidobacteria;c__Holophagae;o__Holophagales;f__Holophagaceae;g__Geothrix;s__	d__Bacteria;p__Acidobacteria;c__Holophagae;o__Holophagales;f__Holophagaceae;g__Geothrix;x__unclassified Geothrix;s__Geothrix sp.	JACAUA000000000.1	3263	JACAUA010000001.1	0	0	0	0	0	0	0
GCA_016195985.1	0	99.12	0	0	3879214	90.997	33	65.9492	4263011	d__Bacteria;p__Acidobacteriota;c__Holophagae;o__Holophagales;f__Holophagaceae;g__Geothrix;s__Geothrix sp016195985	not type material	ASM1619598v1	PRJNA640378	SAMN15435505	33	313081	derived from metagenome	groundwater	38.66837 N 122.58818 W	0	0	Acidobacteria bacterium	none	na	1	none	none	none	none	none	2020/12/21	0	1978231	0	NC_groundwater_866_Pr1_S2p5_66_120	Innovative Genomics Institute	1978231	d__Bacteria;p__Acidobacteria;c__;o__;f__;g__;s__	d__Bacteria;p__Acidobacteria;x__unclassified Acidobacteria;s__Acidobacteria bacterium	JACPYP000000000.1	3654	none	0	0	0	0	0	0	0
GCA_017859995.1	0	90.22	0	0	2966019	91.9222	259	68.6048	3226663	d__Bacteria;p__Acidobacteriota;c__Holophagae;o__Holophagales;f__Holophagaceae;g__Geothrix;s__Geothrix sp017859995	not type material	ASM1785999v1	PRJNA638681	SAMN15717958	259	17044	derived from metagenome	wetland soil with plant cover	41.3777 N 82.5117 W	0	0	Holophagaceae bacterium	none	na	0	258	58	17044	10461	5846	2021/04/08	1	2052165	0	CTSoil_006	Colorado State University	2052165	d__Bacteria;p__Acidobacteria;c__Holophagae;o__Holophagales;f__Holophagaceae;g__;s__	d__Bacteria;p__Acidobacteria;c__Holophagae;o__Holophagales;f__Holophagaceae;x__unclassified Holophagaceae;s__Holophagaceae bacterium	JAFJUR000000000.1	3121	none	0	0	0	0	0	0	0
GCA_020622065.1	0	98.25	0	0	3061363	91.4221	4	67.0886	3348603	d__Bacteria;p__Acidobacteriota;c__Holophagae;o__Holophagales;f__Holophagaceae;g__Geothrix;s__Geothrix sp020622065	not type material	ASM2062206v1	PRJNA678222	SAMN19844616	4	2025998	derived from metagenome	enrichment culture sampled from a low-nitrate anoxic artesian well	48.5632 N 8.8998 E	0	none	Geothrix sp.	none	na	none	1	1	2025998	1322605	1322605	2021/10/26	1	1962974	none	AG5	University of Tuebingen	1962974	d__Bacteria;p__Acidobacteria;c__Holophagae;o__Holophagales;f__Holophagaceae;g__Geothrix;s__	d__Bacteria;p__Acidobacteria;c__Holophagae;o__Holophagales;f__Holophagaceae;g__Geothrix;x__unclassified Geothrix;s__Geothrix sp.	JAHRYQ000000000.1	3039	JAHRYQ010000001.1	0	0	0	0	0	0	0
GCA_021286765.1	0	89.47	0	0	2930711	92.9636	8	66.9927	3152536	d__Bacteria;p__Acidobacteriota;c__Holophagae;o__Holophagales;f__Holophagaceae;g__Geothrix;s__Geothrix sp021286765	not type material	ASM2128676v1	PRJNA789121	SAMN24059989	8	766579	derived from metagenome	enrichment of activated sludge from Daejeon WWTP	36.365605 N 127.361295 E	0	0	Holophagaceae bacterium	none	na	0	none	none	none	none	none	2021/12/26	0	2052165	0	MS_R2_30	KAIST	2052165	d__Bacteria;p__Acidobacteria;c__Holophagae;o__Holophagales;f__Holophagaceae;g__;s__	d__Bacteria;p__Acidobacteria;c__Holophagae;o__Holophagales;f__Holophagaceae;x__unclassified Holophagaceae;s__Holophagaceae bacterium	JAJTBS000000000.1	2813	none	0	0	0	0	0	0	0
GCF_022808775.1	0	99.12	0	0	3119127	90.9816	15	68.0775	3428306	d__Bacteria;p__Acidobacteriota;c__Holophagae;o__Holophagales;f__Holophagaceae;g__Geothrix;s__Geothrix sp022808775	not type material	ASM2280877v1	PRJNA224116	SAMN26330739	15	603372	none	paddy soil	none	0	0	Geothrix sp. SG184	none	na	5	14	3	603372	231296	182558	2022/04/02	1	2922720	1	SG184	Key Laboratory of Soil Environmental Health and Regulation, College of Resources and Environment	2922720	d__Bacteria;p__Acidobacteria;c__Holophagae;o__Holophagales;f__Holophagaceae;g__Geothrix;s__	d__Bacteria;p__Acidobacteria;c__Holophagae;o__Holophagales;f__Holophagaceae;g__Geothrix;x__unclassified Geothrix;s__Geothrix sp. SG184	JAKZLA000000000.1	3045	NZ_JAKZLA010000012.1	0	0	0	0	0	0	0
GCF_022808815.1	0	99.12	0	0	3109165	91.237	11	68.1004	3407788	d__Bacteria;p__Acidobacteriota;c__Holophagae;o__Holophagales;f__Holophagaceae;g__Geothrix;s__Geothrix sp022808815	not type material	ASM2280881v1	PRJNA224116	SAMN26330801	11	587235	none	paddy soil	none	0	0	Geothrix sp. SG195	none	na	5	9	1	587235	460535	189910	2022/04/02	1	2922722	1	SG195	Key Laboratory of Soil Environmental Health and Regulation, College of Resources and Environment	2922722	d__Bacteria;p__Acidobacteria;c__Holophagae;o__Holophagales;f__Holophagaceae;g__Geothrix;s__	d__Bacteria;p__Acidobacteria;c__Holophagae;o__Holophagales;f__Holophagaceae;g__Geothrix;x__unclassified Geothrix;s__Geothrix sp. SG195	JAKZLC000000000.1	3042	NZ_JAKZLC010000008.1	0	0	0	0	0	0	0
GCF_022808865.1	0	99.12	0.88	0	2977675	92.1808	11	68.1506	3230256	d__Bacteria;p__Acidobacteriota;c__Holophagae;o__Holophagales;f__Holophagaceae;g__Geothrix;s__Geothrix sp022808865	not type material	ASM2280886v1	PRJNA224116	SAMN26330771	11	643746	none	paddy soil	none	0	0	Geothrix sp. SG189	none	na	5	7	1	719764	658646	522003	2022/04/02	4	2922721	1	SG189	Key Laboratory of Soil Environmental Health and Regulation, College of Resources and Environment	2922721	d__Bacteria;p__Acidobacteria;c__Holophagae;o__Holophagales;f__Holophagaceae;g__Geothrix;s__	d__Bacteria;p__Acidobacteria;c__Holophagae;o__Holophagales;f__Holophagaceae;g__Geothrix;x__unclassified Geothrix;s__Geothrix sp. SG189	JAKZLB000000000.1	2863	NZ_JAKZLB010000006.1	0	0	0	0	0	0	0
GCF_022808935.1	0	99.12	0	0	3062172	91.224	10	68.1128	3356763	d__Bacteria;p__Acidobacteriota;c__Holophagae;o__Holophagales;f__Holophagaceae;g__Geothrix;s__Geothrix sp022808935	not type material	ASM2280893v1	PRJNA224116	SAMN26350918	10	526400	none	paddy soil	none	0	0	Geothrix sp. SG200	none	na	5	none	none	none	none	none	2022/04/02	0	2922865	1	SG200	Key Laboratory of Soil Environmental Health and Regulation, College of Resources and Environment	2922865	d__Bacteria;p__Acidobacteria;c__Holophagae;o__Holophagales;f__Holophagaceae;g__Geothrix;s__	d__Bacteria;p__Acidobacteria;c__Holophagae;o__Holophagales;f__Holophagaceae;g__Geothrix;x__unclassified Geothrix;s__Geothrix sp. SG200	JAKZFR000000000.1	2972	NZ_JAKZFR010000010.1	0	0	0	0	0	0	0
GCF_024609265.1	0	99.12	0	0	2996154	91.2028	16	66.7163	3285156	d__Bacteria;p__Acidobacteriota;c__Holophagae;o__Holophagales;f__Holophagaceae;g__Geothrix;s__Geothrix sp024609265	not type material	ASM2460926v1	PRJNA224116	SAMN29856149	16	584489	none	paddy soil	none	0	0	Geothrix sp. SG10	none	na	5	14	1	1926983	584489	565365	2022/08/09	1	2966450	1	SG10	Key Laboratory of Soil Environmental Health and Regulation, College of Resources and Env	2966450	d__Bacteria;p__Acidobacteria;c__Holophagae;o__Holophagales;f__Holophagaceae;g__Geothrix;s__	d__Bacteria;p__Acidobacteria;c__Holophagae;o__Holophagales;f__Holophagaceae;g__Geothrix;x__unclassified Geothrix;s__Geothrix sp. SG10	JANHMP000000000.1	2997	NZ_JANHMP010000008.1	0	0	0	0	0	0	0
GCF_024609325.1	0	97.37	0.88	0	3019135	90.9709	8	65.8576	3318792	d__Bacteria;p__Acidobacteriota;c__Holophagae;o__Holophagales;f__Holophagaceae;g__Geothrix;s__Geothrix sp024609325	not type material	ASM2460932v1	PRJNA224116	SAMN29856289	8	808299	none	paddy soil	none	0	0	Geothrix sp. SG12	none	na	5	6	1	909294	909294	218459	2022/08/09	1	2966451	1	SG12	Key Laboratory of Soil Environmental Health and Regulation, College of Resources and Env	2966451	d__Bacteria;p__Acidobacteria;c__Holophagae;o__Holophagales;f__Holophagaceae;g__Geothrix;s__	d__Bacteria;p__Acidobacteria;c__Holophagae;o__Holophagales;f__Holophagaceae;g__Geothrix;x__unclassified Geothrix;s__Geothrix sp. SG12	JANHMQ000000000.1	2978	NZ_JANHMQ010000006.1	0	0	0	0	0	0	0
GCA_903839205.1	0	86.54	1.1	50	2835367	92.0388	279	67.4749	3080620	d__Bacteria;p__Acidobacteriota;c__Holophagae;o__Holophagales;f__Holophagaceae;g__Geothrix;s__Geothrix sp903839205	not type material	freshwater MAG --- AM-2014-D4_bin-538	PRJEB38681	SAMEA6951023	279	19837	derived from metagenome	lake water	none	0	none	uncultured Holophagaceae bacterium	none	na	none	none	none	none	none	none	2020/07/19	0	904990	none	AM-2014-D4_bin-538	BILS	904990	d__Bacteria;p__Acidobacteria;c__Holophagae;o__Holophagales;f__Holophagaceae;g__;s__	d__Bacteria;p__Acidobacteria;c__Holophagae;o__Holophagales;f__Holophagaceae;x__environmental samples;s__uncultured Holophagaceae bacterium	CAIMBM000000000.1	2957	none	0	0	0	0	0	0	0
GCA_903840385.1	0	93.25	1.75	50	2860022	92.0606	212	67.8098	3106673	d__Bacteria;p__Acidobacteriota;c__Holophagae;o__Holophagales;f__Holophagaceae;g__Geothrix;s__Geothrix sp903840385	not type material	freshwater MAG --- Ki2-D4_bin-0103	PRJEB38681	SAMEA6943798	212	27417	derived from metagenome	lake water	none	0	none	uncultured Holophagaceae bacterium	none	na	none	none	none	none	none	none	2020/07/19	0	904990	none	Ki2-D4_bin-0103	BILS	904990	d__Bacteria;p__Acidobacteria;c__Holophagae;o__Holophagales;f__Holophagaceae;g__;s__	d__Bacteria;p__Acidobacteria;c__Holophagae;o__Holophagales;f__Holophagaceae;x__environmental samples;s__uncultured Holophagaceae bacterium	CAIMFT000000000.1	2837	none	0	0	0	0	0	0	0
GCA_903843705.1	0	93.08	4.14	100	3412340	91.0289	362	66.7339	3748633	d__Bacteria;p__Acidobacteriota;c__Holophagae;o__Holophagales;f__Holophagaceae;g__Geothrix;s__Geothrix sp903843705	not type material	freshwater MAG --- Umea3p4_bin-0652	PRJEB38681	SAMEA6947636	362	16664	derived from metagenome	lake water	none	0	none	uncultured Holophagaceae bacterium	none	na	none	none	none	none	none	none	2020/07/19	0	904990	none	Umea3p4_bin-0652	BILS	904990	d__Bacteria;p__Acidobacteria;c__Holophagae;o__Holophagales;f__Holophagaceae;g__;s__	d__Bacteria;p__Acidobacteria;c__Holophagae;o__Holophagales;f__Holophagaceae;x__environmental samples;s__uncultured Holophagaceae bacterium	CAIMQW000000000.1	3549	CAIMQW010000053.1	0	0	0	0	0	0	0
GCA_903857495.1	0	99.12	0.88	0	3358102	90.8654	70	67.5888	3695687	d__Bacteria;p__Acidobacteriota;c__Holophagae;o__Holophagales;f__Holophagaceae;g__Geothrix;s__Geothrix sp903857495	not type material	freshwater MAG --- MJ3_bin-213	PRJEB38681	SAMEA6951202	70	87558	derived from metagenome	lake water	none	0	none	uncultured Holophagaceae bacterium	none	na	none	none	none	none	none	none	2020/07/19	0	904990	none	MJ3_bin-213	BILS	904990	d__Bacteria;p__Acidobacteria;c__Holophagae;o__Holophagales;f__Holophagaceae;g__;s__	d__Bacteria;p__Acidobacteria;c__Holophagae;o__Holophagales;f__Holophagaceae;x__environmental samples;s__uncultured Holophagaceae bacterium	CAIOFF000000000.1	3197	CAIOFF010000046.1	0	0	0	0	0	0	0
GCA_903863195.1	0	96.35	1.02	100	3282301	91.1888	267	68.0514	3599456	d__Bacteria;p__Acidobacteriota;c__Holophagae;o__Holophagales;f__Holophagaceae;g__Geothrix;s__Geothrix sp903863195	not type material	freshwater MAG --- AM-lipid-02-D6_bin-099	PRJEB38681	SAMEA6943990	267	29421	derived from metagenome	lake water	none	0	none	uncultured Holophagaceae bacterium	none	na	none	none	none	none	none	none	2020/07/19	0	904990	none	AM-lipid-02-D6_bin-099	BILS	904990	d__Bacteria;p__Acidobacteria;c__Holophagae;o__Holophagales;f__Holophagaceae;g__;s__	d__Bacteria;p__Acidobacteria;c__Holophagae;o__Holophagales;f__Holophagaceae;x__environmental samples;s__uncultured Holophagaceae bacterium	CAIPAY000000000.1	3333	none	0	0	0	0	0	0	0
GCA_903873655.1	0	94.43	0.99	66.67	3164826	91.1191	328	64.0068	3473286	d__Bacteria;p__Acidobacteriota;c__Holophagae;o__Holophagales;f__Holophagaceae;g__Geothrix;s__Geothrix sp903873655	not type material	freshwater MAG --- VK_bin-2000	PRJEB38681	SAMEA6955084	328	17845	derived from metagenome	lake water	none	0	none	uncultured Holophagaceae bacterium	none	na	none	none	none	none	none	none	2020/07/19	0	904990	none	VK_bin-2000	BILS	904990	d__Bacteria;p__Acidobacteria;c__Holophagae;o__Holophagales;f__Holophagaceae;g__;s__	d__Bacteria;p__Acidobacteria;c__Holophagae;o__Holophagales;f__Holophagaceae;x__environmental samples;s__uncultured Holophagaceae bacterium	CAIQPH000000000.1	3364	none	0	0	0	0	0	0	0
GCA_903884655.1	0	95.58	0.88	0	3569217	91.0465	98	65.1275	3920214	d__Bacteria;p__Acidobacteriota;c__Holophagae;o__Holophagales;f__Holophagaceae;g__Geothrix;s__Geothrix sp903884655	not type material	freshwater MAG --- Umea2p3_bin-1388	PRJEB38681	SAMEA6944417	98	90157	derived from metagenome	lake water	none	0	none	uncultured Holophagaceae bacterium	none	na	none	none	none	none	none	none	2020/07/19	0	904990	none	Umea2p3_bin-1388	BILS	904990	d__Bacteria;p__Acidobacteria;c__Holophagae;o__Holophagales;f__Holophagaceae;g__;s__	d__Bacteria;p__Acidobacteria;c__Holophagae;o__Holophagales;f__Holophagaceae;x__environmental samples;s__uncultured Holophagaceae bacterium	CAISFO000000000.1	3465	none	0	0	0	0	0	0	0
GCA_903890595.1	0	92.2	2.24	75	2927909	91.6955	526	67.1404	3193077	d__Bacteria;p__Acidobacteriota;c__Holophagae;o__Holophagales;f__Holophagaceae;g__Geothrix;s__Geothrix sp903890595	not type material	freshwater MAG --- Ja1-D4_bin-432	PRJEB38681	SAMEA6948749	526	8140	derived from metagenome	lake water	none	0	none	uncultured Holophagaceae bacterium	none	na	none	none	none	none	none	none	2020/07/19	0	904990	none	Ja1-D4_bin-432	BILS	904990	d__Bacteria;p__Acidobacteria;c__Holophagae;o__Holophagales;f__Holophagaceae;g__;s__	d__Bacteria;p__Acidobacteria;c__Holophagae;o__Holophagales;f__Holophagaceae;x__environmental samples;s__uncultured Holophagaceae bacterium	CAITBU000000000.1	3154	none	0	0	0	0	0	0	0
GCA_903913215.1	0	92.98	0.05	100	3535848	90.6117	41	64.9755	3902199	d__Bacteria;p__Acidobacteriota;c__Holophagae;o__Holophagales;f__Holophagaceae;g__Geothrix;s__Geothrix sp903913215	not type material	freshwater MAG --- A14_bin-1248	PRJEB38681	SAMEA6954206	41	159703	derived from metagenome	pond	none	0	none	uncultured Holophagaceae bacterium	none	na	none	none	none	none	none	none	2020/07/19	0	904990	none	A14_bin-1248	BILS	904990	d__Bacteria;p__Acidobacteria;c__Holophagae;o__Holophagales;f__Holophagaceae;g__;s__	d__Bacteria;p__Acidobacteria;c__Holophagae;o__Holophagales;f__Holophagaceae;x__environmental samples;s__uncultured Holophagaceae bacterium	CAIWKE000000000.1	3422	CAIWKE010000006.1	0	0	0	0	0	0	0
GCA_903919165.1	0	92.51	3.87	30	2884382	90.7107	553	63.7572	3179760	d__Bacteria;p__Acidobacteriota;c__Holophagae;o__Holophagales;f__Holophagaceae;g__Geothrix;s__Geothrix sp903919165	not type material	freshwater MAG --- AlinenSedimentsD2_bin-1623	PRJEB38681	SAMEA6956960	553	8501	derived from metagenome	freshwater sediment	none	0	none	uncultured Holophagaceae bacterium	none	na	none	none	none	none	none	none	2020/07/19	0	904990	none	AlinenSedimentsD2_bin-1623	BILS	904990	d__Bacteria;p__Acidobacteria;c__Holophagae;o__Holophagales;f__Holophagaceae;g__;s__	d__Bacteria;p__Acidobacteria;c__Holophagae;o__Holophagales;f__Holophagaceae;x__environmental samples;s__uncultured Holophagaceae bacterium	CAIXHJ000000000.1	3367	none	0	0	0	0	0	0	0
GCA_903927605.1	0	83.87	2.95	100	3435076	90.3791	337	63.4567	3800741	d__Bacteria;p__Acidobacteriota;c__Holophagae;o__Holophagales;f__Holophagaceae;g__Geothrix;s__Geothrix sp903927605	not type material	freshwater MAG --- AM-2014_bin-1231	PRJEB38681	SAMEA6955725	337	20298	derived from metagenome	lake water	none	0	none	uncultured Holophagaceae bacterium	none	na	none	none	none	none	none	none	2020/07/19	0	904990	none	AM-2014_bin-1231	BILS	904990	d__Bacteria;p__Acidobacteria;c__Holophagae;o__Holophagales;f__Holophagaceae;g__;s__	d__Bacteria;p__Acidobacteria;c__Holophagae;o__Holophagales;f__Holophagaceae;x__environmental samples;s__uncultured Holophagaceae bacterium	CAIYNT000000000.1	3663	none	0	0	0	0	0	0	0
GCA_903937385.1	0	98.25	0	0	3346972	91.0541	30	66.974	3675806	d__Bacteria;p__Acidobacteriota;c__Holophagae;o__Holophagales;f__Holophagaceae;g__Geothrix;s__Geothrix sp903937385	not type material	freshwater MAG --- A-3_bin-170	PRJEB38681	SAMEA6950331	30	189343	derived from metagenome	pond	none	0	none	uncultured Holophagaceae bacterium	none	na	none	none	none	none	none	none	2020/07/19	0	904990	none	A-3_bin-170	BILS	904990	d__Bacteria;p__Acidobacteria;c__Holophagae;o__Holophagales;f__Holophagaceae;g__;s__	d__Bacteria;p__Acidobacteria;c__Holophagae;o__Holophagales;f__Holophagaceae;x__environmental samples;s__uncultured Holophagaceae bacterium	CAIZZF000000000.1	3181	CAIZZF010000015.1	0	0	0	0	0	0	0
GCF_000242615.2	0	99.12	0.88	0	3705232	89.7751	39	62.9504	4127237	d__Bacteria;p__Acidobacteriota;c__Holophagae;o__Holophagales;f__Holophagaceae;g__Holophaga;s__Holophaga foetida	type strain of species	ASM24261v3	PRJNA224116	SAMN02256516	39	247505	none	black anoxic freshwater mud; Germany	none	0	0	Holophaga foetida DSM 6591	3548	representative genome	5	3	1	3443192	3443192	677300	2014/01/16	36	35839	1	DSM 6591	DOE Joint Genome Institute	903818	d__Bacteria;p__Acidobacteria;c__Holophagae;o__Holophagales;f__Holophagaceae;g__Holophaga;s__Holophaga foetida	d__Bacteria;p__Acidobacteria;c__Holophagae;o__Holophagales;f__Holophagaceae;g__Holophaga;s__Holophaga foetida;x__Holophaga foetida DSM 6591	AGSB00000000.2	3590	NZ_KI912268.1	0	0	0	0	0	0	0
GCA_002068835.1	0	95.44	4.02	0	2612592	92.7297	448	67.7731	2817428	d__Bacteria;p__Acidobacteriota;c__Holophagae;o__Holophagales;f__Holophagaceae;g__Holophaga;s__Holophaga sp002068835	not type material	ASM206883v1	PRJNA321808	SAMN05004179	448	10772	derived from metagenome	Full-scale anaerobic digester operated by the Champaign-Urbana Sanitary District treating a mixture of municipal and industrial waste activated sludge and municipal sewage	40.12 N 88.20 W	0	0	Acidobacteria bacterium ADurb.Bin340	none	na	1	none	none	none	none	none	2017/03/22	0	1852787	0	ADurb.Bin340	University of Illinois	1852787	d__Bacteria;p__Acidobacteria;c__;o__;f__;g__;s__	d__Bacteria;p__Acidobacteria;x__unclassified Acidobacteria;s__Acidobacteria bacterium ADurb.Bin340	MWBB00000000.1	2897	MWBB01000051.1	0	0	0	0	0	0	0
GCA_002298155.1	1294	83.16	2.69	25	3679468	89.5983	604	67.8278	4106629	d__Bacteria;p__Acidobacteriota;c__Holophagae;o__Holophagales;f__Holophagaceae;g__Holophaga;s__Holophaga sp002298155	not type material	ASM229815v1	PRJNA348753	SAMN06453167	604	10234	derived from metagenome	GM-anode biofilm	none	0	none	Holophagaceae bacterium UBA706	0	na	none	469	116	11497	6548	4346	2017/09/12	135	1951931	none	UBA706	University of Queensland	1951931	d__Bacteria;p__Acidobacteria;c__Holophagae;o__Holophagales;f__Holophagaceae;g__;s__	d__Bacteria;p__Acidobacteria;c__Holophagae;o__Holophagales;f__Holophagaceae;x__unclassified Holophagaceae;s__Holophagaceae bacterium UBA706	DBME00000000.1	3964	none	0	0	0	0	0	0	0
GCA_003165415.1	287	95.18	3.51	25	4352597	89.9005	298	66.9703	4841571	d__Bacteria;p__Acidobacteriota;c__Holophagae;o__Holophagales;f__Holophagaceae;g__Holophaga;s__Holophaga sp003165415	not type material	20120700_S1D	PRJNA386568	SAMN08179929	298	26499	derived from metagenome	permafrost active layer soil	68.3533 N 19.0476 E	0	none	Holophagaceae bacterium	0	na	none	273	54	27952	16846	9029	2018/05/25	25	2052165	none	bog_363	Australian Centre for Ecogenomics, The University of Queensland	2052165	d__Bacteria;p__Acidobacteria;c__Holophagae;o__Holophagales;f__Holophagaceae;g__;s__	d__Bacteria;p__Acidobacteria;c__Holophagae;o__Holophagales;f__Holophagaceae;x__unclassified Holophagaceae;s__Holophagaceae bacterium	PLUC00000000.1	4520	none	0	0	0	0	0	0	0
GCA_016715205.1	0	97.86	4.82	0	3412462	90.8243	50	60.4428	3757211	d__Bacteria;p__Acidobacteriota;c__Holophagae;o__Holophagales;f__Holophagaceae;g__Holophaga;s__Holophaga sp016715205	not type material	ASM1671520v1	PRJNA629478	SAMN16426301	50	203580	derived from metagenome	activated sludge from Mari_18-Q3-R65-66	56.742252 N 10.114475 E	0	0	Holophaga sp.	none	na	4	none	none	none	none	none	2021/01/19	0	2582906	1	Mari_18-Q3-R65-66_MAXAC.049	Aalborg University	2582906	d__Bacteria;p__Acidobacteria;c__Holophagae;o__Holophagales;f__Holophagaceae;g__Holophaga;s__	d__Bacteria;p__Acidobacteria;c__Holophagae;o__Holophagales;f__Holophagaceae;g__Holophaga;x__unclassified Holophaga;s__Holophaga sp.	JADKBC000000000.1	3515	JADKBC010000016.1	0	0	0	0	0	0	0
GCA_017859955.1	0	95.61	0.18	0	3405919	90.5165	230	62.8482	3762762	d__Bacteria;p__Acidobacteriota;c__Holophagae;o__Holophagales;f__Holophagaceae;g__Holophaga;s__Holophaga sp017859955	not type material	ASM1785995v1	PRJNA638681	SAMN15717959	230	25320	derived from metagenome	wetland soil with plant cover day10_CT	41.3777 N 82.5117 W	0	0	Holophagaceae bacterium	none	na	0	224	48	25423	13903	8334	2021/04/08	6	2052165	0	CTSoil_007	Colorado State University	2052165	d__Bacteria;p__Acidobacteria;c__Holophagae;o__Holophagales;f__Holophagaceae;g__;s__	d__Bacteria;p__Acidobacteria;c__Holophagae;o__Holophagales;f__Holophagaceae;x__unclassified Holophagaceae;s__Holophagaceae bacterium	JAFNAB000000000.1	3539	none	0	0	0	0	0	0	0
GCA_021287085.1	0	97.81	3.58	60	2270281	93.5658	331	63.2821	2426400	d__Bacteria;p__Acidobacteriota;c__Holophagae;o__Holophagales;f__Holophagaceae;g__Holophaga;s__Holophaga sp021287085	not type material	ASM2128708v1	PRJNA789121	SAMN24059973	331	10818	derived from metagenome	enrichment of activated sludge from Daejeon WWTP	36.365605 N 127.361295 E	0	0	Firmicutes bacterium	none	na	3	none	none	none	none	none	2021/12/26	0	1879010	1	MH_R1_5	KAIST	1879010	d__Bacteria;p__Firmicutes;c__;o__;f__;g__;s__	d__Bacteria;x__Terrabacteria group;p__Firmicutes;x__unclassified Firmicutes sensu stricto;s__Firmicutes bacterium	JAJTBC000000000.1	2405	JAJTBC010000097.1	0	0	0	0	0	0	0
GCF_022808725.1	0	100	1.75	0	3920396	91.2987	103	70.5677	4294032	d__Bacteria;p__Acidobacteriota;c__Holophagae;o__Holophagales;f__Holophagaceae;g__Holophaga;s__Holophaga sp022808725	not type material	ASM2280872v1	PRJNA224116	SAMN26330723	103	77731	none	paddy soil	none	0	0	Geothrix sp. SG164	none	na	5	97	17	77731	43614	27788	2022/04/02	6	2922718	1	SG164	Key Laboratory of Soil Environmental Health and Regulation, College of Resources and Environment	2922718	d__Bacteria;p__Acidobacteria;c__Holophagae;o__Holophagales;f__Holophagaceae;g__Geothrix;s__	d__Bacteria;p__Acidobacteria;c__Holophagae;o__Holophagales;f__Holophagaceae;g__Geothrix;x__unclassified Geothrix;s__Geothrix sp. SG164	JAKZKY000000000.1	3647	NZ_JAKZKY010000077.1	0	0	0	0	0	0	0
GCA_903868115.1	0	95.96	2.63	66.67	3141898	91.7438	419	62.9252	3424645	d__Bacteria;p__Acidobacteriota;c__Holophagae;o__Holophagales;f__Holophagaceae;g__Holophaga;s__Holophaga sp903868115	not type material	freshwater MAG --- Loclat_bin-01759	PRJEB38681	SAMEA6951654	419	14057	derived from metagenome	lake water	none	0	none	uncultured Holophagaceae bacterium	none	na	none	none	none	none	none	none	2020/07/19	0	904990	none	Loclat_bin-01759	BILS	904990	d__Bacteria;p__Acidobacteria;c__Holophagae;o__Holophagales;f__Holophagaceae;g__;s__	d__Bacteria;p__Acidobacteria;c__Holophagae;o__Holophagales;f__Holophagaceae;x__environmental samples;s__uncultured Holophagaceae bacterium	CAIPUA000000000.1	3326	CAIPUA010000205.1	0	0	0	0	0	0	0
GCA_016213735.1	0	99.12	0.88	0	3293395	91.6987	28	68.4183	3591538	d__Bacteria;p__Acidobacteriota;c__Holophagae;o__Holophagales;f__Holophagaceae;g__JACQZU01;s__JACQZU01 sp016213735	not type material	ASM1621373v1	PRJNA640378	SAMN15436222	28	228173	derived from metagenome	groundwater	38.70266 N 122.51889 W	0	0	Acidobacteria bacterium	none	na	0	none	none	none	none	none	2020/12/21	0	1978231	0	NC_groundwater_1575_Pr3_B-0.1um_68_18	Innovative Genomics Institute	1978231	d__Bacteria;p__Acidobacteria;c__;o__;f__;g__;s__	d__Bacteria;p__Acidobacteria;x__unclassified Acidobacteria;s__Acidobacteria bacterium	JACQZU000000000.1	3124	none	0	0	0	0	0	0	0
GCA_016710635.1	0	98.25	2.63	66.67	3443492	89.0437	34	68.5694	3867194	d__Bacteria;p__Acidobacteriota;c__Holophagae;o__Holophagales;f__Holophagaceae;g__JADJVL01;s__JADJVL01 sp016710635	not type material	ASM1671063v1	PRJNA629478	SAMN16426138	34	255257	derived from metagenome	activated sludge from Hjor_18-Q3-R7-51	57.421265 N 9.975411 E	0	0	Holophagaceae bacterium	none	na	4	none	none	none	none	none	2021/01/19	0	2052165	1	Hjor_18-Q3-R7-51_BATAC.136	Aalborg University	2052165	d__Bacteria;p__Acidobacteria;c__Holophagae;o__Holophagales;f__Holophagaceae;g__;s__	d__Bacteria;p__Acidobacteria;c__Holophagae;o__Holophagales;f__Holophagaceae;x__unclassified Holophagaceae;s__Holophagaceae bacterium	JADJVL000000000.1	3506	JADJVL010000019.1	0	0	0	0	0	0	0
GCA_016720465.1	0	99.12	1.75	0	3162595	89.755	4	63.5337	3523586	d__Bacteria;p__Acidobacteriota;c__Holophagae;o__Holophagales;f__Holophagaceae;g__JADJVL01;s__JADJVL01 sp016720465	not type material	ASM1672046v1	PRJNA629478	SAMN16426555	4	1816503	derived from metagenome	activated sludge from Viby_18-Q3-R106-67	56.126497 N 10.141274 E	0	0	Holophagaceae bacterium	none	na	6	none	none	none	none	none	2021/01/19	0	2052165	1	Viby_18-Q3-R106-67_BAT3C.260	Aalborg University	2052165	d__Bacteria;p__Acidobacteria;c__Holophagae;o__Holophagales;f__Holophagaceae;g__;s__	d__Bacteria;p__Acidobacteria;c__Holophagae;o__Holophagales;f__Holophagaceae;x__unclassified Holophagaceae;s__Holophagaceae bacterium	JADKKO000000000.1	3005	JADKKO010000002.1	0	0	0	0	0	0	0
GCA_016722505.1	0	95.61	2.63	0	3291610	90.6871	9	59.2034	3629636	d__Bacteria;p__Acidobacteriota;c__Holophagae;o__Holophagales;f__Holophagaceae;g__JADJVL01;s__JADJVL01 sp016722505	not type material	ASM1672250v1	PRJNA629478	SAMN16426520	9	587373	derived from metagenome	activated sludge from Vibo_18-Q3-R45-57	56.425251 N 9.455198 E	0	0	Holophagaceae bacterium	none	na	5	none	none	none	none	none	2021/01/19	0	2052165	1	Vibo_18-Q3-R45-57_BAT3C.161	Aalborg University	2052165	d__Bacteria;p__Acidobacteria;c__Holophagae;o__Holophagales;f__Holophagaceae;g__;s__	d__Bacteria;p__Acidobacteria;c__Holophagae;o__Holophagales;f__Holophagaceae;x__unclassified Holophagaceae;s__Holophagaceae bacterium	JADKJH000000000.1	3257	JADKJH010000006.1	0	0	0	0	0	0	0
GCA_021786615.1	0	89.06	0.88	0	2592460	90.1101	348	61.8863	2876990	d__Bacteria;p__Acidobacteriota;c__Holophagae;o__Holophagales;f__Holophagaceae;g__JADJVL01;s__JADJVL01 sp021786615	not type material	ASM2178661v1	PRJNA666025	SAMN20843003	348	10632	derived from metagenome	acid mine drainage sediment	24.551902 N 113.745097 E	0	none	Acidobacteria bacterium	none	na	none	333	78	11111	6570	4085	2022/02/01	15	1978231	none	DBS2-4.bin22	Sun Yat-sen University, Guangzhou	1978231	d__Bacteria;p__Acidobacteria;c__;o__;f__;g__;s__	d__Bacteria;p__Acidobacteria;x__unclassified Acidobacteria;s__Acidobacteria bacterium	JAJYMZ000000000.1	2736	JAJYMZ010000126.1	0	0	0	0	0	0	0
GCA_016192145.1	0	99.12	0.05	0	3479143	91.5558	19	66.909	3800023	d__Bacteria;p__Acidobacteriota;c__Holophagae;o__Holophagales;f__Holophagaceae;g__JAFDVN01;s__JAFDVN01 sp016192145	not type material	ASM1619214v1	PRJNA640378	SAMN15435404	19	331495	derived from metagenome	groundwater	37.661915 N 121.114554 W	0	0	Acidobacteria bacterium	none	na	1	none	none	none	none	none	2020/12/21	0	1978231	0	NC_groundwater_765_Ag_S2p5_67_25	Innovative Genomics Institute	1978231	d__Bacteria;p__Acidobacteria;c__;o__;f__;g__;s__	d__Bacteria;p__Acidobacteria;x__unclassified Acidobacteria;s__Acidobacteria bacterium	JACPUT000000000.1	3359	none	0	0	0	0	0	0	0
GCA_018269025.1	0	86.15	3.95	60	2153902	93.368	203	65.6683	2306895	d__Bacteria;p__Acidobacteriota;c__Holophagae;o__Holophagales;f__Holophagaceae;g__JAFDVN01;s__JAFDVN01 sp018269025	not type material	ASM1826902v1	PRJNA694732	SAMN17573895	203	15793	derived from metagenome	activated sludge	22.4932 N 113.8762 E	0	0	Acidobacteria bacterium	none	na	1	none	none	none	none	none	2021/05/04	0	1978231	0	SZAS-17	The University Hong Kong	1978231	d__Bacteria;p__Acidobacteria;c__;o__;f__;g__;s__	d__Bacteria;p__Acidobacteria;x__unclassified Acidobacteria;s__Acidobacteria bacterium	JAFDVN000000000.1	2316	none	0	0	0	0	0	0	0
GCA_021794095.1	0	99.12	0	0	2765052	92.3705	30	67.2148	2993436	d__Bacteria;p__Acidobacteriota;c__Holophagae;o__Holophagales;f__Holophagaceae;g__JAKAMQ01;s__JAKAMQ01 sp021794095	not type material	ASM2179409v1	PRJNA666025	SAMN20843121	30	157419	derived from metagenome	acid mine drainage sediment	29.002513 N 117.727542 E	0	none	Acidobacteria bacterium	none	na	none	28	6	171493	93404	58305	2022/02/01	1	1978231	none	DX1.bin12	Sun Yat-sen University, Guangzhou	1978231	d__Bacteria;p__Acidobacteria;c__;o__;f__;g__;s__	d__Bacteria;p__Acidobacteria;x__unclassified Acidobacteria;s__Acidobacteria bacterium	JAJYRN000000000.1	2689	none	0	0	0	0	0	0	0
GCA_021812805.1	0	88.16	0	0	2678352	92.1231	245	67.6896	2907361	d__Bacteria;p__Acidobacteriota;c__Holophagae;o__Holophagales;f__Holophagaceae;g__JAKAMQ01;s__JAKAMQ01 sp021812805	not type material	ASM2181280v1	PRJNA666025	SAMN20844421	245	15452	derived from metagenome	acid mine drainage sediment	25.147878 N 107.501026 E	0	none	Acidobacteria bacterium	none	na	none	242	58	15452	9193	6529	2022/02/01	3	1978231	none	WY5.bin29	Sun Yat-sen University, Guangzhou	1978231	d__Bacteria;p__Acidobacteria;c__;o__;f__;g__;s__	d__Bacteria;p__Acidobacteria;x__unclassified Acidobacteria;s__Acidobacteria bacterium	JAKAMQ000000000.1	2792	none	0	0	0	0	0	0	0
GCA_023257195.1	0	88.84	1.45	0	1117458	93.2371	58	46.1123	1198512	d__Bacteria;p__Acidobacteriota;c__Holophagae;o__Holophagales;f__Holophagaceae;g__UBA12189;s__UBA12189 sp003530835	not type material	ASM2325719v1	PRJNA730330	SAMN27163853	58	128561	derived from metagenome	estuarine open water surface layer	22.21037507 N 113.1082714 E	0	none	Holophagaceae bacterium	none	na	none	none	none	none	none	none	2022/05/06	0	2052165	none	HTM.8	South China Agricultural University	2052165	d__Bacteria;p__Acidobacteria;c__Holophagae;o__Holophagales;f__Holophagaceae;g__;s__	d__Bacteria;p__Acidobacteria;c__Holophagae;o__Holophagales;f__Holophagaceae;x__unclassified Holophagaceae;s__Holophagaceae bacterium	JALRCU000000000.1	1171	JALRCU010000034.1	0	0	0	0	0	0	0
GCA_014189895.1	0	88.67	0.85	100	1102476	94.5931	42	46.6991	1165493	d__Bacteria;p__Acidobacteriota;c__Holophagae;o__Holophagales;f__Holophagaceae;g__UBA12189;s__UBA12189 sp014189895	not type material	ASM1418989v1	PRJDB6644	SAMD00166046	42	53449	derived from environmental sample	Lake freshwater	35.2193 N 135.9957 E	0	0	Acidobacteria bacterium	none	na	3	none	none	none	none	none	2019/05/13	0	1978231	1	LBMAG_Acidobacteria_hypo.bin1	Center for Ecological Research, Kyoto University	1978231	d__Bacteria;p__Acidobacteria;c__;o__;f__;g__;s__	d__Bacteria;p__Acidobacteria;x__unclassified Acidobacteria;s__Acidobacteria bacterium	BJFQ00000000.1	1148	BJFQ01000008.1	0	0	0	0	0	0	0
GCF_016592575.1	0	94.87	0.85	0	2184355	94.2694	1	35.0616	2317141	d__Bacteria;p__Acidobacteriota;c__Holophagae;o__Thermotomaculales;f__Thermotomaculaceae;g__Thermotomaculum;s__Thermotomaculum hydrothermale	type strain of species	ASM1659257v1	PRJNA224116	SAMD00052586	none	none	none	mineral material	24.52 N 123.51 E	1	1	Thermotomaculum hydrothermale	none	representative genome	6	1	1	2317141	2317141	2317141	2020/12/09	0	981385	1	AC55	Department of Subsurface Geobiological Analysis and Research, Japan Agency for Marine-Earth Science and Technology	981385	d__Bacteria;p__Acidobacteria;c__Holophagae;o__Thermotomaculales;f__Thermotomaculaceae;g__Thermotomaculum;s__Thermotomaculum hydrothermale	d__Bacteria;p__Acidobacteria;c__Holophagae;o__Thermotomaculales;f__Thermotomaculaceae;g__Thermotomaculum;s__Thermotomaculum hydrothermale	none	2108	NZ_AP017470.1	0	0	0	0	0	0	0
GCA_015487755.1	0	83.02	1.45	33.33	1595485	95.8374	318	38.0282	1664784	d__Bacteria;p__Acidobacteriota;c__Holophagae;o__Thermotomaculales;f__Thermotomaculaceae;g__Thermotomaculum;s__Thermotomaculum sp015487755	not type material	ASM1548775v1	PRJNA546572	SAMN12876321	318	6089	derived from metagenome	deep-sea hydrothermal deposit	34.85791961 S 179.0519333 E	0	none	Acidobacteria bacterium	none	na	none	none	none	none	none	none	2020/11/16	0	1978231	none	S012_49	Portland State University	1978231	d__Bacteria;p__Acidobacteria;c__;o__;f__;g__;s__	d__Bacteria;p__Acidobacteria;x__unclassified Acidobacteria;s__Acidobacteria bacterium	WFPG00000000.1	1692	none	0	0	0	0	0	0	0
GCA_002789615.1	126	81.55	2.56	0	1907720	90.3529	336	49.0953	2111409	d__Bacteria;p__Acidobacteriota;c__Holophagae;o__Thermotomaculales;f__Thermotomaculaceae;g__UM-FILTER-49-7;s__UM-FILTER-49-7 sp002789615	not type material	ASM278961v1	PRJNA362739	SAMN06660039	336	9227	derived from metagenome	groundwater	38.56 N 110.8 W	0	1	Acidobacteria bacterium CG_4_9_14_3_um_filter_49_7	2065	na	1	215	55	12619	7504	5475	2017/11/16	121	1973888	1	CG_4_9_14_3_um_filter_49_7	DOE Joint Genome Institute	1973888	d__Bacteria;p__Acidobacteria;c__;o__;f__;g__;s__	d__Bacteria;p__Acidobacteria;x__unclassified Acidobacteria;s__Acidobacteria bacterium CG_4_9_14_3_um_filter_49_7	PFTO00000000.1	2077	PFTO01000010.1	0	0	0	0	0	0	0
GCA_013151025.1	58	91.69	0.85	0	2406633	91.3292	157	48.932	2635118	d__Bacteria;p__Acidobacteriota;c__Holophagae;o__Thermotomaculales;f__Thermotomaculaceae;g__UM-FILTER-49-7;s__UM-FILTER-49-7 sp013151025	not type material	ASM1315102v1	PRJNA557557	SAMN12405724	157	24800	derived from metagenome	Deepsea hydrothermal sulfide chimney	9.7712 N 104.2789 W	0	1	Acidobacteria bacterium	none	na	1	142	28	25579	14445	9278	2020/05/22	15	1978231	1	M_MetaBat.94	Lab of Microbial Oceanography	1978231	d__Bacteria;p__Acidobacteria;c__;o__;f__;g__;s__	d__Bacteria;p__Acidobacteria;x__unclassified Acidobacteria;s__Acidobacteria bacterium	JAADJC000000000.1	2418	JAADJC010000109.1	0	0	0	0	0	0	0
GCA_013152385.1	8	94.02	0.85	0	2384452	92.6033	74	49.5596	2574910	d__Bacteria;p__Acidobacteriota;c__Holophagae;o__Thermotomaculales;f__Thermotomaculaceae;g__UM-FILTER-49-7;s__UM-FILTER-49-7 sp013152385	not type material	ASM1315238v1	PRJNA557557	SAMN12405723	74	65166	derived from metagenome	Deepsea hydrothermal sulfide chimney	9.7712 N 104.2789 W	0	1	Acidobacteria bacterium	none	na	0	69	14	73707	38467	16561	2020/05/22	5	1978231	0	M_MetaBat.117	Lab of Microbial Oceanography	1978231	d__Bacteria;p__Acidobacteria;c__;o__;f__;g__;s__	d__Bacteria;p__Acidobacteria;x__unclassified Acidobacteria;s__Acidobacteria bacterium	JAADGL000000000.1	2321	none	0	0	0	0	0	0	0
GCA_002898535.1	0	94.44	3.25	0	2514589	84.149	49	65.7388	2988257	d__Bacteria;p__Acidobacteriota;c__HRBIN11;o__HRBIN11;f__HRBIN11;g__HRBIN11;s__HRBIN11 sp002898535	not type material	ASM289853v1	PRJDB6348	SAMD00093761	49	105948	derived from environmental sample	ammonia-oxidizing enrichment culture	none	0	0	bacterium HR11	2436	na	3	none	none	none	none	none	2017/12/04	0	2035406	1	HRbin11	Japan Agency for Marine-Earth Science and Technology	2035406	d__Bacteria;p__;c__;o__;f__;g__;s__	d__Bacteria;x__unclassified Bacteria;s__bacterium HR11	BEHN00000000.1	2475	BEHN01000037.1	0	1	0	0	0	0	0
GCA_025061865.1	1	88.76	4.47	0	2254907	84.9866	607	62.5487	2653251	d__Bacteria;p__Acidobacteriota;c__HRBIN11;o__HRBIN11;f__HRBIN11;g__HRBIN11;s__HRBIN11 sp025061865	not type material	ASM2506186v1	PRJNA761511	SAMN30304841	607	6045	derived from metagenome	brown biofilm from alkaline hot spring	3.9956 N 101.3933 E	0	0	Acidobacteria bacterium	none	na	4	570	129	6471	3761	2308	2022/09/07	37	1978231	1	SKYB104	Universiti Teknologi Malaysia	1978231	d__Bacteria;p__Acidobacteria;c__;o__;f__;g__;s__	d__Bacteria;p__Acidobacteria;x__unclassified Acidobacteria;s__Acidobacteria bacterium	JANXAA000000000.1	2675	JANXAA010000338.1	0	0	0	0	0	0	0
GCA_022616075.1	0	94.75	4.56	14.29	6286479	91.9403	407	48.6272	6837564	d__Bacteria;p__Acidobacteriota;c__HRBIN11;o__JAKEFK01;f__JAKEFK01;g__JAKEFK01;s__JAKEFK01 sp022616075	not type material	ASM2261607v1	PRJNA777757	SAMN23768537	407	25096	derived from metagenome	Upper gallery; floor level; 50-70 cm from the wall	43.8 N 28.58 E	0	1	bacterium	none	na	3	none	none	none	none	none	2022/03/17	0	1869227	0	PMV_2.75	Faculty of Biology and Geology, Babes-Bolyai University of Cluj-Napoca	1869227	d__Bacteria;p__;c__;o__;f__;g__;s__	d__Bacteria;x__unclassified Bacteria;s__bacterium	JAKEFK000000000.1	6308	none	0	0	0	0	0	0	0
GCA_001780385.1	1315	89.74	3.42	0	4211263	80.4194	1866	38.6629	5236627	d__Bacteria;p__Acidobacteriota;c__HRBIN11;o__MFGW01;f__MFGW01;g__MFGW01;s__MFGW01 sp001780385	not type material	ASM178038v1	PRJNA288027	SAMN04313983	1866	5343	derived from metagenome	Rifle background sediment; well D04 at 13ft depth	39.5369 N 107.7828 W	0	0	Candidatus Fischerbacteria bacterium RBG_13_37_8	4418	na	3	253	55	30961	16024	9217	2016/10/19	1613	1817863	1	none	Banfield Lab, University of California, Berkeley	1817863	d__Bacteria;p__Candidatus Fischerbacteria;c__;o__;f__;g__;s__	d__Bacteria;x__Bacteria incertae sedis;x__Bacteria candidate phyla;p__Candidatus Fischerbacteria;s__Candidatus Fischerbacteria bacterium RBG_13_37_8	MFGW00000000.1	4295	MFGW01000080.1	0	0	0	0	0	0	0
GCA_003222305.1	80	81.29	1.71	0	2541831	90.1162	301	63.4214	2820614	d__Bacteria;p__Acidobacteriota;c__Polarisedimenticolia;o__Gp22-AA2;f__AA152;g__AA152;s__AA152 sp003222305	not type material	ASM322230v1	PRJNA449266	SAMN08912237	301	16108	derived from metagenome	meadow soil	39.74 N 123.63 W	0	0	Acidobacteria bacterium	2661	na	4	223	41	21342	10844	5620	2018/06/12	78	1978231	1	AA152	Jill Banfield's Lab at Berkeley	1978231	d__Bacteria;p__Acidobacteria;c__;o__;f__;g__;s__	d__Bacteria;p__Acidobacteria;x__unclassified Acidobacteria;s__Acidobacteria bacterium	QHVQ00000000.1	2730	QHVQ01000015.1	0	0	0	0	0	0	0
GCA_022616665.1	0	82.24	1.71	0	2618669	92.9468	274	63.0172	2817385	d__Bacteria;p__Acidobacteriota;c__Polarisedimenticolia;o__Gp22-AA2;f__AA152;g__AA152;s__AA152 sp022616665	not type material	ASM2261666v1	PRJNA777757	SAMN23768536	274	14349	derived from metagenome	Upper gallery; floor level; 50-70 cm from the wall	43.8 N 28.58 E	0	1	Acidobacteria bacterium	none	na	1	none	none	none	none	none	2022/03/17	0	1978231	1	PMV_2.74	Faculty of Biology and Geology, Babes-Bolyai University of Cluj-Napoca	1978231	d__Bacteria;p__Acidobacteria;c__;o__;f__;g__;s__	d__Bacteria;p__Acidobacteria;x__unclassified Acidobacteria;s__Acidobacteria bacterium	JAKEFJ000000000.1	2655	none	0	0	0	0	0	0	0
GCA_003223135.1	0	93.08	3.42	0	3417969	91.9813	162	67.5659	3715941	d__Bacteria;p__Acidobacteriota;c__Polarisedimenticolia;o__Gp22-AA2;f__Gp22-AA2;g__Gp22-AA3;s__Gp22-AA3 sp003223135	not type material	ASM322313v1	PRJNA449266	SAMN08912089	162	36393	derived from metagenome	meadow soil	39.74 N 123.63 W	0	1	Acidobacteria bacterium	3232	na	4	158	25	37720	18587	9820	2018/06/12	4	1978231	1	gp22 AA4	Jill Banfield's Lab at Berkeley	1978231	d__Bacteria;p__Acidobacteria;c__;o__;f__;g__;s__	d__Bacteria;p__Acidobacteria;x__unclassified Acidobacteria;s__Acidobacteria bacterium	QHXX00000000.1	3283	QHXX01000052.1	0	0	0	0	0	0	0
GCA_003223145.1	52	87.39	1.76	0	3518159	91.2347	552	68.1461	3856163	d__Bacteria;p__Acidobacteriota;c__Polarisedimenticolia;o__Gp22-AA2;f__Gp22-AA2;g__Gp22-AA3;s__Gp22-AA3 sp003223145	not type material	ASM322314v1	PRJNA449266	SAMN08912088	552	10126	derived from metagenome	meadow soil	39.74 N 123.63 W	0	1	Acidobacteria bacterium	3642	na	0	474	95	11443	6429	3745	2018/06/12	78	1978231	0	gp22 AA3	Jill Banfield's Lab at Berkeley	1978231	d__Bacteria;p__Acidobacteria;c__;o__;f__;g__;s__	d__Bacteria;p__Acidobacteria;x__unclassified Acidobacteria;s__Acidobacteria bacterium	QHXY00000000.1	3737	none	0	0	0	0	0	0	0
GCA_018606725.1	0	93.59	1.92	33.33	3440492	92.0989	235	69.414	3735650	d__Bacteria;p__Acidobacteriota;c__Polarisedimenticolia;o__Gp22-AA2;f__Gp22-AA2;g__JAGYID01;s__JAGYID01 sp018606725	not type material	ASM1860672v1	PRJNA576070	SAMN18867633	235	26067	derived from metagenome	river sediment	46.372775 N 119.271925 W	0	none	Acidobacteria bacterium	none	na	none	none	none	none	none	none	2021/06/01	0	1978231	none	CR_Sed_300A_bin.1	Colorado State University	1978231	d__Bacteria;p__Acidobacteria;c__;o__;f__;g__;s__	d__Bacteria;p__Acidobacteria;x__unclassified Acidobacteria;s__Acidobacteria bacterium	JAGYID000000000.1	3308	JAGYID010000008.1	0	0	0	0	0	0	0
GCA_003696075.1	0	91.45	2.74	0	3008515	91.3388	231	71.873	3293798	d__Bacteria;p__Acidobacteriota;c__Polarisedimenticolia;o__J045;f__J045;g__J045;s__J045 sp003696075	not type material	ASM369607v1	PRJNA392119	SAMN10119945	231	22925	derived from metagenome	iron-rich hot spring	34.318 N 139.216 E	0	0	Acidobacteria bacterium	none	na	1	none	none	none	none	none	2018/10/29	0	1978231	1	J045	California Institute of Technology	1978231	d__Bacteria;p__Acidobacteria;c__;o__;f__;g__;s__	d__Bacteria;p__Acidobacteria;x__unclassified Acidobacteria;s__Acidobacteria bacterium	RFHH00000000.1	2822	RFHH01000008.1	0	1	0	0	0	0	0
GCA_003695625.1	0	87.61	1.98	16.67	3298108	93.5056	392	72.8309	3527177	d__Bacteria;p__Acidobacteriota;c__Polarisedimenticolia;o__J045;f__J045;g__J065;s__J065 sp003695625	not type material	ASM369562v1	PRJNA392119	SAMN10119965	392	12626	derived from metagenome	iron-rich hot spring	34.318 N 139.216 E	0	0	Acidobacteria bacterium	none	na	0	none	none	none	none	none	2018/10/29	0	1978231	0	J065	California Institute of Technology	1978231	d__Bacteria;p__Acidobacteria;c__;o__;f__;g__;s__	d__Bacteria;p__Acidobacteria;x__unclassified Acidobacteria;s__Acidobacteria bacterium	RFIB00000000.1	3190	none	0	0	0	0	0	0	0
GCA_024276295.1	0	86.08	3.63	42.86	2988122	93.1837	573	71.4532	3206701	d__Bacteria;p__Acidobacteriota;c__Polarisedimenticolia;o__J045;f__J045;g__J065;s__J065 sp024276295	not type material	ASM2427629v1	PRJNA771178	SAMN22253166	573	7522	derived from metagenome	active black smoker DFF12	37.78 S 49.64 E	0	none	Acidobacteria bacterium	none	na	none	none	none	none	none	none	2022/07/15	0	1978231	none	Dive96_bin3.160	Second Organization of Oceanography, State Oceanic Administration	1978231	d__Bacteria;p__Acidobacteria;c__;o__;f__;g__;s__	d__Bacteria;p__Acidobacteria;x__unclassified Acidobacteria;s__Acidobacteria bacterium	JAJRXN000000000.1	3144	JAJRXN010000016.1	0	1	0	0	0	0	0
GCA_017994815.1	0	89.74	3.42	0	4534955	92.2696	184	72.0706	4914894	d__Bacteria;p__Acidobacteriota;c__Polarisedimenticolia;o__J045;f__J045;g__JAGOJY01;s__JAGOJY01 sp017994815	not type material	ASM1799481v1	PRJNA524094	SAMN18119994	184	65610	derived from metagenome	wastewater	51.554753 N 9.918294 E	0	1	Acidobacteria bacterium	none	na	3	166	22	68626	32975	12697	2021/04/15	18	1978231	1	Go_SlDig_bin_260	Genomic and Applied Microbiology & Goettingen Genomics Laboratory	1978231	d__Bacteria;p__Acidobacteria;c__;o__;f__;g__;s__	d__Bacteria;p__Acidobacteria;x__unclassified Acidobacteria;s__Acidobacteria bacterium	JAGOJY000000000.1	4076	JAGOJY010000002.1	0	1	0	0	0	0	0
GCA_021372775.1	0	93.49	4.87	25	3319518	90.409	494	72.6252	3671669	d__Bacteria;p__Acidobacteriota;c__Polarisedimenticolia;o__J045;f__J045;g__JAJFTU01;s__JAJFTU01 sp021372775	not type material	ASM2137277v1	PRJNA743546	SAMN21553894	494	11746	derived from metagenome	PCB contaminated wastewater treatment lagoon sediment microcosms	37.113638 N 79.272834 W	0	0	bacterium	none	na	4	none	none	none	none	none	2022/01/05	0	1869227	1	bin.270	University of Iowa	1869227	d__Bacteria;p__;c__;o__;f__;g__;s__	d__Bacteria;x__unclassified Bacteria;s__bacterium	JAJFTU000000000.1	3405	JAJFTU010000066.1	0	0	0	0	0	0	0
GCA_016195325.1	0	92.31	2.71	20	4454684	93.3832	122	69.2174	4770328	d__Bacteria;p__Acidobacteriota;c__Polarisedimenticolia;o__JACPZX01;f__JACPZX01;g__JACPZX01;s__JACPZX01 sp016195325	not type material	ASM1619532v1	PRJNA640378	SAMN15435540	122	65774	derived from metagenome	groundwater	38.66837 N 122.58818 W	0	1	Acidobacteria bacterium	none	na	4	none	none	none	none	none	2020/12/21	0	1978231	1	NC_groundwater_901_Pr1_S-0.2um_69_23	Innovative Genomics Institute	1978231	d__Bacteria;p__Acidobacteria;c__;o__;f__;g__;s__	d__Bacteria;p__Acidobacteria;x__unclassified Acidobacteria;s__Acidobacteria bacterium	JACPZX000000000.1	4014	JACPZX010000063.1	0	0	0	0	0	0	0
GCA_020073205.1	0	91.88	3.42	0	4300907	90.945	207	68.8463	4729131	d__Bacteria;p__Acidobacteriota;c__Polarisedimenticolia;o__Polarisedimenticolales;f__Polarisedimenticolaceae;g__JAIQFR01;s__JAIQFR01 sp020073205	not type material	ASM2007320v1	PRJNA728365	SAMN20254019	207	36136	derived from metagenome	sediments of a seasonal vernal pool	38.41 N 122.31 W	0	1	Acidobacteriia bacterium	none	na	3	none	none	none	none	none	2021/09/20	0	2081523	1	SRVP_24	Jill Banfield's Lab at Berkeley	2081523	d__Bacteria;p__Acidobacteria;c__Acidobacteriia;o__;f__;g__;s__	d__Bacteria;p__Acidobacteria;c__Acidobacteriia;x__unclassified Acidobacteriia;s__Acidobacteriia bacterium	JAIQFR000000000.1	4113	JAIQFR010000097.1	0	0	0	0	0	0	0
GCA_001664505.1	58	99.15	3.47	0	5569780	92.9917	1	66.8013	5989545	d__Bacteria;p__Acidobacteriota;c__Polarisedimenticolia;o__Polarisedimenticolales;f__Polarisedimenticolaceae;g__Mor1;s__Mor1 sp001664505	not type material	ASM166450v1	PRJNA285121	SAMN03738170	1	5986724	none	none	none	1	0	Acidobacteria bacterium Mor1	4113	na	3	1	1	5989545	5989545	5989545	2016/06/17	1	1660251	1	Mor1	UCSD	1660251	d__Bacteria;p__Acidobacteria;c__;o__;f__;g__;s__	d__Bacteria;p__Acidobacteria;x__Acidobacteria incertae sedis;x__Acidobacteria subdivision 22;s__Acidobacteria bacterium Mor1	none	4753	CP011806.1	0	0	0	0	0	0	0
GCA_945787955.1	15	89.17	4.75	12.5	3565916	93.1277	377	62.1263	3829060	d__Bacteria;p__Acidobacteriota;c__Polarisedimenticolia;o__Polarisedimenticolales;f__Polarisedimenticolaceae;g__Polarisedimenticola;s__Polarisedimenticola sp945787955	not type material	FO.M.Acidobacteriota.03.1	PRJEB54670	SAMEA110353805	377	13986	derived from metagenome	coastal sediment	none	0	none	uncultured Acidobacteria bacterium	none	na	none	346	73	15195	9272	5071	2022/09/10	31	171953	none	FO_M_Acidobacteriota_03.1	UNIVERSITY OF VIENNA	171953	d__Bacteria;p__Acidobacteria;c__;o__;f__;g__;s__	d__Bacteria;p__Acidobacteria;x__environmental samples;s__uncultured Acidobacteria bacterium	CALZKF000000000.1	3586	CALZKF010000172.1	0	0	0	0	0	0	0
GCA_004356015.1	0	93.96	4.27	0	2558039	93.6165	196	63.8946	2732467	d__Bacteria;p__Acidobacteriota;c__Polarisedimenticolia;o__SMYD01;f__SMYD01;g__SMYD01;s__SMYD01 sp004356015	not type material	ASM435601v1	PRJNA526329	SAMN11097096	196	16865	derived from metagenome	Hadal surficial sediment	34.34 S 178.18 W	0	1	Acidobacteria bacterium	none	na	3	none	none	none	none	none	2019/03/19	0	1978231	1	N074bin37	Scripps Institution of Oceanography	1978231	d__Bacteria;p__Acidobacteria;c__;o__;f__;g__;s__	d__Bacteria;p__Acidobacteria;x__unclassified Acidobacteria;s__Acidobacteria bacterium	SMYD00000000.1	2488	SMYD01000090.1	0	0	0	0	0	0	0
GCA_001767035.1	87	91.45	0.85	0	3318910	85.8849	272	60.8811	3864371	d__Bacteria;p__Acidobacteriota;c__Terriglobia;o__2-12-FULL-54-10;f__2-12-FULL-54-10;g__2-02-FULL-61-28;s__2-02-FULL-61-28 sp001767035	not type material	ASM176703v1	PRJNA288027	SAMN04315916	272	23193	derived from metagenome	Rifle well FP-101 under low O2 conditions; 0.2 micron filter; full assembly	39.5369 N 107.7828 W	0	1	Acidobacteria bacterium RIFCSPLOWO2_02_FULL_61_28	3478	na	3	199	46	25647	15148	8977	2016/10/18	73	1797180	0	none	Banfield Lab, University of California, Berkeley	1797180	d__Bacteria;p__Acidobacteria;c__;o__;f__;g__;s__	d__Bacteria;p__Acidobacteria;x__unclassified Acidobacteria;s__Acidobacteria bacterium RIFCSPLOWO2_02_FULL_61_28	MEKR00000000.1	3604	none	0	0	0	0	0	0	0
GCA_001767075.1	53	84.78	2.56	33.33	2587450	87.735	287	53.9002	2949164	d__Bacteria;p__Acidobacteriota;c__Terriglobia;o__2-12-FULL-54-10;f__2-12-FULL-54-10;g__2-12-FULL-54-10;s__2-12-FULL-54-10 sp001767075	not type material	ASM176707v1	PRJNA288027	SAMN04315756	287	17525	derived from metagenome	Rifle well FP-101 under low O2 conditions; 1.2 micron filter; full assembly	39.5369 N 107.7828 W	0	0	Acidobacteria bacterium RIFCSPLOWO2_12_FULL_54_10	2700	na	1	173	37	23862	12836	7491	2016/10/18	114	1797186	1	none	Banfield Lab, University of California, Berkeley	1797186	d__Bacteria;p__Acidobacteria;c__;o__;f__;g__;s__	d__Bacteria;p__Acidobacteria;x__unclassified Acidobacteria;s__Acidobacteria bacterium RIFCSPLOWO2_12_FULL_54_10	MEKX00000000.1	2800	MEKX01000133.1	0	0	0	0	0	0	0
GCA_016191085.1	0	80.86	0.85	0	3058633	88.1257	82	57.1131	3470763	d__Bacteria;p__Acidobacteriota;c__Terriglobia;o__2-12-FULL-54-10;f__2-12-FULL-54-10;g__JACPPJ01;s__JACPPJ01 sp016191085	not type material	ASM1619108v1	PRJNA640378	SAMN15435120	82	64932	derived from metagenome	groundwater	37.661915 N 121.114554 W	0	0	Acidobacteria bacterium	none	na	0	none	none	none	none	none	2020/12/21	0	1978231	0	NC_groundwater_624_Ag_B-0.1um_57_70	Innovative Genomics Institute	1978231	d__Bacteria;p__Acidobacteria;c__;o__;f__;g__;s__	d__Bacteria;p__Acidobacteria;x__unclassified Acidobacteria;s__Acidobacteria bacterium	JACPPJ000000000.1	3209	none	0	0	0	0	0	0	0
GCA_022567475.1	0	91.56	2.99	50	3551696	85.2524	432	58.3772	4166097	d__Bacteria;p__Acidobacteriota;c__Terriglobia;o__2-12-FULL-54-10;f__2-12-FULL-54-10;g__JADFGZ01;s__JADFGZ01 sp022567475	not type material	ASM2256747v1	PRJNA635214	SAMN16244008	432	12286	derived from metagenome	Mariana trench surficial sediment	10.924 N 141.799 E	0	1	Acidobacteria bacterium	none	na	0	none	none	none	none	none	2022/03/14	0	1978231	0	B32T1B5	Institute of Deep Sea Science and Engineering, Chines Academy of Sciences	1978231	d__Bacteria;p__Acidobacteria;c__;o__;f__;g__;s__	d__Bacteria;p__Acidobacteria;x__unclassified Acidobacteria;s__Acidobacteria bacterium	JADFGZ000000000.1	3871	none	0	0	0	0	0	0	0
GCA_001920875.1	7	81.2	1.71	0	3155719	91.6066	235	55.5532	3444861	d__Bacteria;p__Acidobacteriota;c__Terriglobia;o__20CM-2-55-15;f__20CM-2-55-15;g__20CM-2-55-15;s__20CM-2-55-15 sp001920875	not type material	ASM192087v1	PRJNA297196	SAMN04327715	235	17016	derived from metagenome	Soil sample from Angelo meadow plot 1; 20cm depth; 4 days after first rain event (27mm)	39.74 N 123.63 W	0	1	Acidobacteria bacterium 13_1_20CM_2_55_15	3273	na	0	211	63	18693	11964	9443	2016/12/23	24	1803424	0	none	Banfield Lab, University of California, Berkeley	1803424	d__Bacteria;p__Acidobacteria;c__;o__;f__;g__;s__	d__Bacteria;p__Acidobacteria;x__unclassified Acidobacteria;s__Acidobacteria bacterium 13_1_20CM_2_55_15	MNKP00000000.1	3368	none	0	0	0	0	0	0	0
GCA_003222815.1	30	80.97	3.42	0	5081847	89.5694	789	56.1346	5673645	d__Bacteria;p__Acidobacteriota;c__Terriglobia;o__20CM-2-55-15;f__20CM-2-55-15;g__20CM-2-55-15;s__20CM-2-55-15 sp003222815	not type material	ASM322281v1	PRJNA449266	SAMN08912149	789	9671	derived from metagenome	meadow soil	39.74 N 123.63 W	0	1	Acidobacteria bacterium	5576	na	1	732	163	10304	5774	3792	2018/06/12	57	1978231	0	gp5 AA64	Jill Banfield's Lab at Berkeley	1978231	d__Bacteria;p__Acidobacteria;c__;o__;f__;g__;s__	d__Bacteria;p__Acidobacteria;x__unclassified Acidobacteria;s__Acidobacteria bacterium	QHXC00000000.1	5814	none	0	0	0	0	0	0	0
GCA_003223895.1	411	84.56	2.56	0	6307387	88.9837	1350	57.1026	7088249	d__Bacteria;p__Acidobacteriota;c__Terriglobia;o__20CM-2-55-15;f__20CM-2-55-15;g__20CM-2-55-15;s__20CM-2-55-15 sp003223895	not type material	ASM322389v1	PRJNA449266	SAMN08912148	1350	7242	derived from metagenome	meadow soil	39.74 N 123.63 W	0	1	Acidobacteria bacterium	7009	na	3	914	216	9997	5981	3767	2018/06/12	436	1978231	1	gp5 AA63	Jill Banfield's Lab at Berkeley	1978231	d__Bacteria;p__Acidobacteria;c__;o__;f__;g__;s__	d__Bacteria;p__Acidobacteria;x__unclassified Acidobacteria;s__Acidobacteria bacterium	QHXD00000000.1	7254	none	0	0	0	0	0	0	0
GCA_945865815.1	0	91.45	3.42	0	4014117	92.4361	193	58.0289	4342588	d__Bacteria;p__Acidobacteriota;c__Terriglobia;o__20CM-2-55-15;f__20CM-2-55-15;g__CAMBFR01;s__CAMBFR01 sp945865815	not type material	TH-08apr19-233	PRJEB35640	SAMEA110380388	193	33099	derived from metagenome	Freshwater lake	none	0	none	Candidatus Sulfopaludibacter sp. SbA3	none	na	none	none	none	none	none	none	2022/09/09	0	2043164	none	TH-08apr19-233	BIOLOGY CENTRE ASCR, V.V.I., INSTITUTE OF HYDROBIO	2043164	d__Bacteria;p__Acidobacteria;c__Acidobacteriia;o__Bryobacterales;f__Solibacteraceae;g__Candidatus Sulfopaludibacter;s__	d__Bacteria;p__Acidobacteria;c__Acidobacteriia;o__Bryobacterales;f__Solibacteraceae;g__Candidatus Sulfopaludibacter;x__unclassified Candidatus Sulfopaludibacter;s__Candidatus Sulfopaludibacter sp. SbA3	CAMBFR000000000.1	3993	none	0	0	0	0	0	0	0
GCA_023265365.1	0	86.08	3.42	0	4333542	91.8175	425	59.4195	4719735	d__Bacteria;p__Acidobacteriota;c__Terriglobia;o__20CM-2-55-15;f__20CM-2-55-15;g__JAHFTY01;s__JAHFTY01 sp023265365	not type material	ASM2326536v1	PRJNA699054	SAMN19017633	425	16351	derived from metagenome	groundwater	none	0	none	Acidobacteria bacterium	none	na	none	362	83	19136	10856	6213	2022/05/06	63	1978231	none	nzgw67	The University of Auckland	1978231	d__Bacteria;p__Acidobacteria;c__;o__;f__;g__;s__	d__Bacteria;p__Acidobacteria;x__unclassified Acidobacteria;s__Acidobacteria bacterium	JAHFTY000000000.1	4323	none	0	0	0	0	0	0	0
GCA_022821145.1	0	96.58	2.74	0	3806818	91.0799	89	67.233	4179646	d__Bacteria;p__Acidobacteriota;c__Terriglobia;o__20CM-2-55-15;f__20CM-2-55-15;g__JAJEDW01;s__JAJEDW01 sp022821145	not type material	ASM2282114v1	PRJNA768976	SAMN22072927	89	88563	derived from metagenome	sponge tissue	9.30583 N 82.1732 W	0	none	Acidobacteria bacterium	none	na	none	none	none	none	none	none	2022/04/06	0	1978231	none	p16x34bins.10	Stony Brook University	1978231	d__Bacteria;p__Acidobacteria;c__;o__;f__;g__;s__	d__Bacteria;p__Acidobacteria;x__unclassified Acidobacteria;s__Acidobacteria bacterium	JAJEEE000000000.1	3837	JAJEEE010000073.1	0	0	0	0	0	0	0
GCA_022821265.1	0	88.29	3.42	25	3556015	91.7623	351	67.4234	3875248	d__Bacteria;p__Acidobacteriota;c__Terriglobia;o__20CM-2-55-15;f__20CM-2-55-15;g__JAJEDW01;s__JAJEDW01 sp022821265	not type material	ASM2282126v1	PRJNA768976	SAMN22072919	351	14732	derived from metagenome	sponge tissue	9.30583 N 82.1732 W	0	none	Acidobacteria bacterium	none	na	none	none	none	none	none	none	2022/04/06	0	1978231	none	p16x33bins.48	Stony Brook University	1978231	d__Bacteria;p__Acidobacteria;c__;o__;f__;g__;s__	d__Bacteria;p__Acidobacteria;x__unclassified Acidobacteria;s__Acidobacteria bacterium	JAJEDW000000000.1	3880	JAJEDW010000290.1	0	0	0	0	0	0	0
GCA_016210855.1	0	84.9	0.85	100	1720273	91.5642	130	66.1309	1878761	d__Bacteria;p__Acidobacteriota;c__Terriglobia;o__Acidoferrales;f__2-02-FULL-67-57;g__2-02-FULL-67-57;s__2-02-FULL-67-57 sp016210855	not type material	ASM1621085v1	PRJNA640378	SAMN15436055	130	23008	derived from metagenome	groundwater	37.661915 N 121.114554 W	0	1	Acidobacteria bacterium	none	na	1	none	none	none	none	none	2020/12/21	0	1978231	0	NC_groundwater_1408_Ag_S-0.65um_66_43	Innovative Genomics Institute	1978231	d__Bacteria;p__Acidobacteria;c__;o__;f__;g__;s__	d__Bacteria;p__Acidobacteria;x__unclassified Acidobacteria;s__Acidobacteria bacterium	JACQTJ000000000.1	1921	none	0	0	0	0	0	0	0
GCA_022571295.1	0	96.18	2.91	0	2788018	86.0365	289	61.5945	3240507	d__Bacteria;p__Acidobacteriota;c__Terriglobia;o__Acidoferrales;f__2-02-FULL-67-57;g__JACZYA01;s__JACZYA01 sp022571295	not type material	ASM2257129v1	PRJNA635214	SAMN16244205	289	19340	derived from metagenome	Mariana trench surficial sediment	11.195 N 141.812 E	0	none	Acidobacteria bacterium	none	na	none	287	52	19340	9271	4521	2022/03/15	1	1978231	none	B25T1B10	Institute of Deep Sea Science and Engineering, Chines Academy of Sciences	1978231	d__Bacteria;p__Acidobacteria;c__;o__;f__;g__;s__	d__Bacteria;p__Acidobacteria;x__unclassified Acidobacteria;s__Acidobacteria bacterium	JACZYA000000000.1	3320	JACZYA010000090.1	0	0	0	0	0	0	0
GCA_001914785.1	23	81.89	1.71	50	4060749	88.7048	200	57.0755	4577825	d__Bacteria;p__Acidobacteriota;c__Terriglobia;o__Acidoferrales;f__UBA7541;g__Acidoferrum;s__Acidoferrum sp001914785	not type material	ASM191478v1	PRJNA297196	SAMN04327818	200	30671	derived from metagenome	Soil sample from Angelo meadow plot 2; 20cm depth; 6 days after first rain event (27mm)	39.74 N 123.63 W	0	0	Acidobacteria bacterium 13_2_20CM_57_17	4043	na	0	191	49	32535	18562	12098	2016/12/23	9	1803464	0	none	Banfield Lab, University of California, Berkeley	1803464	d__Bacteria;p__Acidobacteria;c__;o__;f__;g__;s__	d__Bacteria;p__Acidobacteria;x__unclassified Acidobacteria;s__Acidobacteria bacterium 13_2_20CM_57_17	MNDE00000000.1	4132	none	0	0	0	0	0	0	0
GCA_001917435.1	1	86.68	2.56	33.33	3951693	88.6916	189	57.39	4455545	d__Bacteria;p__Acidobacteriota;c__Terriglobia;o__Acidoferrales;f__UBA7541;g__Acidoferrum;s__Acidoferrum sp001917435	not type material	ASM191743v1	PRJNA297196	SAMN04327919	189	33395	derived from metagenome	Soil sample from Angelo meadow plot 2; 20cm depth; 2 days after second rain event (91mm)	39.74 N 123.63 W	0	0	Acidobacteria bacterium 13_2_20CM_2_57_6	3920	na	1	169	42	35444	21261	12764	2016/12/23	20	1803461	0	none	Banfield Lab, University of California, Berkeley	1803461	d__Bacteria;p__Acidobacteria;c__;o__;f__;g__;s__	d__Bacteria;p__Acidobacteria;x__unclassified Acidobacteria;s__Acidobacteria bacterium 13_2_20CM_2_57_6	MNEA00000000.1	4057	none	0	0	0	0	0	0	0
GCA_003154775.1	143	95.09	3.42	0	3947452	85.236	155	58.4717	4631202	d__Bacteria;p__Acidobacteriota;c__Terriglobia;o__Acidoferrales;f__UBA7541;g__Acidoferrum;s__Acidoferrum sp003154775	not type material	20120700_E1D	PRJNA386568	SAMN08179706	155	55945	derived from metagenome	permafrost active layer soil	68.3532 N 19.0468 E	0	none	Acidobacteria bacterium	0	na	none	150	27	55945	31963	15010	2018/05/24	5	1978231	none	fen_331	Australian Centre for Ecogenomics, The University of Queensland	1978231	d__Bacteria;p__Acidobacteria;c__;o__;f__;g__;s__	d__Bacteria;p__Acidobacteria;x__unclassified Acidobacteria;s__Acidobacteria bacterium	PMES00000000.1	4101	PMES01000092.1	0	0	0	0	0	0	0
GCA_003223215.1	20	94.87	3.42	0	7427600	84.3826	316	57.7473	8802287	d__Bacteria;p__Acidobacteriota;c__Terriglobia;o__Acidoferrales;f__UBA7541;g__Acidoferrum;s__Acidoferrum sp003223215	not type material	ASM322321v1	PRJNA449266	SAMN08912178	316	71722	derived from metagenome	meadow soil	39.74 N 123.63 W	0	0	Acidobacteria bacterium	7795	na	4	279	33	74682	32759	13017	2018/06/12	37	1978231	1	gp2 AA93	Jill Banfield's Lab at Berkeley	1978231	d__Bacteria;p__Acidobacteria;c__;o__;f__;g__;s__	d__Bacteria;p__Acidobacteria;x__unclassified Acidobacteria;s__Acidobacteria bacterium	QHYH00000000.1	8083	QHYH01000091.1	0	0	0	0	0	0	0
GCA_003223245.1	31	95.73	2.56	0	5427857	85.9954	262	57.5097	6311796	d__Bacteria;p__Acidobacteriota;c__Terriglobia;o__Acidoferrales;f__UBA7541;g__Acidoferrum;s__Acidoferrum sp003223245	not type material	ASM322324v1	PRJNA449266	SAMN08912177	262	60570	derived from metagenome	meadow soil	39.74 N 123.63 W	0	0	Acidobacteria bacterium	5568	na	6	237	27	73915	28913	13330	2018/06/12	25	1978231	1	gp2 AA92	Jill Banfield's Lab at Berkeley	1978231	d__Bacteria;p__Acidobacteria;c__;o__;f__;g__;s__	d__Bacteria;p__Acidobacteria;x__unclassified Acidobacteria;s__Acidobacteria bacterium	QHYI00000000.1	5686	QHYI01000129.1	0	0	0	0	0	0	0
GCA_003223255.1	135	93.77	2.56	25	5638888	84.6458	570	57.455	6661743	d__Bacteria;p__Acidobacteriota;c__Terriglobia;o__Acidoferrales;f__UBA7541;g__Acidoferrum;s__Acidoferrum sp003223255	not type material	ASM322325v1	PRJNA449266	SAMN08912176	570	23291	derived from metagenome	meadow soil	39.74 N 123.63 W	0	0	Acidobacteria bacterium	6261	na	4	428	65	32259	13647	6078	2018/06/12	142	1978231	1	gp2 AA91	Jill Banfield's Lab at Berkeley	1978231	d__Bacteria;p__Acidobacteria;c__;o__;f__;g__;s__	d__Bacteria;p__Acidobacteria;x__unclassified Acidobacteria;s__Acidobacteria bacterium	QHYJ00000000.1	6578	QHYJ01000264.1	0	0	0	0	0	0	0
GCA_003223295.1	17	91.03	4.27	33.33	5243163	86.9083	502	57.1399	6032980	d__Bacteria;p__Acidobacteriota;c__Terriglobia;o__Acidoferrales;f__UBA7541;g__Acidoferrum;s__Acidoferrum sp003223295	not type material	ASM322329v1	PRJNA449266	SAMN08912173	502	24170	derived from metagenome	meadow soil	39.74 N 123.63 W	0	1	Acidobacteria bacterium	5442	na	1	481	70	25043	10672	4781	2018/06/12	21	1978231	0	gp2 AA88	Jill Banfield's Lab at Berkeley	1978231	d__Bacteria;p__Acidobacteria;c__;o__;f__;g__;s__	d__Bacteria;p__Acidobacteria;x__unclassified Acidobacteria;s__Acidobacteria bacterium	QHYM00000000.1	5593	none	0	0	0	0	0	0	0
GCA_003224055.1	5	93.8	1.71	50	3988305	88.0888	145	58.0157	4527594	d__Bacteria;p__Acidobacteriota;c__Terriglobia;o__Acidoferrales;f__UBA7541;g__Acidoferrum;s__Acidoferrum sp003224055	not type material	ASM322405v1	PRJNA449266	SAMN08912181	145	46801	derived from metagenome	meadow soil	39.74 N 123.63 W	0	0	Acidobacteria bacterium	4046	na	5	136	29	48653	27158	18823	2018/06/12	9	1978231	1	gp2 AA96	Jill Banfield's Lab at Berkeley	1978231	d__Bacteria;p__Acidobacteria;c__;o__;f__;g__;s__	d__Bacteria;p__Acidobacteria;x__unclassified Acidobacteria;s__Acidobacteria bacterium	QHYE00000000.1	4150	QHYE01000012.1	0	0	0	0	0	0	0
GCA_003224085.1	0	94.87	3.42	0	5857660	86.1058	161	57.4377	6802862	d__Bacteria;p__Acidobacteriota;c__Terriglobia;o__Acidoferrales;f__UBA7541;g__Acidoferrum;s__Acidoferrum sp003224085	not type material	ASM322408v1	PRJNA449266	SAMN08912175	161	66867	derived from metagenome	meadow soil	39.74 N 123.63 W	0	0	Acidobacteria bacterium	5954	na	4	159	32	67583	39248	20301	2018/06/12	1	1978231	1	gp2 AA90	Jill Banfield's Lab at Berkeley	1978231	d__Bacteria;p__Acidobacteria;c__;o__;f__;g__;s__	d__Bacteria;p__Acidobacteria;x__unclassified Acidobacteria;s__Acidobacteria bacterium	QHYK00000000.1	6100	QHYK01000047.1	0	0	0	0	0	0	0
GCA_003224135.1	36	82.48	3.61	44.44	3958332	87.1204	915	56.2109	4543519	d__Bacteria;p__Acidobacteriota;c__Terriglobia;o__Acidoferrales;f__UBA7541;g__Acidoferrum;s__Acidoferrum sp003224135	not type material	ASM322413v1	PRJNA449266	SAMN08912171	915	7258	derived from metagenome	meadow soil	39.74 N 123.63 W	0	0	Acidobacteria bacterium	4668	na	1	804	178	7856	4674	2906	2018/06/12	111	1978231	0	gp2 AA86	Jill Banfield's Lab at Berkeley	1978231	d__Bacteria;p__Acidobacteria;c__;o__;f__;g__;s__	d__Bacteria;p__Acidobacteria;x__unclassified Acidobacteria;s__Acidobacteria bacterium	QHYO00000000.1	4915	none	0	0	0	0	0	0	0
GCA_003224525.1	16	94.02	4.27	16.67	5507909	85.0738	562	57.4728	6474271	d__Bacteria;p__Acidobacteriota;c__Terriglobia;o__Acidoferrales;f__UBA7541;g__Acidoferrum;s__Acidoferrum sp003224525	not type material	ASM322452v1	PRJNA449266	SAMN08912187	562	23014	derived from metagenome	meadow soil	39.74 N 123.63 W	0	0	Acidobacteria bacterium	6018	na	3	516	77	23094	12099	5574	2018/06/12	46	1978231	1	gp2 AA102	Jill Banfield's Lab at Berkeley	1978231	d__Bacteria;p__Acidobacteria;c__;o__;f__;g__;s__	d__Bacteria;p__Acidobacteria;x__unclassified Acidobacteria;s__Acidobacteria bacterium	QHZB00000000.1	6190	none	0	0	0	0	0	0	0
GCA_003225295.1	6	94.87	2.56	33.33	6978870	85.7949	393	57.5019	8134361	d__Bacteria;p__Acidobacteriota;c__Terriglobia;o__Acidoferrales;f__UBA7541;g__Acidoferrum;s__Acidoferrum sp003225295	not type material	ASM322529v1	PRJNA449266	SAMN08912189	393	57985	derived from metagenome	meadow soil	39.74 N 123.63 W	0	0	Acidobacteria bacterium	7117	na	5	385	37	57985	22736	8201	2018/06/12	8	1978231	1	gp2 AA104	Jill Banfield's Lab at Berkeley	1978231	d__Bacteria;p__Acidobacteria;c__;o__;f__;g__;s__	d__Bacteria;p__Acidobacteria;x__unclassified Acidobacteria;s__Acidobacteria bacterium	QHYZ00000000.1	7411	QHYZ01000023.1	0	0	0	0	0	0	0
GCA_003225315.1	10	94.66	0.85	0	4419949	88.8311	62	57.0691	4975678	d__Bacteria;p__Acidobacteriota;c__Terriglobia;o__Acidoferrales;f__UBA7541;g__Acidoferrum;s__Acidoferrum sp003225315	not type material	ASM322531v1	PRJNA449266	SAMN08912185	62	133475	derived from metagenome	meadow soil	39.74 N 123.63 W	0	0	Acidobacteria bacterium	4365	na	5	57	10	138916	74749	38114	2018/06/12	5	1978231	1	gp2 AA100	Jill Banfield's Lab at Berkeley	1978231	d__Bacteria;p__Acidobacteria;c__;o__;f__;g__;s__	d__Bacteria;p__Acidobacteria;x__unclassified Acidobacteria;s__Acidobacteria bacterium	QHZD00000000.1	4453	QHZD01000037.1	0	0	0	0	0	0	0
GCA_013289585.1	0	95.51	0.85	0	4172709	88.21	32	57.5354	4730425	d__Bacteria;p__Acidobacteriota;c__Terriglobia;o__Acidoferrales;f__UBA7541;g__Acidoferrum;s__Acidoferrum sp013289585	not type material	ASM1328958v1	PRJNA608716	SAMN14214683	32	186123	derived from metagenome	soil	42.48 N 72.1787 W	0	none	Acidobacteria bacterium	none	na	none	none	none	none	none	none	2020/06/08	0	1978231	none	Inc-BW-H-2-O_MAG38	University of Massachusetts Amherst	1978231	d__Bacteria;p__Acidobacteria;c__;o__;f__;g__;s__	d__Bacteria;p__Acidobacteria;x__unclassified Acidobacteria;s__Acidobacteria bacterium	JABCZR000000000.1	4189	JABCZR010000018.1	0	0	0	0	0	0	0
GCA_013289825.1	0	88.03	2.56	0	3989215	88.0342	56	58.2133	4531437	d__Bacteria;p__Acidobacteriota;c__Terriglobia;o__Acidoferrales;f__UBA7541;g__Acidoferrum;s__Acidoferrum sp013289825	not type material	ASM1328982v1	PRJNA608716	SAMN14214671	56	121862	derived from metagenome	soil	42.48 N 72.1787 W	0	none	Acidobacteria bacterium	none	na	none	none	none	none	none	none	2020/06/08	0	1978231	none	Inc-BW-C-12-M_MAG15	University of Massachusetts Amherst	1978231	d__Bacteria;p__Acidobacteria;c__;o__;f__;g__;s__	d__Bacteria;p__Acidobacteria;x__unclassified Acidobacteria;s__Acidobacteria bacterium	JABCZF000000000.1	3823	none	0	0	0	0	0	0	0
GCA_013289835.1	0	92.09	1.71	0	3986647	87.9357	39	57.9084	4533591	d__Bacteria;p__Acidobacteriota;c__Terriglobia;o__Acidoferrales;f__UBA7541;g__Acidoferrum;s__Acidoferrum sp013289835	not type material	ASM1328983v1	PRJNA608716	SAMN14214672	39	166052	derived from metagenome	soil	42.48 N 72.1787 W	0	none	Acidobacteria bacterium	none	na	none	none	none	none	none	none	2020/06/08	0	1978231	none	Inc-BW-C-12-M_MAG16	University of Massachusetts Amherst	1978231	d__Bacteria;p__Acidobacteria;c__;o__;f__;g__;s__	d__Bacteria;p__Acidobacteria;x__unclassified Acidobacteria;s__Acidobacteria bacterium	JABCZG000000000.1	4141	JABCZG010000015.1	0	0	0	0	0	0	0
GCA_013289855.1	0	93.59	2.99	0	4661544	87.148	54	57.9016	5348996	d__Bacteria;p__Acidobacteriota;c__Terriglobia;o__Acidoferrales;f__UBA7541;g__Acidoferrum;s__Acidoferrum sp013289855	not type material	ASM1328985v1	PRJNA608716	SAMN14214669	54	460276	derived from metagenome	soil	42.48 N 72.1787 W	0	none	Acidobacteria bacterium	none	na	none	none	none	none	none	none	2020/06/08	0	1978231	none	Inc-BW-C-12-O_MAG45	University of Massachusetts Amherst	1978231	d__Bacteria;p__Acidobacteria;c__;o__;f__;g__;s__	d__Bacteria;p__Acidobacteria;x__unclassified Acidobacteria;s__Acidobacteria bacterium	JABCZD000000000.1	4626	JABCZD010000023.1	0	0	0	0	0	0	0
GCA_013289955.1	0	95.44	2.56	0	5756222	88.3965	60	57.989	6511822	d__Bacteria;p__Acidobacteriota;c__Terriglobia;o__Acidoferrales;f__UBA7541;g__Acidoferrum;s__Acidoferrum sp013289955	not type material	ASM1328995v1	PRJNA608716	SAMN14214665	60	168946	derived from metagenome	soil	42.48 N 72.1787 W	0	none	Acidobacteria bacterium	none	na	none	none	none	none	none	none	2020/06/08	0	1978231	none	Inc-BW-C-12-O_MAG13	University of Massachusetts Amherst	1978231	d__Bacteria;p__Acidobacteria;c__;o__;f__;g__;s__	d__Bacteria;p__Acidobacteria;x__unclassified Acidobacteria;s__Acidobacteria bacterium	JABCYZ000000000.1	5449	none	0	0	0	0	0	0	0
GCA_018268785.1	0	94.18	1.71	0	3818174	90.1151	316	56.0336	4236996	d__Bacteria;p__Acidobacteriota;c__Terriglobia;o__Acidoferrales;f__UBA7541;g__Acidoferrum;s__Acidoferrum sp018268785	not type material	ASM1826878v1	PRJNA694732	SAMN17573889	316	26646	derived from metagenome	activated sludge	22.4932 N 113.8762 E	0	0	Acidobacteria bacterium	none	na	3	none	none	none	none	none	2021/05/04	0	1978231	1	SZAS LIN-11	The University Hong Kong	1978231	d__Bacteria;p__Acidobacteria;c__;o__;f__;g__;s__	d__Bacteria;p__Acidobacteria;x__unclassified Acidobacteria;s__Acidobacteria bacterium	JAFDVY000000000.1	3958	JAFDVY010000058.1	0	0	0	0	0	0	0
GCA_021324935.1	0	90.57	0.85	0	3969067	88.1817	95	59.0115	4501011	d__Bacteria;p__Acidobacteriota;c__Terriglobia;o__Acidoferrales;f__UBA7541;g__Acidoferrum;s__Acidoferrum sp021324935	not type material	ASM2132493v1	PRJNA526826	SAMN11116407	95	80262	derived from metagenome	soil	40.80 N 76.34 W	0	none	Acidobacteria bacterium	none	na	none	none	none	none	none	none	2021/12/30	0	1978231	none	Centralia_MAG_27	Michigan State University	1978231	d__Bacteria;p__Acidobacteria;c__;o__;f__;g__;s__	d__Bacteria;p__Acidobacteria;x__unclassified Acidobacteria;s__Acidobacteria bacterium	JAJPIE000000000.1	3959	none	0	0	0	0	0	0	0
GCA_903970165.1	0	93.59	4.7	0	4969170	88.6223	131	56.9551	5607130	d__Bacteria;p__Acidobacteriota;c__Terriglobia;o__Acidoferrales;f__UBA7541;g__Acidoferrum;s__Acidoferrum sp903970165	not type material	BOG_genome_mining.134	PRJEB39100	SAMEA7025418	131	69244	none	none	none	0	none	Betaproteobacteria bacterium	none	na	none	none	none	none	none	none	2020/07/20	0	1891241	none	BOG_genome_mining.134	INSTITUTE OF ENVIRONMENTAL BIOTECHNOLOGY, GRAZ UNIVERSITY OF TECHNOLOGY	1891241	d__Bacteria;p__Proteobacteria;c__Betaproteobacteria;o__;f__;g__;s__	d__Bacteria;p__Proteobacteria;c__Betaproteobacteria;x__unclassified Betaproteobacteria;s__Betaproteobacteria bacterium	CAJCHZ000000000.1	4905	CAJCHZ010000044.1	0	0	0	0	0	0	0
GCA_002478115.1	1	90.55	1.71	0	4675104	84.8077	278	57.9948	5512597	d__Bacteria;p__Acidobacteriota;c__Terriglobia;o__Acidoferrales;f__UBA7541;g__Acidoferrum;s__Acidoferrum typicum	not type material	ASM247811v1	PRJNA348753	SAMN06454052	278	53897	derived from metagenome	soil	none	0	none	Candidatus Acidoferrum typicum	0	na	none	209	27	57428	34230	10182	2017/10/06	69	1953112	none	UBA7541	University of Queensland	1953112	d__Bacteria;p__Acidobacteria;c__Acidobacteriia;o__Candidatus Acidoferrales;f__;g__Candidatus Acidoferrum;s__Candidatus Acidoferrum typicum	d__Bacteria;p__Acidobacteria;c__Acidobacteriia;o__Candidatus Acidoferrales;g__Candidatus Acidoferrum;s__Candidatus Acidoferrum typicum	DLMH00000000.1	4890	DLMH01000048.1	0	0	0	0	0	0	0
GCA_023512135.1	0	92.31	0.85	0	2543876	89.9462	51	63.6549	2828219	d__Bacteria;p__Acidobacteriota;c__Terriglobia;o__Acidoferrales;f__UBA7541;g__DSGC01;s__DSGC01 sp023512135	not type material	ASM2351213v1	PRJNA743362	SAMN20023730	51	137833	derived from metagenome	hot spring sediment	54.358300 N 128.541133 W	0	1	Acidobacteriia bacterium	none	na	5	none	none	none	none	none	2022/05/19	0	2081523	1	HOT.MAX.039	University of British Columbia	2081523	d__Bacteria;p__Acidobacteria;c__Acidobacteriia;o__;f__;g__;s__	d__Bacteria;p__Acidobacteria;c__Acidobacteriia;x__unclassified Acidobacteriia;s__Acidobacteriia bacterium	JAIMAG000000000.1	2560	JAIMAG010000005.1	0	0	0	0	0	0	0
GCA_010365215.1	31	92.74	1.45	0	3704713	89.9633	109	59.8127	4118028	d__Bacteria;p__Acidobacteriota;c__Terriglobia;o__Acidoferrales;f__UBA7541;g__JAAFGT01;s__JAAFGT01 sp010365215	not type material	ASM1036521v1	PRJNA573403	SAMN12810498	109	53053	derived from metagenome	subglacial sediment	69.416091 S 76.269958 E	0	0	Acidipila sp.	none	na	1	91	20	62342	40478	23224	2020/02/08	18	1872113	1	Bin5_1	Institute of Oceanography, Shanghai Jiao Tong University, China	1872113	d__Bacteria;p__Acidobacteria;c__Acidobacteriia;o__Acidobacteriales;f__Acidobacteriaceae;g__Acidipila;s__	d__Bacteria;p__Acidobacteria;c__Acidobacteriia;o__Acidobacteriales;f__Acidobacteriaceae;g__Acidipila;x__unclassified Acidipila;s__Acidipila sp.	JAAFGT000000000.1	3577	JAAFGT010000019.1	0	0	0	0	0	0	0
GCA_016201285.1	3	93.16	0.85	0	3202914	87.3219	87	62.449	3667939	d__Bacteria;p__Acidobacteriota;c__Terriglobia;o__Acidoferrales;f__UBA7541;g__JACQDE01;s__JACQDE01 sp016201285	not type material	ASM1620128v1	PRJNA640378	SAMN15435625	87	68162	derived from metagenome	groundwater	38.66837 N 122.58818 W	0	0	Acidobacteria bacterium	none	na	4	none	none	none	none	none	2020/12/21	0	1978231	1	NC_groundwater_986_Pr1_S-0.65um_62_29	Innovative Genomics Institute	1978231	d__Bacteria;p__Acidobacteria;c__;o__;f__;g__;s__	d__Bacteria;p__Acidobacteria;x__unclassified Acidobacteria;s__Acidobacteria bacterium	JACQDE000000000.1	3243	JACQDE010000018.1	0	0	0	0	0	0	0
GCA_023481105.1	0	86.73	0	0	3074329	89.227	186	60.8914	3445516	d__Bacteria;p__Acidobacteriota;c__Terriglobia;o__Acidoferrales;f__UBA7541;g__JACQDE01;s__JACQDE01 sp023481105	not type material	ASM2348110v1	PRJNA666095	SAMN27868425	186	34986	derived from metagenome	Fankou acid mine drainage sediment Core B	25.049023 N 113.664012 E	0	0	Acidobacteria bacterium	none	na	7	154	30	39727	22718	9702	2022/05/18	32	1978231	1	FK_Sedi_B_Bin.59	Sun Yat-Sen University	1978231	d__Bacteria;p__Acidobacteria;c__;o__;f__;g__;s__	d__Bacteria;p__Acidobacteria;x__unclassified Acidobacteria;s__Acidobacteria bacterium	JAMCWK000000000.1	3143	JAMCWK010000013.1	0	0	0	0	0	0	0
GCA_020072785.1	0	94.87	0.85	0	3300753	88.4994	11	63.6277	3729688	d__Bacteria;p__Acidobacteriota;c__Terriglobia;o__Acidoferrales;f__UBA7541;g__JAIQGC01;s__JAIQGC01 sp020072785	not type material	ASM2007278v1	PRJNA728365	SAMN20254029	11	766580	derived from metagenome	sediments of a seasonal vernal pool	38.41 N 122.31 W	0	0	Acidobacteriia bacterium	none	na	1	none	none	none	none	none	2021/09/20	0	2081523	1	SRVP_34	Jill Banfield's Lab at Berkeley	2081523	d__Bacteria;p__Acidobacteria;c__Acidobacteriia;o__;f__;g__;s__	d__Bacteria;p__Acidobacteria;c__Acidobacteriia;x__unclassified Acidobacteriia;s__Acidobacteriia bacterium	JAIQGG000000000.1	3186	JAIQGG010000002.1	0	0	0	0	0	0	0
GCA_021788095.1	0	90.81	2.56	0	3674774	86.6874	114	64.1611	4239112	d__Bacteria;p__Acidobacteriota;c__Terriglobia;o__Acidoferrales;f__UBA7541;g__JAKASX01;s__JAKASX01 sp021788095	not type material	ASM2178809v1	PRJNA666025	SAMN20842953	114	71662	derived from metagenome	acid mine drainage sediment	24.552045 N 113.745497 E	0	none	Acidobacteria bacterium	none	na	none	111	18	71662	34714	18571	2022/02/01	3	1978231	none	DBS2-1.bin60	Sun Yat-sen University, Guangzhou	1978231	d__Bacteria;p__Acidobacteria;c__;o__;f__;g__;s__	d__Bacteria;p__Acidobacteria;x__unclassified Acidobacteria;s__Acidobacteria bacterium	JAJYLB000000000.1	3505	JAJYLB010000013.1	0	0	0	0	0	0	0
GCA_021812285.1	0	89.53	0.43	100	3315648	88.8666	292	62.6448	3731039	d__Bacteria;p__Acidobacteriota;c__Terriglobia;o__Acidoferrales;f__UBA7541;g__JAKASX01;s__JAKASX01 sp021812285	not type material	ASM2181228v1	PRJNA666025	SAMN20844464	292	18633	derived from metagenome	acid mine drainage sediment	22.964803 N 112.014426 E	0	none	Acidobacteria bacterium	none	na	none	282	61	18789	10372	6274	2022/02/01	10	1978231	none	YF1.bin127	Sun Yat-sen University, Guangzhou	1978231	d__Bacteria;p__Acidobacteria;c__;o__;f__;g__;s__	d__Bacteria;p__Acidobacteria;x__unclassified Acidobacteria;s__Acidobacteria bacterium	JAKAOH000000000.1	3273	JAKAOH010000026.1	0	0	0	0	0	0	0
GCA_021818865.1	0	95.73	1.03	50	3523662	88.7323	167	62.4083	3971114	d__Bacteria;p__Acidobacteriota;c__Terriglobia;o__Acidoferrales;f__UBA7541;g__JAKASX01;s__JAKASX01 sp021818865	not type material	ASM2181886v1	PRJNA666025	SAMN20844584	167	32923	derived from metagenome	acid mine drainage sediment	28.19111 N 117.766944 E	0	none	Acidobacteria bacterium	none	na	none	165	36	33592	20457	12280	2022/02/01	1	1978231	none	YP1.bin9	Sun Yat-sen University, Guangzhou	1978231	d__Bacteria;p__Acidobacteria;c__;o__;f__;g__;s__	d__Bacteria;p__Acidobacteria;x__unclassified Acidobacteria;s__Acidobacteria bacterium	JAKASX000000000.1	3408	JAKASX010000110.1	0	0	0	0	0	0	0
GCA_021832085.1	0	94.66	1.71	0	3462931	86.0945	89	62.9913	4022246	d__Bacteria;p__Acidobacteriota;c__Terriglobia;o__Acidoferrales;f__UBA7541;g__JAKASX01;s__JAKASX01 sp021832085	not type material	ASM2183208v1	PRJNA666025	SAMN22939108	89	70996	derived from metagenome	acid mine drainage sediment	25.049027 N 113.663347 E	0	none	Acidobacteria bacterium	none	na	none	88	18	70996	42316	24416	2022/02/01	1	1978231	none	FK1.bin65	Sun Yat-sen University, Guangzhou	1978231	d__Bacteria;p__Acidobacteria;c__;o__;f__;g__;s__	d__Bacteria;p__Acidobacteria;x__unclassified Acidobacteria;s__Acidobacteria bacterium	JAKBLM000000000.1	3358	JAKBLM010000008.1	0	0	0	0	0	0	0
GCA_003152355.1	1214	88	3.47	0	4001168	87.4393	374	57.4962	4575937	d__Bacteria;p__Acidobacteriota;c__Terriglobia;o__Acidoferrales;f__UBA7541;g__Palsa-147;s__Palsa-147 sp003152355	not type material	20120700_P2M	PRJNA386568	SAMN08179831	374	22720	derived from metagenome	permafrost active layer soil	68.3535 N 19.0473 E	0	none	Acidobacteria bacterium	0	na	none	280	52	25509	14254	7352	2018/05/24	94	1978231	none	palsa_347	Australian Centre for Ecogenomics, The University of Queensland	1978231	d__Bacteria;p__Acidobacteria;c__;o__;f__;g__;s__	d__Bacteria;p__Acidobacteria;x__unclassified Acidobacteria;s__Acidobacteria bacterium	PMAA00000000.1	4357	none	0	0	0	0	0	0	0
GCA_003223325.1	60	94.44	3.85	12.5	5053007	82.7747	463	57.4436	6104530	d__Bacteria;p__Acidobacteriota;c__Terriglobia;o__Acidoferrales;f__UBA7541;g__Palsa-189;s__Palsa-189 sp003223325	not type material	ASM322332v1	PRJNA449266	SAMN08912167	463	29423	derived from metagenome	meadow soil	39.74 N 123.63 W	0	1	Acidobacteria bacterium	5950	na	1	377	48	37758	17046	6772	2018/06/12	86	1978231	1	gp2 AA82	Jill Banfield's Lab at Berkeley	1978231	d__Bacteria;p__Acidobacteria;c__;o__;f__;g__;s__	d__Bacteria;p__Acidobacteria;x__unclassified Acidobacteria;s__Acidobacteria bacterium	QHYS00000000.1	6261	QHYS01000084.1	0	0	0	0	0	0	0
GCA_003133505.1	2110	84.84	3.63	14.29	2777500	86.1881	417	56.7767	3222601	d__Bacteria;p__Acidobacteriota;c__Terriglobia;o__Acidoferrales;f__UBA7541;g__PALSA-278;s__PALSA-278 sp003133505	not type material	20120500_P24	PRJNA386568	SAMN08179441	417	11208	derived from metagenome	permafrost active layer soil	68.3535 N 19.0473 E	0	none	Acidobacteria bacterium	0	na	none	367	87	11376	6849	4203	2018/05/18	50	1978231	none	palsa_278	Australian Centre for Ecogenomics, The University of Queensland	1978231	d__Bacteria;p__Acidobacteria;c__;o__;f__;g__;s__	d__Bacteria;p__Acidobacteria;x__unclassified Acidobacteria;s__Acidobacteria bacterium	PKXT00000000.1	3606	PKXT01000004.1	0	0	0	0	0	0	0
GCA_003156635.1	1253	85.49	2.67	0	3674541	87.8865	348	58.802	4181007	d__Bacteria;p__Acidobacteriota;c__Terriglobia;o__Acidoferrales;f__UBA7541;g__Palsa-295;s__Palsa-295 sp003156635	not type material	20120600_P3M	PRJNA386568	SAMN08179635	348	19157	derived from metagenome	permafrost active layer soil	68.3534 N 19.0472 E	0	none	Acidobacteria bacterium	0	na	none	265	56	23874	13330	7686	2018/05/24	83	1978231	none	palsa_312	Australian Centre for Ecogenomics, The University of Queensland	1978231	d__Bacteria;p__Acidobacteria;c__;o__;f__;g__;s__	d__Bacteria;p__Acidobacteria;x__unclassified Acidobacteria;s__Acidobacteria bacterium	PMHK00000000.1	4025	PMHK01000005.1	0	0	0	0	0	0	0
GCA_003167215.1	131	93.59	2.85	20	3391714	89.7288	77	56.4277	3779963	d__Bacteria;p__Acidobacteriota;c__Terriglobia;o__Acidoferrales;f__UBA7541;g__Palsa-295;s__Palsa-295 sp003167215	not type material	20110700_P2M	PRJNA386568	SAMN08178927	77	114937	derived from metagenome	permafrost active layer soil	68.3535 N 19.0473 E	0	none	Acidobacteria bacterium	0	na	none	68	10	120449	60387	30024	2018/05/25	9	1978231	none	palsa_134	Australian Centre for Ecogenomics, The University of Queensland	1978231	d__Bacteria;p__Acidobacteria;c__;o__;f__;g__;s__	d__Bacteria;p__Acidobacteria;x__unclassified Acidobacteria;s__Acidobacteria bacterium	PMTV00000000.1	3389	PMTV01000054.1	0	0	0	0	0	0	0
GCA_013289695.1	0	90.43	3.06	10	3875332	85.8281	64	58.8372	4515227	d__Bacteria;p__Acidobacteriota;c__Terriglobia;o__Acidoferrales;f__UBA7541;g__Palsa-295;s__Palsa-295 sp013289695	not type material	ASM1328969v1	PRJNA608716	SAMN14214676	64	98844	derived from metagenome	soil	42.48 N 72.1787 W	0	none	Acidobacteria bacterium	none	na	none	none	none	none	none	none	2020/06/08	0	1978231	none	Inc-BW-C-12-M_MAG29	University of Massachusetts Amherst	1978231	d__Bacteria;p__Acidobacteria;c__;o__;f__;g__;s__	d__Bacteria;p__Acidobacteria;x__unclassified Acidobacteria;s__Acidobacteria bacterium	JABCZK000000000.1	3987	none	0	0	0	0	0	0	0
GCA_013289715.1	0	90.46	1.71	0	4251486	86.1171	46	58.7772	4936869	d__Bacteria;p__Acidobacteriota;c__Terriglobia;o__Acidoferrales;f__UBA7541;g__Palsa-295;s__Palsa-295 sp013289715	not type material	ASM1328971v1	PRJNA608716	SAMN14214675	46	209784	derived from metagenome	soil	42.48 N 72.1787 W	0	none	Acidobacteria bacterium	none	na	none	none	none	none	none	none	2020/06/08	0	1978231	none	Inc-BW-C-12-M_MAG20	University of Massachusetts Amherst	1978231	d__Bacteria;p__Acidobacteria;c__;o__;f__;g__;s__	d__Bacteria;p__Acidobacteria;x__unclassified Acidobacteria;s__Acidobacteria bacterium	JABCZJ000000000.1	4331	none	0	0	0	0	0	0	0
GCA_020072765.1	1	94.87	0.85	0	3284002	86.8564	159	63.2053	3780957	d__Bacteria;p__Acidobacteriota;c__Terriglobia;o__Acidoferrales;f__UBA7541;g__Palsa-295;s__Palsa-295 sp020072765	not type material	ASM2007276v1	PRJNA728365	SAMN20254030	159	38343	derived from metagenome	sediments of a seasonal vernal pool	38.41 N 122.31 W	0	1	Acidobacteriia bacterium	none	na	3	152	34	38456	25499	12497	2021/09/20	7	2081523	1	SRVP_35	Jill Banfield's Lab at Berkeley	2081523	d__Bacteria;p__Acidobacteria;c__Acidobacteriia;o__;f__;g__;s__	d__Bacteria;p__Acidobacteria;c__Acidobacteriia;x__unclassified Acidobacteriia;s__Acidobacteriia bacterium	JAIQGD000000000.1	3338	JAIQGD010000079.1	0	0	0	0	0	0	0
GCA_020073605.1	0	94.25	0	0	3257760	89.0097	30	61.2688	3660007	d__Bacteria;p__Acidobacteriota;c__Terriglobia;o__Acidoferrales;f__UBA7541;g__Palsa-295;s__Palsa-295 sp020073605	not type material	ASM2007360v1	PRJNA728365	SAMN20254014	30	206012	derived from metagenome	sediments of a seasonal vernal pool	38.41 N 122.31 W	0	1	Acidobacteriia bacterium	none	na	4	none	none	none	none	none	2021/09/20	0	2081523	1	SRVP_19	Jill Banfield's Lab at Berkeley	2081523	d__Bacteria;p__Acidobacteria;c__Acidobacteriia;o__;f__;g__;s__	d__Bacteria;p__Acidobacteria;c__Acidobacteriia;x__unclassified Acidobacteriia;s__Acidobacteriia bacterium	JAIQEW000000000.1	3262	JAIQEW010000009.1	0	0	0	0	0	0	0
GCA_021780215.1	0	90.6	0.85	0	2673926	89.9789	261	62.3562	2971724	d__Bacteria;p__Acidobacteriota;c__Terriglobia;o__Acidoferrales;f__UBA7541;g__Palsa-295;s__Palsa-295 sp021780215	not type material	ASM2178021v1	PRJNA666025	SAMN20842419	261	15880	derived from metagenome	acid mine drainage sediment	25.809434 N 107.618725 E	0	none	Acidobacteria bacterium	none	na	none	246	56	16321	10430	5697	2022/02/01	15	1978231	none	BP7.bin36	Sun Yat-sen University, Guangzhou	1978231	d__Bacteria;p__Acidobacteria;c__;o__;f__;g__;s__	d__Bacteria;p__Acidobacteria;x__unclassified Acidobacteria;s__Acidobacteria bacterium	JAJXZD000000000.1	2784	JAJXZD010000136.1	0	0	0	0	0	0	0
GCA_003165465.1	286	89.5	3.42	0	3927303	85.0575	135	58.0033	4617235	d__Bacteria;p__Acidobacteriota;c__Terriglobia;o__Acidoferrales;f__UBA7541;g__Palsa-360;s__Palsa-360 sp003165465	not type material	20120700_P3D	PRJNA386568	SAMN08179919	135	61934	derived from metagenome	permafrost active layer soil	68.3535 N 19.0472 E	0	none	Acidobacteria bacterium	0	na	none	121	25	62462	37449	18030	2018/05/25	14	1978231	none	palsa_360	Australian Centre for Ecogenomics, The University of Queensland	1978231	d__Bacteria;p__Acidobacteria;c__;o__;f__;g__;s__	d__Bacteria;p__Acidobacteria;x__unclassified Acidobacteria;s__Acidobacteria bacterium	PLUM00000000.1	4045	PLUM01000100.1	0	0	0	0	0	0	0
GCA_020073375.1	0	93.4	2.56	50	4540894	85.8946	176	59.531	5286591	d__Bacteria;p__Acidobacteriota;c__Terriglobia;o__Acidoferrales;f__UBA7541;g__Palsa-360;s__Palsa-360 sp020073375	not type material	ASM2007337v1	PRJNA728365	SAMN20254016	176	49029	derived from metagenome	sediments of a seasonal vernal pool	38.41 N 122.31 W	0	1	Acidobacteriia bacterium	none	na	5	none	none	none	none	none	2021/09/20	0	2081523	1	SRVP_21	Jill Banfield's Lab at Berkeley	2081523	d__Bacteria;p__Acidobacteria;c__Acidobacteriia;o__;f__;g__;s__	d__Bacteria;p__Acidobacteria;c__Acidobacteriia;x__unclassified Acidobacteriia;s__Acidobacteriia bacterium	JAIQFG000000000.1	4624	JAIQFG010000053.1	0	0	0	0	0	0	0
GCA_020073485.1	0	95.73	2.56	0	4364887	86.4668	47	59.0457	5048047	d__Bacteria;p__Acidobacteriota;c__Terriglobia;o__Acidoferrales;f__UBA7541;g__Palsa-360;s__Palsa-360 sp020073485	not type material	ASM2007348v1	PRJNA728365	SAMN20254010	47	168044	derived from metagenome	sediments of a seasonal vernal pool	38.41 N 122.31 W	0	1	Acidobacteriia bacterium	none	na	4	46	11	168044	98441	60212	2021/09/20	1	2081523	1	SRVP_15	Jill Banfield's Lab at Berkeley	2081523	d__Bacteria;p__Acidobacteria;c__Acidobacteriia;o__;f__;g__;s__	d__Bacteria;p__Acidobacteria;c__Acidobacteriia;x__unclassified Acidobacteriia;s__Acidobacteriia bacterium	JAIQFB000000000.1	4341	JAIQFB010000001.1	0	0	0	0	0	0	0
GCA_020073705.1	0	96.58	2.85	20	3287800	86.8295	78	57.8848	3786499	d__Bacteria;p__Acidobacteriota;c__Terriglobia;o__Acidoferrales;f__UBA7541;g__Palsa-360;s__Palsa-360 sp020073705	not type material	ASM2007370v1	PRJNA728365	SAMN20254008	78	75176	derived from metagenome	sediments of a seasonal vernal pool	38.41 N 122.31 W	0	1	Acidobacteriia bacterium	none	na	3	none	none	none	none	none	2021/09/20	0	2081523	1	SRVP_13	Jill Banfield's Lab at Berkeley	2081523	d__Bacteria;p__Acidobacteria;c__Acidobacteriia;o__;f__;g__;s__	d__Bacteria;p__Acidobacteria;c__Acidobacteriia;x__unclassified Acidobacteriia;s__Acidobacteriia bacterium	JAIQES000000000.1	3454	JAIQES010000063.1	0	1	0	0	0	0	0
GCA_003224195.1	219	87.84	0	0	3333767	86.8579	599	60.3576	3838184	d__Bacteria;p__Acidobacteriota;c__Terriglobia;o__Acidoferrales;f__UBA7541;g__QHYP01;s__QHYP01 sp003224195	not type material	ASM322419v1	PRJNA449266	SAMN08912170	599	10297	derived from metagenome	meadow soil	39.74 N 123.63 W	0	1	Acidobacteria bacterium	3646	na	4	408	82	13141	7956	4579	2018/06/12	191	1978231	1	gp2 AA85	Jill Banfield's Lab at Berkeley	1978231	d__Bacteria;p__Acidobacteria;c__;o__;f__;g__;s__	d__Bacteria;p__Acidobacteria;x__unclassified Acidobacteria;s__Acidobacteria bacterium	QHYP00000000.1	3744	QHYP01000054.1	0	0	0	0	0	0	0
GCA_003224235.1	9	93.16	1.71	50	3902517	85.4863	249	60.7764	4565077	d__Bacteria;p__Acidobacteriota;c__Terriglobia;o__Acidoferrales;f__UBA7541;g__QHYU01;s__QHYU01 sp003224235	not type material	ASM322423v1	PRJNA449266	SAMN08912165	249	29747	derived from metagenome	meadow soil	39.74 N 123.63 W	0	1	Acidobacteria bacterium	3977	na	3	237	43	32408	17305	9790	2018/06/12	12	1978231	1	gp2 AA80	Jill Banfield's Lab at Berkeley	1978231	d__Bacteria;p__Acidobacteria;c__;o__;f__;g__;s__	d__Bacteria;p__Acidobacteria;x__unclassified Acidobacteria;s__Acidobacteria bacterium	QHYU00000000.1	4134	QHYU01000184.1	0	0	0	0	0	0	0
GCA_003163855.1	429	95.89	2.86	33.33	5847345	92.3154	293	56.2331	6334092	d__Bacteria;p__Acidobacteriota;c__Terriglobia;o__Bryobacterales;f__Bryobacteraceae;g__Bog-105;s__Bog-105 sp003163855	not type material	20120700_S1S	PRJNA386568	SAMN08180001	293	41284	derived from metagenome	permafrost active layer soil	68.3533 N 19.0476 E	0	none	Bryobacterales bacterium	0	na	none	253	41	42762	23492	11392	2018/05/25	40	2026791	none	bog_377	Australian Centre for Ecogenomics, The University of Queensland	2026791	d__Bacteria;p__Acidobacteria;c__Acidobacteriia;o__Bryobacterales;f__;g__;s__	d__Bacteria;p__Acidobacteria;c__Acidobacteriia;o__Bryobacterales;x__unclassified Bryobacterales;s__Bryobacterales bacterium	PLRJ00000000.1	5761	none	0	0	0	0	0	0	0
GCA_003167495.1	327	95.17	3.04	0	8506987	90.632	409	55.9776	9386293	d__Bacteria;p__Acidobacteriota;c__Terriglobia;o__Bryobacterales;f__Bryobacteraceae;g__Bog-105;s__Bog-105 sp003167495	not type material	20110700_P1S	PRJNA386568	SAMN08178902	409	40907	derived from metagenome	permafrost active layer soil	68.3535 N 19.0471 E	0	none	Bryobacterales bacterium	0	na	none	396	73	40907	23584	11553	2018/05/25	13	2026791	none	palsa_124	Australian Centre for Ecogenomics, The University of Queensland	2026791	d__Bacteria;p__Acidobacteria;c__Acidobacteriia;o__Bryobacterales;f__;g__;s__	d__Bacteria;p__Acidobacteria;c__Acidobacteriia;o__Bryobacterales;x__unclassified Bryobacterales;s__Bryobacterales bacterium	PMSX00000000.1	8791	none	0	0	0	0	0	0	0
GCA_003169195.1	1256	90.97	0.43	0	7130311	91.1867	788	55.3658	7819467	d__Bacteria;p__Acidobacteriota;c__Terriglobia;o__Bryobacterales;f__Bryobacteraceae;g__Bog-105;s__Bog-105 sp003169195	not type material	20110600_S1S	PRJNA386568	SAMN08178828	788	14621	derived from metagenome	permafrost active layer soil	68.3533 N 19.0475 E	0	none	Bryobacterales bacterium	0	na	none	704	147	16226	8661	4911	2018/05/25	84	2026791	none	bog_105	Australian Centre for Ecogenomics, The University of Queensland	2026791	d__Bacteria;p__Acidobacteria;c__Acidobacteriia;o__Bryobacterales;f__;g__;s__	d__Bacteria;p__Acidobacteria;c__Acidobacteriia;o__Bryobacterales;x__unclassified Bryobacterales;s__Bryobacterales bacterium	PMQB00000000.1	7843	none	0	0	0	0	0	0	0
GCA_019233375.1	0	92.66	4.25	85.71	4432496	92.5972	492	57.8713	4786858	d__Bacteria;p__Acidobacteriota;c__Terriglobia;o__Bryobacterales;f__Bryobacteraceae;g__Bog-105;s__Bog-105 sp019233375	not type material	ASM1923337v1	PRJNA687273	SAMN17140301	492	12777	derived from metagenome	Rhizosphere of Vellozia epidendroides specimens	19.2822 S 43.5936 W	0	0	Acidobacteriaceae bacterium	none	na	1	none	none	none	none	none	2021/07/15	0	2052142	1	CP_BE_RX_R1_8	The Genomics for Climate Change Research Center (GCCRC)	2052142	d__Bacteria;p__Acidobacteria;c__Acidobacteriia;o__Acidobacteriales;f__Acidobacteriaceae;g__;s__	d__Bacteria;p__Acidobacteria;c__Acidobacteriia;o__Acidobacteriales;f__Acidobacteriaceae;x__unclassified Acidobacteriaceae;s__Acidobacteriaceae bacterium	JAFAMM000000000.1	4609	none	0	0	0	0	0	0	0
GCA_019233755.1	0	91.3	0.87	0	4522394	91.4118	71	57.8161	4947278	d__Bacteria;p__Acidobacteriota;c__Terriglobia;o__Bryobacterales;f__Bryobacteraceae;g__Bog-105;s__Bog-105 sp019233755	not type material	ASM1923375v1	PRJNA687273	SAMN17140292	71	90672	derived from metagenome	Rhizosphere of Vellozia epidendroides specimens	19.2822 S 43.5936 W	0	0	Acidobacteriaceae bacterium	none	na	1	none	none	none	none	none	2021/07/15	0	2052142	0	CP_BE_RX_54	The Genomics for Climate Change Research Center (GCCRC)	2052142	d__Bacteria;p__Acidobacteria;c__Acidobacteriia;o__Acidobacteriales;f__Acidobacteriaceae;g__;s__	d__Bacteria;p__Acidobacteria;c__Acidobacteriia;o__Acidobacteriales;f__Acidobacteriaceae;x__unclassified Acidobacteriaceae;s__Acidobacteriaceae bacterium	JAFAMD000000000.1	4396	none	0	0	0	0	0	0	0
GCA_019240405.1	0	99.08	1.3	50	4154570	93.4196	63	55.4643	4447216	d__Bacteria;p__Acidobacteriota;c__Terriglobia;o__Bryobacterales;f__Bryobacteraceae;g__Bog-105;s__Bog-105 sp019240405	not type material	ASM1924040v1	PRJNA687273	SAMN17140619	63	119174	derived from metagenome	Rhizosphere of Barbacenia macrantha specimens	19.2822 S 43.5936 W	0	0	Acidobacteriaceae bacterium	none	na	3	none	none	none	none	none	2021/07/15	0	2052142	1	CP_BM_RX_R8_14	The Genomics for Climate Change Research Center (GCCRC)	2052142	d__Bacteria;p__Acidobacteria;c__Acidobacteriia;o__Acidobacteriales;f__Acidobacteriaceae;g__;s__	d__Bacteria;p__Acidobacteria;c__Acidobacteriia;o__Acidobacteriales;f__Acidobacteriaceae;x__unclassified Acidobacteriaceae;s__Acidobacteriaceae bacterium	JAFAYL000000000.1	3931	JAFAYL010000016.1	0	0	0	0	0	0	0
GCA_019240475.1	0	98.26	1.79	66.67	4699254	92.9494	37	59.2185	5055712	d__Bacteria;p__Acidobacteriota;c__Terriglobia;o__Bryobacterales;f__Bryobacteraceae;g__Bog-105;s__Bog-105 sp019240475	not type material	ASM1924047v1	PRJNA687273	SAMN17140616	37	425173	derived from metagenome	Rhizosphere of Barbacenia macrantha specimens	19.2822 S 43.5936 W	0	0	Acidobacteriaceae bacterium	none	na	3	none	none	none	none	none	2021/07/15	0	2052142	1	CP_BM_RX_R8_11	The Genomics for Climate Change Research Center (GCCRC)	2052142	d__Bacteria;p__Acidobacteria;c__Acidobacteriia;o__Acidobacteriales;f__Acidobacteriaceae;g__;s__	d__Bacteria;p__Acidobacteria;c__Acidobacteriia;o__Acidobacteriales;f__Acidobacteriaceae;x__unclassified Acidobacteriaceae;s__Acidobacteriaceae bacterium	JAFAYI000000000.1	4385	JAFAYI010000004.1	0	0	0	0	0	0	0
GCA_019244055.1	0	96.52	3.91	0	5622708	90.6077	372	56.5504	6205550	d__Bacteria;p__Acidobacteriota;c__Terriglobia;o__Bryobacterales;f__Bryobacteraceae;g__Bog-105;s__Bog-105 sp019244055	not type material	ASM1924405v1	PRJNA687273	SAMN17140484	372	28288	derived from metagenome	Rock nearby Barbacenia macrantha specimens	19.2822 S 43.5936 W	0	0	Acidobacteriaceae bacterium	none	na	1	none	none	none	none	none	2021/07/15	0	2052142	0	CP_BM_ER_R9_6	The Genomics for Climate Change Research Center (GCCRC)	2052142	d__Bacteria;p__Acidobacteria;c__Acidobacteriia;o__Acidobacteriales;f__Acidobacteriaceae;g__;s__	d__Bacteria;p__Acidobacteria;c__Acidobacteriia;o__Acidobacteriales;f__Acidobacteriaceae;x__unclassified Acidobacteriaceae;s__Acidobacteriaceae bacterium	JAFATG000000000.1	5966	none	0	0	0	0	0	0	0
GCA_019245255.1	0	80.43	3.71	14.29	4633775	92.4062	1041	56.8658	5014570	d__Bacteria;p__Acidobacteriota;c__Terriglobia;o__Bryobacterales;f__Bryobacteraceae;g__Bog-105;s__Bog-105 sp019245255	not type material	ASM1924525v1	PRJNA687273	SAMN17140447	1041	5423	derived from metagenome	Rock nearby Barbacenia macrantha specimens	19.2822 S 43.5936 W	0	0	Acidobacteriaceae bacterium	none	na	0	none	none	none	none	none	2021/07/15	0	2052142	0	CP_BM_ER_R8_1	The Genomics for Climate Change Research Center (GCCRC)	2052142	d__Bacteria;p__Acidobacteria;c__Acidobacteriia;o__Acidobacteriales;f__Acidobacteriaceae;g__;s__	d__Bacteria;p__Acidobacteria;c__Acidobacteriia;o__Acidobacteriales;f__Acidobacteriaceae;x__unclassified Acidobacteriaceae;s__Acidobacteriaceae bacterium	JAFARV000000000.1	5219	none	0	0	0	0	0	0	0
GCA_021324185.1	0	94.44	0.43	100	4411448	93.7873	184	57.3656	4703675	d__Bacteria;p__Acidobacteriota;c__Terriglobia;o__Bryobacterales;f__Bryobacteraceae;g__Bog-105;s__Bog-105 sp021324185	not type material	ASM2132418v1	PRJNA526826	SAMN11116442	184	45408	derived from metagenome	soil	40.80 N 76.34 W	0	none	Acidobacteriia bacterium	none	na	none	none	none	none	none	none	2021/12/30	0	2081523	none	Centralia_MAG_491	Michigan State University	2081523	d__Bacteria;p__Acidobacteria;c__Acidobacteriia;o__;f__;g__;s__	d__Bacteria;p__Acidobacteria;c__Acidobacteriia;x__unclassified Acidobacteriia;s__Acidobacteriia bacterium	JAJPJN000000000.1	4241	none	0	0	0	0	0	0	0
GCA_021325235.1	0	93.91	4.4	25	4711769	93.603	60	59.8005	5033782	d__Bacteria;p__Acidobacteriota;c__Terriglobia;o__Bryobacterales;f__Bryobacteraceae;g__Bog-105;s__Bog-105 sp021325235	not type material	ASM2132523v1	PRJNA526826	SAMN11116390	60	200126	derived from metagenome	soil	40.80 N 76.34 W	0	none	Acidobacteriia bacterium	none	na	none	none	none	none	none	none	2021/12/30	0	2081523	none	Centralia_MAG_174	Michigan State University	2081523	d__Bacteria;p__Acidobacteria;c__Acidobacteriia;o__;f__;g__;s__	d__Bacteria;p__Acidobacteria;c__Acidobacteriia;x__unclassified Acidobacteriia;s__Acidobacteriia bacterium	JAJPHN000000000.1	4520	none	0	0	0	0	0	0	0
GCA_003136675.1	842	91.67	0.88	0	5626506	92.2052	272	59.4637	6102160	d__Bacteria;p__Acidobacteriota;c__Terriglobia;o__Bryobacterales;f__Bryobacteraceae;g__Bog-113;s__Bog-113 sp003136675	not type material	20110800_S3S	PRJNA386568	SAMN08179242	272	45263	derived from metagenome	permafrost active layer soil	68.3533 N 19.0475 E	0	none	Bryobacterales bacterium	0	na	none	227	41	50624	27306	12390	2018/05/18	45	2026791	none	bog_233	Australian Centre for Ecogenomics, The University of Queensland	2026791	d__Bacteria;p__Acidobacteria;c__Acidobacteriia;o__Bryobacterales;f__;g__;s__	d__Bacteria;p__Acidobacteria;c__Acidobacteriia;o__Bryobacterales;x__unclassified Bryobacterales;s__Bryobacterales bacterium	PLFE00000000.1	5810	none	0	0	0	0	0	0	0
GCA_003166475.1	941	93.21	1.8	50	6718168	88.8418	531	62.5913	7561945	d__Bacteria;p__Acidobacteriota;c__Terriglobia;o__Bryobacterales;f__Bryobacteraceae;g__Bog-159;s__Bog-159 sp003166475	not type material	20110700_S2D	PRJNA386568	SAMN08178981	531	22485	derived from metagenome	permafrost active layer soil	68.3533 N 19.0476 E	0	none	Bryobacterales bacterium	0	na	none	497	96	24497	12532	6709	2018/05/25	34	2026791	none	bog_159	Australian Centre for Ecogenomics, The University of Queensland	2026791	d__Bacteria;p__Acidobacteria;c__Acidobacteriia;o__Bryobacterales;f__;g__;s__	d__Bacteria;p__Acidobacteria;c__Acidobacteriia;o__Bryobacterales;x__unclassified Bryobacterales;s__Bryobacterales bacterium	PMVV00000000.1	7219	PMVV01000378.1	0	0	0	0	0	0	0
GCA_020073115.1	72	93.64	1.98	0	6445595	89.6583	747	64.5861	7189069	d__Bacteria;p__Acidobacteriota;c__Terriglobia;o__Bryobacterales;f__Bryobacteraceae;g__BOG-224;s__BOG-224 sp020073115	not type material	ASM2007311v1	PRJNA728365	SAMN20254026	747	12691	derived from metagenome	sediments of a seasonal vernal pool	38.41 N 122.31 W	0	0	Acidobacteriia bacterium	none	na	1	683	157	14194	8436	4825	2021/09/20	64	2081523	0	SRVP_31	Jill Banfield's Lab at Berkeley	2081523	d__Bacteria;p__Acidobacteria;c__Acidobacteriia;o__;f__;g__;s__	d__Bacteria;p__Acidobacteria;c__Acidobacteriia;x__unclassified Acidobacteriia;s__Acidobacteriia bacterium	JAIQFU000000000.1	6731	none	0	1	0	0	0	0	0
GCA_903882645.1	0	97.03	3.51	60	4633341	87.9353	366	64.2884	5269037	d__Bacteria;p__Acidobacteriota;c__Terriglobia;o__Bryobacterales;f__Bryobacteraceae;g__BOG-224;s__BOG-224 sp903882645	not type material	freshwater MAG --- A14_bin-2537	PRJEB38681	SAMEA6954236	366	23503	derived from metagenome	pond	none	0	none	uncultured Acidobacteriia bacterium	none	na	none	none	none	none	none	none	2020/07/20	0	2569093	none	A14_bin-2537	BILS	2569093	d__Bacteria;p__Acidobacteria;c__Acidobacteriia;o__;f__;g__;s__	d__Bacteria;p__Acidobacteria;c__Acidobacteriia;x__environmental samples;s__uncultured Acidobacteriia bacterium	CAIRXZ000000000.1	4951	none	0	0	0	0	0	0	0
GCA_903925975.1	0	82.45	4.08	25	3439655	88.9627	200	62.4545	3866401	d__Bacteria;p__Acidobacteriota;c__Terriglobia;o__Bryobacterales;f__Bryobacteraceae;g__BOG-224;s__BOG-224 sp903925975	not type material	freshwater MAG --- MJ-time_bin-8942	PRJEB38681	SAMEA6953762	200	40320	derived from metagenome	lake water	none	0	none	uncultured Acidobacteriia bacterium	none	na	none	none	none	none	none	none	2020/07/19	0	2569093	none	MJ-time_bin-8942	BILS	2569093	d__Bacteria;p__Acidobacteria;c__Acidobacteriia;o__;f__;g__;s__	d__Bacteria;p__Acidobacteria;c__Acidobacteriia;x__environmental samples;s__uncultured Acidobacteriia bacterium	CAIYHG000000000.1	3634	CAIYHG010000072.1	0	0	0	0	0	0	0
GCA_003136575.1	759	83.44	1.75	0	5774329	87.5325	304	60.0747	6596786	d__Bacteria;p__Acidobacteriota;c__Terriglobia;o__Bryobacterales;f__Bryobacteraceae;g__BOG-234;s__BOG-234 sp003136575	not type material	20110800_S3S	PRJNA386568	SAMN08179249	304	39370	derived from metagenome	permafrost active layer soil	68.3533 N 19.0475 E	0	none	Bryobacterales bacterium	0	na	none	242	48	43065	26609	13857	2018/05/18	62	2026791	none	bog_234	Australian Centre for Ecogenomics, The University of Queensland	2026791	d__Bacteria;p__Acidobacteria;c__Acidobacteriia;o__Bryobacterales;f__;g__;s__	d__Bacteria;p__Acidobacteria;c__Acidobacteriia;o__Bryobacterales;x__unclassified Bryobacterales;s__Bryobacterales bacterium	PLEX00000000.1	6345	none	0	0	0	0	0	0	0
GCA_010084195.1	0	98.25	0.65	0	5976319	91.7731	628	59.3944	6512058	d__Bacteria;p__Acidobacteriota;c__Terriglobia;o__Bryobacterales;f__Bryobacteraceae;g__BOG-234;s__BOG-234 sp010084195	not type material	ASM1008419v1	PRJNA495371	SAMN10223489	628	24209	derived from metagenome	water samples from lakes and estuaries along the Chattahoochee River collected between June/2010 and December/2014	none	0	0	Acidobacteriia bacterium	none	na	4	none	none	none	none	none	2020/01/31	0	2081523	1	WB8_3_068	Georgia Institute of Technology	2081523	d__Bacteria;p__Acidobacteria;c__Acidobacteriia;o__;f__;g__;s__	d__Bacteria;p__Acidobacteria;c__Acidobacteriia;x__unclassified Acidobacteriia;s__Acidobacteriia bacterium	RGPS00000000.1	6492	none	0	0	0	0	0	0	0
GCA_903825445.1	0	98.12	3.07	25	5793092	92.4329	364	58.3691	6267350	d__Bacteria;p__Acidobacteriota;c__Terriglobia;o__Bryobacterales;f__Bryobacteraceae;g__BOG-234;s__BOG-234 sp903825445	not type material	freshwater MAG --- AM-2014_bin-4081	PRJEB38681	SAMEA6955838	364	28819	derived from metagenome	lake water	none	0	none	uncultured Acidobacteriia bacterium	none	na	none	none	none	none	none	none	2020/07/20	0	2569093	none	AM-2014_bin-4081	BILS	2569093	d__Bacteria;p__Acidobacteria;c__Acidobacteriia;o__;f__;g__;s__	d__Bacteria;p__Acidobacteria;c__Acidobacteriia;x__environmental samples;s__uncultured Acidobacteriia bacterium	CAIKAS000000000.1	5968	CAIKAS010000137.1	0	0	0	0	0	0	0
GCA_903828455.1	0	97.95	0.98	100	4019574	91.3324	80	62.8469	4401036	d__Bacteria;p__Acidobacteriota;c__Terriglobia;o__Bryobacterales;f__Bryobacteraceae;g__BOG-234;s__BOG-234 sp903828455	not type material	freshwater MAG --- VK_bin-0219	PRJEB38681	SAMEA6955036	80	109048	derived from metagenome	lake water	none	0	none	uncultured Acidobacteriia bacterium	none	na	none	none	none	none	none	none	2020/07/19	0	2569093	none	VK_bin-0219	BILS	2569093	d__Bacteria;p__Acidobacteria;c__Acidobacteriia;o__;f__;g__;s__	d__Bacteria;p__Acidobacteria;c__Acidobacteriia;x__environmental samples;s__uncultured Acidobacteriia bacterium	CAIKMJ000000000.1	3886	none	0	0	0	0	0	0	0
GCA_903851195.1	0	99.07	1.32	0	7184004	93.0279	67	62.3101	7722420	d__Bacteria;p__Acidobacteriota;c__Terriglobia;o__Bryobacterales;f__Bryobacteraceae;g__BOG-234;s__BOG-234 sp903851195	not type material	freshwater MAG --- VK_bin-1616	PRJEB38681	SAMEA6955070	67	225004	derived from metagenome	lake water	none	0	none	uncultured Acidobacteriia bacterium	none	na	none	none	none	none	none	none	2020/07/20	0	2569093	none	VK_bin-1616	BILS	2569093	d__Bacteria;p__Acidobacteria;c__Acidobacteriia;o__;f__;g__;s__	d__Bacteria;p__Acidobacteria;c__Acidobacteriia;x__environmental samples;s__uncultured Acidobacteriia bacterium	CAINNJ000000000.1	6619	CAINNJ010000019.1	0	0	0	0	0	0	0
GCA_903875575.1	0	99.71	0.88	0	5476864	91.6059	110	59.901	5978723	d__Bacteria;p__Acidobacteriota;c__Terriglobia;o__Bryobacterales;f__Bryobacteraceae;g__BOG-234;s__BOG-234 sp903875575	not type material	freshwater MAG --- Umea_bin-03433	PRJEB38681	SAMEA6956231	110	87375	derived from metagenome	lake water	none	0	none	uncultured Acidobacteriia bacterium	none	na	none	none	none	none	none	none	2020/07/20	0	2569093	none	Umea_bin-03433	BILS	2569093	d__Bacteria;p__Acidobacteria;c__Acidobacteriia;o__;f__;g__;s__	d__Bacteria;p__Acidobacteria;c__Acidobacteriia;x__environmental samples;s__uncultured Acidobacteriia bacterium	CAIQWJ000000000.1	5525	none	0	0	0	0	0	0	0
GCA_903893525.1	0	98.28	3.97	4.76	6195691	92.9433	975	60.617	6666096	d__Bacteria;p__Acidobacteriota;c__Terriglobia;o__Bryobacterales;f__Bryobacteraceae;g__BOG-234;s__BOG-234 sp903893525	not type material	freshwater MAG --- Umea1_bin-2613	PRJEB38681	SAMEA6954150	975	10475	derived from metagenome	lake water	none	0	none	uncultured Acidobacteriia bacterium	none	na	none	none	none	none	none	none	2020/07/20	0	2569093	none	Umea1_bin-2613	BILS	2569093	d__Bacteria;p__Acidobacteria;c__Acidobacteriia;o__;f__;g__;s__	d__Bacteria;p__Acidobacteria;c__Acidobacteriia;x__environmental samples;s__uncultured Acidobacteriia bacterium	CAITMP000000000.1	6577	none	0	0	0	0	0	0	0
GCA_903900705.1	0	100	1.32	0	5750507	94.1419	179	61.6168	6108339	d__Bacteria;p__Acidobacteriota;c__Terriglobia;o__Bryobacterales;f__Bryobacteraceae;g__BOG-234;s__BOG-234 sp903900705	not type material	freshwater MAG --- Umea3p3_bin-0089	PRJEB38681	SAMEA6953427	179	57537	derived from metagenome	lake water	none	0	none	uncultured Acidobacteriia bacterium	none	na	none	none	none	none	none	none	2020/07/20	0	2569093	none	Umea3p3_bin-0089	BILS	2569093	d__Bacteria;p__Acidobacteria;c__Acidobacteriia;o__;f__;g__;s__	d__Bacteria;p__Acidobacteria;c__Acidobacteriia;x__environmental samples;s__uncultured Acidobacteriia bacterium	CAIUOG000000000.1	5311	CAIUOG010000152.1	0	0	0	0	0	0	0
GCA_903907865.1	0	100	1.32	50	6861580	91.4045	186	62.4499	7506831	d__Bacteria;p__Acidobacteriota;c__Terriglobia;o__Bryobacterales;f__Bryobacteraceae;g__BOG-234;s__BOG-234 sp903907865	not type material	freshwater MAG --- Kiruna2_bin-2173	PRJEB38681	SAMEA6951549	186	81211	derived from metagenome	lake water	none	0	none	uncultured Acidobacteriia bacterium	none	na	none	none	none	none	none	none	2020/07/20	0	2569093	none	Kiruna2_bin-2173	BILS	2569093	d__Bacteria;p__Acidobacteria;c__Acidobacteriia;o__;f__;g__;s__	d__Bacteria;p__Acidobacteria;c__Acidobacteriia;x__environmental samples;s__uncultured Acidobacteriia bacterium	CAIVPR000000000.1	6797	none	0	0	0	0	0	0	0
GCA_903923395.1	0	97.37	1.75	0	5772034	93.8214	169	58.6606	6152153	d__Bacteria;p__Acidobacteriota;c__Terriglobia;o__Bryobacterales;f__Bryobacteraceae;g__BOG-234;s__BOG-234 sp903923395	not type material	freshwater MAG --- AlinenLipids_bin-6195	PRJEB38681	SAMEA6955435	169	68948	derived from metagenome	lake water	none	0	none	uncultured Acidobacteriia bacterium	none	na	none	none	none	none	none	none	2020/07/20	0	2569093	none	AlinenLipids_bin-6195	BILS	2569093	d__Bacteria;p__Acidobacteria;c__Acidobacteriia;o__;f__;g__;s__	d__Bacteria;p__Acidobacteria;c__Acidobacteriia;x__environmental samples;s__uncultured Acidobacteriia bacterium	CAIXXM000000000.1	5504	none	0	0	0	0	0	0	0
GCA_903925015.1	0	99.46	0.88	0	5910410	93.3544	459	60.6129	6331154	d__Bacteria;p__Acidobacteriota;c__Terriglobia;o__Bryobacterales;f__Bryobacteraceae;g__BOG-234;s__BOG-234 sp903925015	not type material	freshwater MAG --- YR_bin-1866	PRJEB38681	SAMEA6954676	459	21875	derived from metagenome	lake water	none	0	none	uncultured Acidobacteriia bacterium	none	na	none	none	none	none	none	none	2020/07/20	0	2569093	none	YR_bin-1866	BILS	2569093	d__Bacteria;p__Acidobacteria;c__Acidobacteriia;o__;f__;g__;s__	d__Bacteria;p__Acidobacteria;c__Acidobacteriia;x__environmental samples;s__uncultured Acidobacteriia bacterium	CAIYDY000000000.1	5886	none	0	0	0	0	0	0	0
GCA_903929755.1	0	97.37	0.88	0	6295672	91.8381	212	59.8763	6855185	d__Bacteria;p__Acidobacteriota;c__Terriglobia;o__Bryobacterales;f__Bryobacteraceae;g__BOG-234;s__BOG-234 sp903929755	not type material	freshwater MAG --- Kiruna2_bin-3869	PRJEB38681	SAMEA6951595	212	58303	derived from metagenome	lake water	none	0	none	uncultured Acidobacteriia bacterium	none	na	none	none	none	none	none	none	2020/07/20	0	2569093	none	Kiruna2_bin-3869	BILS	2569093	d__Bacteria;p__Acidobacteria;c__Acidobacteriia;o__;f__;g__;s__	d__Bacteria;p__Acidobacteria;c__Acidobacteriia;x__environmental samples;s__uncultured Acidobacteriia bacterium	CAIYVZ000000000.1	6222	none	0	0	0	0	0	0	0
GCA_003142185.1	126	99.95	0	0	5120176	88.409	134	62.3843	5791462	d__Bacteria;p__Acidobacteriota;c__Terriglobia;o__Bryobacterales;f__Bryobacteraceae;g__Bog-375;s__Bog-375 sp003142185	not type material	20120700_S3X	PRJNA386568	SAMN08180071	134	69935	derived from metagenome	permafrost active layer soil	68.3533 N 19.0476 E	0	none	Bryobacterales bacterium	0	na	none	119	24	72997	46870	25629	2018/05/18	15	2026791	none	bog_406	Australian Centre for Ecogenomics, The University of Queensland	2026791	d__Bacteria;p__Acidobacteria;c__Acidobacteriia;o__Bryobacterales;f__;g__;s__	d__Bacteria;p__Acidobacteria;c__Acidobacteriia;o__Bryobacterales;x__unclassified Bryobacterales;s__Bryobacterales bacterium	PLOR00000000.1	5103	PLOR01000109.1	0	0	0	0	0	0	0
GCA_003157745.1	760	90.07	2.63	0	5151044	88.5656	302	63.2614	5816078	d__Bacteria;p__Acidobacteriota;c__Terriglobia;o__Bryobacterales;f__Bryobacteraceae;g__Bog-375;s__Bog-375 sp003157745	not type material	20120600_E2D	PRJNA386568	SAMN08179553	302	32115	derived from metagenome	permafrost active layer soil	68.3533 N 19.0466 E	0	none	Bryobacterales bacterium	0	na	none	255	51	34453	20455	10850	2018/05/24	47	2026791	none	fen_298	Australian Centre for Ecogenomics, The University of Queensland	2026791	d__Bacteria;p__Acidobacteria;c__Acidobacteriia;o__Bryobacterales;f__;g__;s__	d__Bacteria;p__Acidobacteria;c__Acidobacteriia;o__Bryobacterales;x__unclassified Bryobacterales;s__Bryobacterales bacterium	PMKM00000000.1	5357	PMKM01000099.1	0	0	0	0	0	0	0
GCA_003164035.1	164	91.88	0.05	0	7073168	88.2795	190	62.8351	8012244	d__Bacteria;p__Acidobacteriota;c__Terriglobia;o__Bryobacterales;f__Bryobacteraceae;g__Bog-375;s__Bog-375 sp003164035	not type material	20120700_S1D	PRJNA386568	SAMN08179992	190	75386	derived from metagenome	permafrost active layer soil	68.3533 N 19.0476 E	0	none	Bryobacterales bacterium	0	na	none	169	31	81312	51276	25806	2018/05/25	21	2026791	none	bog_375	Australian Centre for Ecogenomics, The University of Queensland	2026791	d__Bacteria;p__Acidobacteria;c__Acidobacteriia;o__Bryobacterales;f__;g__;s__	d__Bacteria;p__Acidobacteria;c__Acidobacteriia;o__Bryobacterales;x__unclassified Bryobacterales;s__Bryobacterales bacterium	PLRS00000000.1	7148	none	0	0	0	0	0	0	0
GCF_000702445.1	0	98.26	1.74	0	5359199	93.236	4	57.9497	5747993	d__Bacteria;p__Acidobacteriota;c__Terriglobia;o__Bryobacterales;f__Bryobacteraceae;g__Bryobacter;s__Bryobacter aggregatus	type strain of species	ASM70244v1	PRJNA224116	SAMN02841143	4	4257809	none	none	none	0	0	Bryobacter aggregatus MPL3	5011	representative genome	6	none	none	none	none	none	2014/06/11	0	360054	1	MPL3	DOE Joint Genome Institute	1340493	d__Bacteria;p__Acidobacteria;c__Acidobacteriia;o__Bryobacterales;f__Bryobacteraceae;g__Bryobacter;s__Bryobacter aggregatus	d__Bacteria;p__Acidobacteria;c__Acidobacteriia;o__Bryobacterales;f__Bryobacteraceae;g__Bryobacter;s__Bryobacter aggregatus;x__Bryobacter aggregatus MPL3	JNIF00000000.1	5068	NZ_JNIF01000003.1	0	0	0	0	0	0	0
GCA_016870995.1	0	98.26	0.87	0	5365852	93.7549	215	57.4793	5723276	d__Bacteria;p__Acidobacteriota;c__Terriglobia;o__Bryobacterales;f__Bryobacteraceae;g__Bryobacter;s__Bryobacter sp016870995	not type material	JGI 2017-08-21	PRJNA523022	SAMN10966250	215	45827	derived from metagenome	freshwater lake	6.2556 S 29.5108 E	0	0	Acidobacteria bacterium	none	na	0	none	none	none	none	none	2021/02/11	0	1978231	0	K_Offshore_40m_m2_176	University of Wisconsin - Madison	1978231	d__Bacteria;p__Acidobacteria;c__;o__;f__;g__;s__	d__Bacteria;p__Acidobacteria;x__unclassified Acidobacteria;s__Acidobacteria bacterium	VFZU00000000.1	5451	none	0	0	0	0	0	0	0
GCA_019931185.1	0	98.21	0.87	0	4711753	93.2347	138	60.8885	5053647	d__Bacteria;p__Acidobacteriota;c__Terriglobia;o__Bryobacterales;f__Bryobacteraceae;g__Bryobacter;s__Bryobacter sp019931185	not type material	ASM1993118v1	PRJNA464361	SAMN20863205	138	59101	derived from metagenome	Phytoplankton seston > 100 micron diameter	none	0	0	Bryobacter sp. CoA8 C33	none	na	4	none	none	none	none	none	2021/09/12	0	2967957	1	CoA8 C33	University of Michigan	2967957	d__Bacteria;p__Acidobacteria;c__Acidobacteriia;o__Bryobacterales;f__Bryobacteraceae;g__Bryobacter;s__	d__Bacteria;p__Acidobacteria;c__Acidobacteriia;o__Bryobacterales;f__Bryobacteraceae;g__Bryobacter;x__unclassified Bryobacter;s__Bryobacter sp. CoA8 C33	JAINDK000000000.1	4491	JAINDK010000106.1	0	0	0	0	0	0	0
GCA_022843625.1	0	99.06	0.87	0	7305091	93.8825	137	56.124	7781097	d__Bacteria;p__Acidobacteriota;c__Terriglobia;o__Bryobacterales;f__Bryobacteraceae;g__Bryobacter;s__Bryobacter sp022843625	not type material	ASM2284362v1	PRJNA764197	SAMN21474319	137	112940	derived from metagenome	granular activated carbon biofilter from drinking water treatment plant (DWTP)	42.28 N 83.74 W	0	none	Bryobacter sp.	none	na	none	133	19	112940	57319	26693	2022/04/08	4	1962911	none	Bin_54_2	Northeastern University	1962911	d__Bacteria;p__Acidobacteria;c__Acidobacteriia;o__Bryobacterales;f__Bryobacteraceae;g__Bryobacter;s__	d__Bacteria;p__Acidobacteria;c__Acidobacteriia;o__Bryobacterales;f__Bryobacteraceae;g__Bryobacter;x__unclassified Bryobacter;s__Bryobacter sp.	JALHNH000000000.1	7088	JALHNH010000071.1	0	0	0	0	0	0	0
GCA_900696665.1	0	95.27	2.69	0	5599563	92.7418	443	59.1137	6037799	d__Bacteria;p__Acidobacteriota;c__Terriglobia;o__Bryobacterales;f__Bryobacteraceae;g__CAADGY01;s__CAADGY01 sp900696665	not type material	ACD	PRJEB31362	SAMEA5364550	443	22985	derived from environmental sample	water	none	0	none	uncultured Acidobacteria bacterium	none	na	none	none	none	none	none	none	2019/03/01	0	171953	none	ACD.fa.gz	CORNELL UNIVERSITY	171953	d__Bacteria;p__Acidobacteria;c__;o__;f__;g__;s__	d__Bacteria;p__Acidobacteria;x__environmental samples;s__uncultured Acidobacteria bacterium	CAADGY000000000.1	5474	none	0	0	0	0	0	0	0
GCA_016201205.1	3	95.39	3.07	50	6477370	92.5066	392	62.5757	7002066	d__Bacteria;p__Acidobacteriota;c__Terriglobia;o__Bryobacterales;f__Bryobacteraceae;g__CADEFT01;s__CADEFT01 sp016201205	not type material	ASM1620120v1	PRJNA640378	SAMN15435626	392	28736	derived from metagenome	groundwater	38.66837 N 122.58818 W	0	0	Acidobacteria bacterium	none	na	1	none	none	none	none	none	2020/12/21	0	1978231	1	NC_groundwater_987_Pr1_S-0.65um_63_17	Innovative Genomics Institute	1978231	d__Bacteria;p__Acidobacteria;c__;o__;f__;g__;s__	d__Bacteria;p__Acidobacteria;x__unclassified Acidobacteria;s__Acidobacteria bacterium	JACQDF000000000.1	6255	none	0	0	0	0	0	0	0
GCA_016213775.1	0	99.12	1.77	57.14	10082009	92.0212	314	60.621	10956185	d__Bacteria;p__Acidobacteriota;c__Terriglobia;o__Bryobacterales;f__Bryobacteraceae;g__CADEFT01;s__CADEFT01 sp016213775	not type material	ASM1621377v1	PRJNA640378	SAMN15436219	314	53719	derived from metagenome	groundwater	38.70266 N 122.51889 W	0	0	Acidobacteria bacterium	none	na	1	none	none	none	none	none	2020/12/21	0	1978231	1	NC_groundwater_1572_Pr3_B-0.1um_61_18	Innovative Genomics Institute	1978231	d__Bacteria;p__Acidobacteria;c__;o__;f__;g__;s__	d__Bacteria;p__Acidobacteria;x__unclassified Acidobacteria;s__Acidobacteria bacterium	JACQZR000000000.1	9410	JACQZR010000211.1	0	0	0	0	0	0	0
GCA_016789755.1	0	93.32	0.92	25	7775211	94.4748	596	61.8806	8229935	d__Bacteria;p__Acidobacteriota;c__Terriglobia;o__Bryobacterales;f__Bryobacteraceae;g__CADEFT01;s__CADEFT01 sp016789755	not type material	ASM1678975v1	PRJNA592128	SAMN17181128	596	20312	derived from metagenome	bioreactor sludge	none	0	0	Bryobacterales bacterium	none	na	1	none	none	none	none	none	2021/02/01	0	2026791	0	new MAG-245	Micoorganism	2026791	d__Bacteria;p__Acidobacteria;c__Acidobacteriia;o__Bryobacterales;f__;g__;s__	d__Bacteria;p__Acidobacteria;c__Acidobacteriia;o__Bryobacterales;x__unclassified Bryobacterales;s__Bryobacterales bacterium	JAEUQG000000000.1	7082	none	0	0	0	0	0	0	0
GCA_019187195.1	0	91.23	1.32	0	5465633	93.7782	189	62.1825	5828256	d__Bacteria;p__Acidobacteriota;c__Terriglobia;o__Bryobacterales;f__Bryobacteraceae;g__CADEFT01;s__CADEFT01 sp019187195	not type material	ASM1918719v1	PRJNA559529	SAMN14438323	189	44248	derived from metagenome	laboratory-scale deammonification bioreactor inoculated with effluent from wastewater treatment plant	43.07 N 89.40 W	0	0	Bryobacteraceae bacterium	none	na	3	110	22	76844	42932	23741	2021/07/09	79	2212468	1	Bin_32R	University of Wisconsin-Madison	2212468	d__Bacteria;p__Acidobacteria;c__Acidobacteriia;o__Bryobacterales;f__Bryobacteraceae;g__;s__	d__Bacteria;p__Acidobacteria;c__Acidobacteriia;o__Bryobacterales;f__Bryobacteraceae;x__unclassified Bryobacteraceae;s__Bryobacteraceae bacterium	JABAQT000000000.1	4925	JABAQT010000005.1	0	1	0	0	0	0	0
GCA_020847975.1	0	81.67	3.06	100	8028990	92.5812	302	61.4823	8672372	d__Bacteria;p__Acidobacteriota;c__Terriglobia;o__Bryobacterales;f__Bryobacteraceae;g__CADEFT01;s__CADEFT01 sp020847975	not type material	ASM2084797v1	PRJNA611787	SAMN16439447	302	43400	derived from metagenome	Partial nitritation anammox bioreactor	55.633 N 13.042 E	0	1	Bryobacterales bacterium	none	na	3	none	none	none	none	none	2021/11/12	0	2026791	1	SJ149	University of Gothenburg	2026791	d__Bacteria;p__Acidobacteria;c__Acidobacteriia;o__Bryobacterales;f__;g__;s__	d__Bacteria;p__Acidobacteria;c__Acidobacteriia;o__Bryobacterales;x__unclassified Bryobacterales;s__Bryobacterales bacterium	JADLBD000000000.1	7685	none	0	0	0	0	0	0	0
GCA_025056455.1	8	99.12	0.88	0	4640443	93.0922	31	57.9958	4984781	d__Bacteria;p__Acidobacteriota;c__Terriglobia;o__Bryobacterales;f__Bryobacteraceae;g__CADEFT01;s__CADEFT01 sp025056455	not type material	ASM2505645v1	PRJNA761511	SAMN30304736	31	377847	derived from metagenome	green biofilm from alkaline hot spring	3.9956 N 101.3933 E	0	0	Bryobacteraceae bacterium	none	na	6	29	3	432674	229386	140096	2022/09/07	1	2212468	1	SKYG128	Universiti Teknologi Malaysia	2212468	d__Bacteria;p__Acidobacteria;c__Acidobacteriia;o__Bryobacterales;f__Bryobacteraceae;g__;s__	d__Bacteria;p__Acidobacteria;c__Acidobacteriia;o__Bryobacterales;f__Bryobacteraceae;x__unclassified Bryobacteraceae;s__Bryobacteraceae bacterium	JANWVY000000000.1	4061	JANWVY010000001.1	0	0	0	0	0	0	0
GCA_902826685.1	0	99.13	1.74	0	7031850	94.7578	107	63.1005	7420867	d__Bacteria;p__Acidobacteriota;c__Terriglobia;o__Bryobacterales;f__Bryobacteraceae;g__CADEFT01;s__CADEFT01 sp902826685	not type material	RBC033	PRJEB30654	SAMEA6595194	107	127329	derived from metagenome	wastewater biofilm	none	0	none	uncultured Acidobacteria bacterium	none	na	none	83	15	153678	101543	48808	2020/04/15	24	171953	none	Acidobacteria sp. RBC033	UNIVERSITY OF WATERLOO	171953	d__Bacteria;p__Acidobacteria;c__;o__;f__;g__;s__	d__Bacteria;p__Acidobacteria;x__environmental samples;s__uncultured Acidobacteria bacterium	CADEFT000000000.1	6159	CADEFT010000004.1	0	0	0	0	0	0	0
GCA_903881085.1	0	98.25	0.22	0	10791024	90.8497	588	57.5974	11877886	d__Bacteria;p__Acidobacteriota;c__Terriglobia;o__Bryobacterales;f__Bryobacteraceae;g__CAIRSA01;s__CAIRSA01 sp903881085	not type material	freshwater MAG --- Umea1_bin-0121	PRJEB38681	SAMEA6954068	588	39311	derived from metagenome	lake water	none	0	none	uncultured Acidobacteriia bacterium	none	na	none	none	none	none	none	none	2020/07/20	0	2569093	none	Umea1_bin-0121	BILS	2569093	d__Bacteria;p__Acidobacteria;c__Acidobacteriia;o__;f__;g__;s__	d__Bacteria;p__Acidobacteria;c__Acidobacteriia;x__environmental samples;s__uncultured Acidobacteriia bacterium	CAIRSA000000000.1	10310	none	0	0	0	0	0	0	0
GCA_903909435.1	0	96.05	0.88	0	6745603	88.886	332	61.5818	7589053	d__Bacteria;p__Acidobacteriota;c__Terriglobia;o__Bryobacterales;f__Bryobacteraceae;g__CAIVVT01;s__CAIVVT01 sp903909435	not type material	freshwater MAG --- AM_bin-3339	PRJEB38681	SAMEA6955209	332	58069	derived from metagenome	lake water	none	0	none	uncultured Acidobacteriia bacterium	none	na	none	none	none	none	none	none	2020/07/20	0	2569093	none	AM_bin-3339	BILS	2569093	d__Bacteria;p__Acidobacteria;c__Acidobacteriia;o__;f__;g__;s__	d__Bacteria;p__Acidobacteria;c__Acidobacteriia;x__environmental samples;s__uncultured Acidobacteriia bacterium	CAIVVT000000000.1	6429	CAIVVT010000037.1	0	0	0	0	0	0	0
GCA_903970405.1	0	96.81	3.04	20	4831775	88.6156	319	59.5717	5452513	d__Bacteria;p__Acidobacteriota;c__Terriglobia;o__Bryobacterales;f__Bryobacteraceae;g__CAJCIT01;s__CAJCIT01 sp903970405	not type material	BOG_genome_mining.201	PRJEB39100	SAMEA7025432	319	28094	none	none	none	0	none	Acidobacteriaceae bacterium	none	na	none	none	none	none	none	none	2020/07/20	0	2052142	none	BOG_genome_mining.201	INSTITUTE OF ENVIRONMENTAL BIOTECHNOLOGY, GRAZ UNIVERSITY OF TECHNOLOGY	2052142	d__Bacteria;p__Acidobacteria;c__Acidobacteriia;o__Acidobacteriales;f__Acidobacteriaceae;g__;s__	d__Bacteria;p__Acidobacteria;c__Acidobacteriia;o__Acidobacteriales;f__Acidobacteriaceae;x__unclassified Acidobacteriaceae;s__Acidobacteriaceae bacterium	CAJCIT000000000.1	4889	CAJCIT010000124.1	0	0	0	0	0	0	0
GCA_003517725.1	64	81.26	0	0	3250289	82.8127	1144	62.3824	3924870	d__Bacteria;p__Acidobacteriota;c__Terriglobia;o__Bryobacterales;f__Bryobacteraceae;g__DOZZ01;s__DOZZ01 sp003517725	not type material	ASM351772v1	PRJNA417962	SAMN08017581	1144	6216	derived from metagenome	soil	none	0	0	Bryobacterales bacterium	none	na	1	326	69	16496	9626	5672	2018/09/10	818	2026791	1	UBA10490	University of Queensland	2026791	d__Bacteria;p__Acidobacteria;c__Acidobacteriia;o__Bryobacterales;f__;g__;s__	d__Bacteria;p__Acidobacteria;c__Acidobacteriia;o__Bryobacterales;x__unclassified Bryobacterales;s__Bryobacterales bacterium	DOZZ00000000.1	4015	DOZZ01000038.1	0	0	0	0	0	0	0
GCA_016871115.1	0	91.62	4.82	28.57	5745642	90.8072	639	63.4941	6327301	d__Bacteria;p__Acidobacteriota;c__Terriglobia;o__Bryobacterales;f__Bryobacteraceae;g__DSOI01;s__DSOI01 sp016871115	not type material	JGI 2017-08-21	PRJNA523022	SAMN10966245	639	13843	derived from metagenome	freshwater lake	6.2556 S 29.5108 E	0	0	Acidobacteria bacterium	none	na	0	none	none	none	none	none	2021/02/11	0	1978231	0	M_DeepCast_100m_m2_149	University of Wisconsin - Madison	1978231	d__Bacteria;p__Acidobacteria;c__;o__;f__;g__;s__	d__Bacteria;p__Acidobacteria;x__unclassified Acidobacteria;s__Acidobacteria bacterium	VFZP00000000.1	6800	none	0	0	0	0	0	0	0
GCA_020851555.1	0	85.96	3.61	0	3412765	92.4967	57	65.6904	3689606	d__Bacteria;p__Acidobacteriota;c__Terriglobia;o__Bryobacterales;f__Bryobacteraceae;g__DTKY01;s__DTKY01 sp020851555	not type material	ASM2085155v1	PRJNA611787	SAMN16439441	57	124168	derived from metagenome	Partial nitritation anammox bioreactor	55.633 N 13.042 E	0	0	Bryobacterales bacterium	none	na	3	none	none	none	none	none	2021/11/12	0	2026791	1	SJ723	University of Gothenburg	2026791	d__Bacteria;p__Acidobacteria;c__Acidobacteriia;o__Bryobacterales;f__;g__;s__	d__Bacteria;p__Acidobacteria;c__Acidobacteriia;o__Bryobacterales;x__unclassified Bryobacterales;s__Bryobacterales bacterium	JADZCM000000000.1	3244	none	0	0	0	0	0	0	0
GCA_016865505.2	0	98.7	0.98	0	5945742	94.6503	5	60.0811	6281799	d__Bacteria;p__Acidobacteriota;c__Terriglobia;o__Bryobacterales;f__Bryobacteraceae;g__F-183;s__F-183 sp016865505	not type material	ASM1686550v2	PRJDB11073	SAMD00271926	5	4423834	none	fronds of wild duckweeds	none	4	0	Bryobacterales bacterium F-183	none	na	3	4	1	6182012	6182012	6182012	2021/11/11	1	2802972	1	F-183	Bioproduction Research Institute, Department of Life Science and Biotechnology, National Institute of Advanced Industrial Science and Technology	2802972	d__Bacteria;p__Acidobacteria;c__Acidobacteriia;o__Bryobacterales;f__;g__;s__	d__Bacteria;p__Acidobacteria;c__Acidobacteriia;o__Bryobacterales;x__unclassified Bryobacterales;s__Bryobacterales bacterium F-183	none	5515	AP025252.1	0	0	0	0	0	0	0
GCA_003142355.1	1831	85.59	3.95	16.67	5868556	89.5143	509	62.9944	6556001	d__Bacteria;p__Acidobacteriota;c__Terriglobia;o__Bryobacterales;f__Bryobacteraceae;g__Fen-178;s__Fen-178 sp003142355	not type material	20120800_E3S	PRJNA386568	SAMN08180136	509	20480	derived from metagenome	permafrost active layer soil	68.3534 N 19.0468 E	0	none	Bryobacterales bacterium	0	na	none	436	90	21635	13355	6941	2018/05/18	73	2026791	none	fen_415	Australian Centre for Ecogenomics, The University of Queensland	2026791	d__Bacteria;p__Acidobacteria;c__Acidobacteriia;o__Bryobacterales;f__;g__;s__	d__Bacteria;p__Acidobacteria;c__Acidobacteriia;o__Bryobacterales;x__unclassified Bryobacterales;s__Bryobacterales bacterium	PLMF00000000.1	6508	PLMF01000005.1	0	0	0	0	0	0	0
GCA_003137035.1	919	87.81	2.63	75	4588512	90.5338	576	64.594	5068287	d__Bacteria;p__Acidobacteriota;c__Terriglobia;o__Bryobacterales;f__Bryobacteraceae;g__Fen-330;s__Fen-330 sp003137035	not type material	20111000_E3D	PRJNA386568	SAMN08179260	576	12059	derived from metagenome	permafrost active layer soil	68.3534 N 19.0466 E	0	none	Bryobacterales bacterium	0	na	none	549	130	12217	7313	4247	2018/05/18	27	2026791	none	fen_235	Australian Centre for Ecogenomics, The University of Queensland	2026791	d__Bacteria;p__Acidobacteria;c__Acidobacteriia;o__Bryobacterales;f__;g__;s__	d__Bacteria;p__Acidobacteria;c__Acidobacteriia;o__Bryobacterales;x__unclassified Bryobacterales;s__Bryobacterales bacterium	PLEM00000000.1	5043	none	0	0	0	0	0	0	0
GCA_023436715.1	0	98.25	2.19	0	5481547	91.5278	258	62.5561	5988944	d__Bacteria;p__Acidobacteriota;c__Terriglobia;o__Bryobacterales;f__Bryobacteraceae;g__Fen-330;s__Fen-330 sp023436715	not type material	ASM2343671v1	PRJNA682348	SAMN17032961	258	38557	derived from metagenome	feces	22.22111 S 54.80556 W	0	none	Acidobacteria bacterium	none	na	none	none	none	none	none	none	2022/05/17	0	1978231	none	OH_CDB_181	LNCC	1978231	d__Bacteria;p__Acidobacteria;c__;o__;f__;g__;s__	d__Bacteria;p__Acidobacteria;x__unclassified Acidobacteria;s__Acidobacteria bacterium	JAEZIJ000000000.1	5477	JAEZIJ010000104.1	0	0	0	0	0	0	0
GCA_001464575.1	0	94.06	1.3	0	6067347	94.0017	308	62.6971	6454507	d__Bacteria;p__Acidobacteriota;c__Terriglobia;o__Bryobacterales;f__Bryobacteraceae;g__Ga0077553;s__Ga0077553 sp001464575	not type material	Acidobacteria bacterium Ga0077553	PRJNA301005	SAMN04254524	308	34758	derived from metagenome	dual media filters at the Ann Arbor; Michigan drinking water treatment plant	42.2814 N 83.74829999999997 W	0	none	Acidobacteria bacterium Ga0077553	0	na	none	none	none	none	none	none	2015/12/09	0	1752186	none	Ga0077553	University of Glasgow	1752186	d__Bacteria;p__Acidobacteria;c__;o__;f__;g__;s__	d__Bacteria;p__Acidobacteria;x__unclassified Acidobacteria;s__Acidobacteria bacterium Ga0077553	LNFE00000000.1	6012	none	0	0	0	0	0	0	0
GCA_016185425.1	0	89.57	1.3	0	6247543	94.0354	47	60.6342	6643823	d__Bacteria;p__Acidobacteriota;c__Terriglobia;o__Bryobacterales;f__Bryobacteraceae;g__Ga0077553;s__Ga0077553 sp016185425	not type material	ASM1618542v1	PRJNA640378	SAMN15435075	47	212438	derived from metagenome	groundwater	38.67742 N 122.57119 W	0	0	Acidobacteria bacterium	none	na	5	none	none	none	none	none	2020/12/21	0	1978231	1	NC_groundwater_579_Pr5_B-0.1um_61_21	Innovative Genomics Institute	1978231	d__Bacteria;p__Acidobacteria;c__;o__;f__;g__;s__	d__Bacteria;p__Acidobacteria;x__unclassified Acidobacteria;s__Acidobacteria bacterium	JACPNQ000000000.1	5754	JACPNQ010000025.1	0	0	0	0	0	0	0
GCA_016789905.1	0	99.13	2.17	0	7548504	93.3962	216	61.3109	8082235	d__Bacteria;p__Acidobacteriota;c__Terriglobia;o__Bryobacterales;f__Bryobacteraceae;g__Ga0077553;s__Ga0077553 sp016789905	not type material	ASM1678990v1	PRJNA592128	SAMN17181124	216	71533	derived from metagenome	bioreactor sludge	none	0	0	Bryobacterales bacterium	none	na	1	none	none	none	none	none	2021/02/01	0	2026791	0	new MAG-241	Micoorganism	2026791	d__Bacteria;p__Acidobacteria;c__Acidobacteriia;o__Bryobacterales;f__;g__;s__	d__Bacteria;p__Acidobacteria;c__Acidobacteriia;o__Bryobacterales;x__unclassified Bryobacterales;s__Bryobacterales bacterium	JAEUQC000000000.1	6929	none	0	0	0	0	0	0	0
GCA_016871055.1	0	97.27	2.19	0	6660675	93.2245	713	61.0062	7144765	d__Bacteria;p__Acidobacteriota;c__Terriglobia;o__Bryobacterales;f__Bryobacteraceae;g__Ga0077553;s__Ga0077553 sp016871055	not type material	JGI 2017-08-21	PRJNA523022	SAMN10966252	713	14417	derived from metagenome	freshwater lake	6.2556 S 29.5108 E	0	0	Acidobacteria bacterium	none	na	3	none	none	none	none	none	2021/02/11	0	1978231	1	K_DeepCast_65m_m2_251	University of Wisconsin - Madison	1978231	d__Bacteria;p__Acidobacteria;c__;o__;f__;g__;s__	d__Bacteria;p__Acidobacteria;x__unclassified Acidobacteria;s__Acidobacteria bacterium	VFZW00000000.1	6810	VFZW01000258.1	0	0	0	0	0	0	0
GCA_016871135.1	0	89.42	2.29	60	6120511	94.672	1357	60.9851	6464961	d__Bacteria;p__Acidobacteriota;c__Terriglobia;o__Bryobacterales;f__Bryobacteraceae;g__Ga0077553;s__Ga0077553 sp016871135	not type material	JGI 2017-08-21	PRJNA523022	SAMN10966246	1357	6793	derived from metagenome	freshwater lake	6.2556 S 29.5108 E	0	0	Acidobacteria bacterium	none	na	1	none	none	none	none	none	2021/02/11	0	1978231	0	M_DeepCast_100m_mx_118	University of Wisconsin - Madison	1978231	d__Bacteria;p__Acidobacteria;c__;o__;f__;g__;s__	d__Bacteria;p__Acidobacteria;x__unclassified Acidobacteria;s__Acidobacteria bacterium	VFZQ00000000.1	6634	none	0	0	0	0	0	0	0
GCA_019931245.1	0	98.7	2.17	0	5618716	92.6069	237	64.9253	6067278	d__Bacteria;p__Acidobacteriota;c__Terriglobia;o__Bryobacterales;f__Bryobacteraceae;g__Ga0077553;s__Ga0077553 sp019931245	not type material	ASM1993124v1	PRJNA464361	SAMN20863144	237	38916	derived from metagenome	Phytoplankton seston > 100 micron diameter	41.705 N 83.25638889 W	0	0	Bryobacteraceae bacterium CoA2 C42	none	na	1	none	none	none	none	none	2021/09/12	0	2967959	1	CoA2 C42	University of Michigan	2967959	d__Bacteria;p__Acidobacteria;c__Acidobacteriia;o__Bryobacterales;f__Bryobacteraceae;g__;s__	d__Bacteria;p__Acidobacteria;c__Acidobacteriia;o__Bryobacterales;f__Bryobacteraceae;x__unclassified Bryobacteraceae;s__Bryobacteraceae bacterium CoA2 C42	JAINDL000000000.1	5163	JAINDL010000237.1	0	0	0	0	0	0	0
GCA_020247055.1	0	97.39	3.91	20	6048100	92.2092	358	64.4564	6559110	d__Bacteria;p__Acidobacteriota;c__Terriglobia;o__Bryobacterales;f__Bryobacteraceae;g__Ga0077553;s__Ga0077553 sp020247055	not type material	ASM2024705v1	PRJNA662092	SAMN16074927	358	32232	derived from metagenome	Microcystis colony from freshwater lake	45.045833 N 73.132778 W	0	0	Acidobacteriaceae bacterium	none	na	7	none	none	none	none	none	2021/10/04	0	2052142	1	M025S2SP1A36QC	Universite de Montreal	2052142	d__Bacteria;p__Acidobacteria;c__Acidobacteriia;o__Acidobacteriales;f__Acidobacteriaceae;g__;s__	d__Bacteria;p__Acidobacteria;c__Acidobacteriia;o__Acidobacteriales;f__Acidobacteriaceae;x__unclassified Acidobacteriaceae;s__Acidobacteriaceae bacterium	JADCJL000000000.1	5716	JADCJL010000029.1	0	0	0	0	0	0	0
GCA_945890485.1	0	97.83	3.04	0	6744742	94.6531	35	61.7045	7125751	d__Bacteria;p__Acidobacteriota;c__Terriglobia;o__Bryobacterales;f__Bryobacteraceae;g__Ga0077553;s__Ga0077553 sp945890485	not type material	MiH-16apr19-209	PRJEB35640	SAMEA110379969	35	309472	derived from metagenome	Freshwater lake	none	0	none	Candidatus Sulfopaludibacter sp. SbA3	none	na	none	none	none	none	none	none	2022/09/10	0	2043164	none	MiH-16apr19-209	BIOLOGY CENTRE ASCR, V.V.I., INSTITUTE OF HYDROBIO	2043164	d__Bacteria;p__Acidobacteria;c__Acidobacteriia;o__Bryobacterales;f__Solibacteraceae;g__Candidatus Sulfopaludibacter;s__	d__Bacteria;p__Acidobacteria;c__Acidobacteriia;o__Bryobacterales;f__Solibacteraceae;g__Candidatus Sulfopaludibacter;x__unclassified Candidatus Sulfopaludibacter;s__Candidatus Sulfopaludibacter sp. SbA3	CAMDCN000000000.1	6226	none	0	0	0	0	0	0	0
GCA_013388415.1	0	81.69	4.52	0	4046059	92.9421	504	63.7239	4353313	d__Bacteria;p__Acidobacteriota;c__Terriglobia;o__Bryobacterales;f__Bryobacteraceae;g__JACADU01;s__JACADU01 sp013388415	not type material	ASM1338841v1	PRJNA564648	SAMN14672265	504	10316	derived from metagenome	Hot Spring Sediment	59.431 N 126.1 W	0	0	Bryobacteraceae bacterium	none	na	1	none	none	none	none	none	2020/07/04	0	2212468	1	L.E.AB.13_1	University of British Columbia	2212468	d__Bacteria;p__Acidobacteria;c__Acidobacteriia;o__Bryobacterales;f__Bryobacteraceae;g__;s__	d__Bacteria;p__Acidobacteria;c__Acidobacteriia;o__Bryobacterales;f__Bryobacteraceae;x__unclassified Bryobacteraceae;s__Bryobacteraceae bacterium	JACADU000000000.1	4160	JACADU010000445.1	0	0	0	0	0	0	0
GCA_016178155.1	0	86.31	0	0	4889548	87.2473	477	64.3155	5604239	d__Bacteria;p__Acidobacteriota;c__Terriglobia;o__Bryobacterales;f__Bryobacteraceae;g__JACOTZ01;s__JACOTZ01 sp016178155	not type material	ASM1617815v1	PRJNA640378	SAMN15434376	477	15552	derived from metagenome	groundwater	38.88912 N 122.60507 W	0	0	Acidobacteria bacterium	none	na	0	none	none	none	none	none	2020/12/21	0	1978231	0	NC_groundwater_57_Pr7_S-0.65um_64_45	Innovative Genomics Institute	1978231	d__Bacteria;p__Acidobacteria;c__;o__;f__;g__;s__	d__Bacteria;p__Acidobacteria;x__unclassified Acidobacteria;s__Acidobacteria bacterium	JACOTZ000000000.1	4877	none	0	0	0	0	0	0	0
GCA_016213755.1	0	86.45	1.93	0	5435030	93.9662	503	66.0365	5784026	d__Bacteria;p__Acidobacteriota;c__Terriglobia;o__Bryobacterales;f__Bryobacteraceae;g__JACQZT01;s__JACQZT01 sp016213755	not type material	ASM1621375v1	PRJNA640378	SAMN15436221	503	15644	derived from metagenome	groundwater	38.70266 N 122.51889 W	0	1	Acidobacteria bacterium	none	na	1	none	none	none	none	none	2020/12/21	0	1978231	0	NC_groundwater_1574_Pr3_B-0.1um_66_12	Innovative Genomics Institute	1978231	d__Bacteria;p__Acidobacteria;c__;o__;f__;g__;s__	d__Bacteria;p__Acidobacteria;x__unclassified Acidobacteria;s__Acidobacteria bacterium	JACQZT000000000.1	5182	none	0	0	0	0	0	0	0
GCA_014584705.1	0	99.15	2.56	0	4375267	89.7094	31	61.4395	4877157	d__Bacteria;p__Acidobacteriota;c__Terriglobia;o__Bryobacterales;f__Bryobacteraceae;g__JACTMJ01;s__JACTMJ01 sp014584705	not type material	ASM1458470v1	PRJNA335309	SAMN15870294	31	217131	derived from metagenome	partial-nitritation anammox (PNA) reactor; pilot scale (60m3) reactor for the removal of ammonium from the effluent from a primary clarifier of a full-scale WWTP.	none	0	none	Acidobacteria bacterium	none	na	none	none	none	none	none	none	2020/09/15	0	1978231	none	BJ2	University of Queensland	1978231	d__Bacteria;p__Acidobacteria;c__;o__;f__;g__;s__	d__Bacteria;p__Acidobacteria;x__unclassified Acidobacteria;s__Acidobacteria bacterium	JACTMJ000000000.1	4031	JACTMJ010000006.1	0	0	0	0	0	0	0
GCA_020847315.1	0	89.67	2.03	23.08	4269540	89.8258	404	61.4766	4753134	d__Bacteria;p__Acidobacteriota;c__Terriglobia;o__Bryobacterales;f__Bryobacteraceae;g__JACTMJ01;s__JACTMJ01 sp020847315	not type material	ASM2084731v1	PRJNA611787	SAMN16439451	404	16765	derived from metagenome	Partial nitritation anammox bioreactor	55.633 N 13.042 E	0	0	Bryobacterales bacterium	none	na	0	none	none	none	none	none	2021/11/12	0	2026791	0	SJ214	University of Gothenburg	2026791	d__Bacteria;p__Acidobacteria;c__Acidobacteriia;o__Bryobacterales;f__;g__;s__	d__Bacteria;p__Acidobacteria;c__Acidobacteriia;o__Bryobacterales;x__unclassified Bryobacterales;s__Bryobacterales bacterium	JADLCF000000000.1	4167	none	0	0	0	0	0	0	0
GCA_019686145.1	0	80.41	1.32	0	3523098	93.3621	800	59.9235	3773584	d__Bacteria;p__Acidobacteriota;c__Terriglobia;o__Bryobacterales;f__Bryobacteraceae;g__JADGHK01;s__JADGHK01 sp019686145	not type material	ASM1968614v1	PRJNA665309	SAMN16273789	800	5277	derived from metagenome	Woody debris ( hog fuel )	54.358 N 128.541 W	0	0	Bryobacteraceae bacterium	none	na	0	none	none	none	none	none	2021/08/18	0	2212468	0	HOG28	University of British Columbia	2212468	d__Bacteria;p__Acidobacteria;c__Acidobacteriia;o__Bryobacterales;f__Bryobacteraceae;g__;s__	d__Bacteria;p__Acidobacteria;c__Acidobacteriia;o__Bryobacterales;f__Bryobacteraceae;x__unclassified Bryobacteraceae;s__Bryobacteraceae bacterium	JADGHK000000000.1	3804	none	0	0	0	0	0	0	0
GCA_017883415.1	0	98.87	1.36	33.33	5284076	90.449	636	64.8663	5842053	d__Bacteria;p__Acidobacteriota;c__Terriglobia;o__Bryobacterales;f__Bryobacteraceae;g__JADGNR01;s__JADGNR01 sp017883415	not type material	ASM1788341v1	PRJNA588342	SAMN16072645	636	12258	derived from metagenome	permafrost soil	68.6131 N 161.3414 E	0	none	Bryobacteraceae bacterium	none	na	none	none	none	none	none	none	2021/04/08	0	2212468	none	Chersky.12_10	KOREA POLAR RESEARCH INSTITUTE	2212468	d__Bacteria;p__Acidobacteria;c__Acidobacteriia;o__Bryobacterales;f__Bryobacteraceae;g__;s__	d__Bacteria;p__Acidobacteria;c__Acidobacteriia;o__Bryobacterales;f__Bryobacteraceae;x__unclassified Bryobacteraceae;s__Bryobacteraceae bacterium	JADGNR000000000.1	5594	JADGNR010000541.1	0	0	0	0	0	0	0
GCA_020073615.1	0	90.35	3.07	25	6232071	89.5473	252	64.4963	6959529	d__Bacteria;p__Acidobacteriota;c__Terriglobia;o__Bryobacterales;f__Bryobacteraceae;g__JADGNR01;s__JADGNR01 sp020073615	not type material	ASM2007361v1	PRJNA728365	SAMN20254022	252	42022	derived from metagenome	sediments of a seasonal vernal pool	38.41 N 122.31 W	0	0	Acidobacteriia bacterium	none	na	4	none	none	none	none	none	2021/09/20	0	2081523	1	SRVP_27	Jill Banfield's Lab at Berkeley	2081523	d__Bacteria;p__Acidobacteria;c__Acidobacteriia;o__;f__;g__;s__	d__Bacteria;p__Acidobacteria;c__Acidobacteriia;x__unclassified Acidobacteriia;s__Acidobacteriia bacterium	JAIQEX000000000.1	6331	JAIQEX010000103.1	0	0	0	0	0	0	0
GCA_016178945.1	9	88.35	1.75	50	6801399	92.6106	607	64.9928	7344081	d__Bacteria;p__Acidobacteriota;c__Terriglobia;o__Bryobacterales;f__Bryobacteraceae;g__JADJWL01;s__JADJWL01 sp016178945	not type material	ASM1617894v1	PRJNA640378	SAMN15434332	607	15713	derived from metagenome	groundwater	38.88912 N 122.60507 W	0	1	Acidobacteria bacterium	none	na	1	606	147	15713	9743	5995	2020/12/21	1	1978231	1	NC_groundwater_13_Pr7_B-0.1um_65_13	Innovative Genomics Institute	1978231	d__Bacteria;p__Acidobacteria;c__;o__;f__;g__;s__	d__Bacteria;p__Acidobacteria;x__unclassified Acidobacteria;s__Acidobacteria bacterium	JACOSH000000000.1	6831	JACOSH010000590.1	0	0	0	0	0	0	0
GCA_016716385.1	0	97.37	0	0	6003843	93.6311	29	64.8896	6412234	d__Bacteria;p__Acidobacteriota;c__Terriglobia;o__Bryobacterales;f__Bryobacteraceae;g__JADJWL01;s__JADJWL01 sp016716385	not type material	ASM1671638v1	PRJNA629478	SAMN16426166	29	558065	derived from metagenome	activated sludge from Kalu_18-Q3-R12-55	55.668006 N 11.107247 E	0	0	Bryobacterales bacterium	none	na	3	none	none	none	none	none	2021/01/19	0	2026791	1	Kalu_18-Q3-R12-55_BAT3C.261	Aalborg University	2026791	d__Bacteria;p__Acidobacteria;c__Acidobacteriia;o__Bryobacterales;f__;g__;s__	d__Bacteria;p__Acidobacteria;c__Acidobacteriia;o__Bryobacterales;x__unclassified Bryobacterales;s__Bryobacterales bacterium	JADJWL000000000.1	5695	JADJWL010000014.1	0	0	0	0	0	0	0
GCA_020846745.1	0	96.2	1.75	0	7216377	92.1766	157	60.2613	7828858	d__Bacteria;p__Acidobacteriota;c__Terriglobia;o__Bryobacterales;f__Bryobacteraceae;g__JADLDI01;s__JADLDI01 sp020846745	not type material	ASM2084674v1	PRJNA611787	SAMN16439450	157	79866	derived from metagenome	Partial nitritation anammox bioreactor	55.633 N 13.042 E	0	0	Bryobacterales bacterium	none	na	3	none	none	none	none	none	2021/11/12	0	2026791	1	SJ270	University of Gothenburg	2026791	d__Bacteria;p__Acidobacteria;c__Acidobacteriia;o__Bryobacterales;f__;g__;s__	d__Bacteria;p__Acidobacteria;c__Acidobacteriia;o__Bryobacterales;x__unclassified Bryobacterales;s__Bryobacterales bacterium	JADLDI000000000.1	6750	JADLDI010000134.1	0	0	0	0	0	0	0
GCA_020852755.1	0	99.12	1.1	0	6890438	92.6433	398	66.2114	7437602	d__Bacteria;p__Acidobacteriota;c__Terriglobia;o__Bryobacterales;f__Bryobacteraceae;g__JADZAF01;s__JADZAF01 sp020852755	not type material	ASM2085275v1	PRJNA611787	SAMN16439440	398	29842	derived from metagenome	Partial nitritation anammox bioreactor	55.633 N 13.042 E	0	0	Bryobacterales bacterium	none	na	3	none	none	none	none	none	2021/11/12	0	2026791	1	SJ613	University of Gothenburg	2026791	d__Bacteria;p__Acidobacteria;c__Acidobacteriia;o__Bryobacterales;f__;g__;s__	d__Bacteria;p__Acidobacteria;c__Acidobacteriia;o__Bryobacterales;x__unclassified Bryobacterales;s__Bryobacterales bacterium	JADZAF000000000.1	6353	JADZAF010000045.1	0	0	0	0	0	0	0
GCA_020851655.1	0	95.61	0.88	100	5437413	94.8195	392	62.12	5734486	d__Bacteria;p__Acidobacteriota;c__Terriglobia;o__Bryobacterales;f__Bryobacteraceae;g__JADZCI01;s__JADZCI01 sp020851655	not type material	ASM2085165v1	PRJNA611787	SAMN16439443	392	21896	derived from metagenome	Partial nitritation anammox bioreactor	55.633 N 13.042 E	0	0	Bryobacterales bacterium	none	na	1	none	none	none	none	none	2021/11/12	0	2026791	1	SJ717	University of Gothenburg	2026791	d__Bacteria;p__Acidobacteria;c__Acidobacteriia;o__Bryobacterales;f__;g__;s__	d__Bacteria;p__Acidobacteria;c__Acidobacteriia;o__Bryobacterales;x__unclassified Bryobacterales;s__Bryobacterales bacterium	JADZCI000000000.1	5059	JADZCI010000225.1	0	0	0	0	0	0	0
GCA_020854055.1	0	98.25	1.17	0	4651555	93.7769	159	61.5122	4960235	d__Bacteria;p__Acidobacteriota;c__Terriglobia;o__Bryobacterales;f__Bryobacteraceae;g__JADZGD01;s__JADZGD01 sp020854055	not type material	ASM2085405v1	PRJNA611787	SAMN16439442	159	71067	derived from metagenome	Partial nitritation anammox bioreactor	55.633 N 13.042 E	0	1	Bryobacterales bacterium	none	na	0	none	none	none	none	none	2021/11/12	0	2026791	0	SJ9	University of Gothenburg	2026791	d__Bacteria;p__Acidobacteria;c__Acidobacteriia;o__Bryobacterales;f__;g__;s__	d__Bacteria;p__Acidobacteria;c__Acidobacteriia;o__Bryobacterales;x__unclassified Bryobacterales;s__Bryobacterales bacterium	JADZGD000000000.1	4332	none	0	1	0	0	0	0	0
GCA_016713735.1	0	95.36	4.4	50	6109400	89.225	43	64.7042	6847183	d__Bacteria;p__Acidobacteriota;c__Terriglobia;o__Bryobacterales;f__Bryobacteraceae;g__JAFLBB01;s__JAFLBB01 sp016713735	not type material	ASM1671373v1	PRJNA629478	SAMN16425949	43	341409	derived from metagenome	activated sludge from Fred_18-Q3-R57-64	55.552368 N 9.720404 E	0	0	Bryobacterales bacterium	none	na	3	none	none	none	none	none	2021/01/19	0	2026791	1	Fred_18-Q3-R57-64_BAT3C.662	Aalborg University	2026791	d__Bacteria;p__Acidobacteria;c__Acidobacteriia;o__Bryobacterales;f__;g__;s__	d__Bacteria;p__Acidobacteria;c__Acidobacteriia;o__Bryobacterales;x__unclassified Bryobacterales;s__Bryobacterales bacterium	JADJOP000000000.1	6439	JADJOP010000004.1	0	0	0	0	0	0	0
GCA_017304135.1	0	98.41	3.7	0	6027854	92.8321	365	64.5336	6493284	d__Bacteria;p__Acidobacteriota;c__Terriglobia;o__Bryobacterales;f__Bryobacteraceae;g__JAFLBB01;s__JAFLBB01 sp017304135	not type material	ASM1730413v1	PRJNA704939	SAMN18059832	365	35344	derived from metagenome	activated sludge	43.071 N 89.401 W	0	0	Acidobacteria bacterium	none	na	4	353	48	35964	14875	7216	2021/03/08	12	1978231	1	UWPOB_ACIDO1	University of Wisconsin-Madison	1978231	d__Bacteria;p__Acidobacteria;c__;o__;f__;g__;s__	d__Bacteria;p__Acidobacteria;x__unclassified Acidobacteria;s__Acidobacteria bacterium	JAFLBB000000000.1	5853	JAFLBB010000017.1	0	0	0	0	0	0	0
GCA_020847045.1	0	92.09	3.61	28.57	4522825	94.2401	110	64.4706	4799256	d__Bacteria;p__Acidobacteriota;c__Terriglobia;o__Bryobacterales;f__Bryobacteraceae;g__JAFLBB01;s__JAFLBB01 sp020847045	not type material	ASM2084704v1	PRJNA611787	SAMN16439446	110	93783	derived from metagenome	Partial nitritation anammox bioreactor	55.633 N 13.042 E	0	0	Bryobacterales bacterium	none	na	3	none	none	none	none	none	2021/11/12	0	2026791	1	SJ244	University of Gothenburg	2026791	d__Bacteria;p__Acidobacteria;c__Acidobacteriia;o__Bryobacterales;f__;g__;s__	d__Bacteria;p__Acidobacteria;c__Acidobacteriia;o__Bryobacterales;x__unclassified Bryobacterales;s__Bryobacterales bacterium	JADLCT000000000.1	4114	none	0	0	0	0	0	0	0
GCA_020852175.1	0	93.3	1.74	0	4701474	94.064	71	64.1738	4998167	d__Bacteria;p__Acidobacteriota;c__Terriglobia;o__Bryobacterales;f__Bryobacteraceae;g__JAFLBB01;s__JAFLBB01 sp020852175	not type material	ASM2085217v1	PRJNA611787	SAMN16439445	71	104457	derived from metagenome	Partial nitritation anammox bioreactor	55.633 N 13.042 E	0	0	Bryobacterales bacterium	none	na	1	none	none	none	none	none	2021/11/12	0	2026791	1	SJ664	University of Gothenburg	2026791	d__Bacteria;p__Acidobacteria;c__Acidobacteriia;o__Bryobacterales;f__;g__;s__	d__Bacteria;p__Acidobacteria;c__Acidobacteriia;o__Bryobacterales;x__unclassified Bryobacterales;s__Bryobacterales bacterium	JADZBH000000000.1	4262	none	0	0	0	0	0	0	0
GCA_019748195.1	0	98.25	1.8	33.33	5408685	92.7408	154	63.5943	5832045	d__Bacteria;p__Acidobacteriota;c__Terriglobia;o__Bryobacterales;f__Bryobacteraceae;g__JAIEPW01;s__JAIEPW01 sp019748195	not type material	ASM1974819v1	PRJNA745370	SAMN20165101	154	68905	derived from metagenome	Commercial building tap; chloraminated drinking water	42.36 N 71.06 W	0	0	Bryobacteraceae bacterium	none	na	1	none	none	none	none	none	2021/08/24	0	2212468	1	co.spades.DASTOOL.2.5kb_066	Northeastern University	2212468	d__Bacteria;p__Acidobacteria;c__Acidobacteriia;o__Bryobacterales;f__Bryobacteraceae;g__;s__	d__Bacteria;p__Acidobacteria;c__Acidobacteriia;o__Bryobacterales;f__Bryobacteraceae;x__unclassified Bryobacteraceae;s__Bryobacteraceae bacterium	JAIEPW000000000.1	5301	JAIEPW010000077.1	0	0	0	0	0	0	0
GCA_003167275.1	1893	86.35	3.07	0	10081953	87.6028	1198	61.6918	11508716	d__Bacteria;p__Acidobacteriota;c__Terriglobia;o__Bryobacterales;f__Bryobacteraceae;g__JAIQFL01;s__JAIQFL01 sp003167275	not type material	20110700_P2D	PRJNA386568	SAMN08178925	1198	14110	derived from metagenome	permafrost active layer soil	68.3535 N 19.0473 E	0	none	Bryobacterales bacterium	0	na	none	957	206	16617	9267	5645	2018/05/25	241	2026791	none	palsa_130	Australian Centre for Ecogenomics, The University of Queensland	2026791	d__Bacteria;p__Acidobacteria;c__Acidobacteriia;o__Bryobacterales;f__;g__;s__	d__Bacteria;p__Acidobacteria;c__Acidobacteriia;o__Bryobacterales;x__unclassified Bryobacterales;s__Bryobacterales bacterium	PMTT00000000.1	10529	none	0	0	0	0	0	0	0
GCA_020073365.1	0	94.74	4.12	0	10608363	87.7119	705	61.7358	12094560	d__Bacteria;p__Acidobacteriota;c__Terriglobia;o__Bryobacterales;f__Bryobacteraceae;g__JAIQFL01;s__JAIQFL01 sp020073365	not type material	ASM2007336v1	PRJNA728365	SAMN20254011	705	28044	derived from metagenome	sediments of a seasonal vernal pool	38.41 N 122.31 W	0	0	Acidobacteriia bacterium	none	na	3	none	none	none	none	none	2021/09/20	0	2081523	1	SRVP_16	Jill Banfield's Lab at Berkeley	2081523	d__Bacteria;p__Acidobacteria;c__Acidobacteriia;o__;f__;g__;s__	d__Bacteria;p__Acidobacteria;c__Acidobacteriia;x__unclassified Acidobacteriia;s__Acidobacteriia bacterium	JAIQFL000000000.1	10817	JAIQFL010000216.1	0	0	0	0	0	0	0
GCA_020073145.1	0	99.12	3.07	0	5760964	91.1322	90	63.2964	6321548	d__Bacteria;p__Acidobacteriota;c__Terriglobia;o__Bryobacterales;f__Bryobacteraceae;g__JAIQFS01;s__JAIQFS01 sp020073145	not type material	ASM2007314v1	PRJNA728365	SAMN20254038	90	102917	derived from metagenome	sediments of a seasonal vernal pool	38.41 N 122.31 W	0	1	Acidobacteriia bacterium	none	na	3	88	19	106457	60848	31868	2021/09/20	1	2081523	1	SRVP_43	Jill Banfield's Lab at Berkeley	2081523	d__Bacteria;p__Acidobacteria;c__Acidobacteriia;o__;f__;g__;s__	d__Bacteria;p__Acidobacteria;c__Acidobacteriia;x__unclassified Acidobacteriia;s__Acidobacteriia bacterium	JAIQFS000000000.1	5806	JAIQFS010000023.1	0	0	0	0	0	0	0
GCA_021372245.1	0	100	2.24	25	5918879	93.0836	368	61.7296	6358668	d__Bacteria;p__Acidobacteriota;c__Terriglobia;o__Bryobacterales;f__Bryobacteraceae;g__JAJFUV01;s__JAJFUV01 sp021372245	not type material	ASM2137224v1	PRJNA743546	SAMN21553922	368	35769	derived from metagenome	PCB contaminated wastewater treatment lagoon sediment microcosms	37.113638 N 79.272834 W	0	0	Acidobacteriales bacterium	none	na	3	none	none	none	none	none	2022/01/05	0	2282142	1	bin.513	University of Iowa	2282142	d__Bacteria;p__Acidobacteria;c__Acidobacteriia;o__Acidobacteriales;f__;g__;s__	d__Bacteria;p__Acidobacteria;c__Acidobacteriia;o__Acidobacteriales;x__unclassified Acidobacteriales;s__Acidobacteriales bacterium	JAJFUV000000000.1	5689	JAJFUV010000263.1	0	0	0	0	0	0	0
GCA_021324015.1	0	99.12	1.75	50	7650979	92.9805	214	64.3455	8228586	d__Bacteria;p__Acidobacteriota;c__Terriglobia;o__Bryobacterales;f__Bryobacteraceae;g__JAJPJX01;s__JAJPJX01 sp021324015	not type material	ASM2132401v1	PRJNA526826	SAMN11116452	214	79582	derived from metagenome	soil	40.80 N 76.34 W	0	none	Solibacteraceae bacterium	none	na	none	none	none	none	none	none	2021/12/30	0	2687298	none	Centralia_MAG_57	Michigan State University	2687298	d__Bacteria;p__Acidobacteria;c__Acidobacteriia;o__Bryobacterales;f__Solibacteraceae;g__;s__	d__Bacteria;p__Acidobacteria;c__Acidobacteriia;o__Bryobacterales;f__Solibacteraceae;x__unclassified Solibacteraceae;s__Solibacteraceae bacterium	JAJPJX000000000.1	7036	none	0	0	0	0	0	0	0
GCA_021778335.1	0	94.15	0.05	100	5090631	91.866	418	63.4045	5541366	d__Bacteria;p__Acidobacteriota;c__Terriglobia;o__Bryobacterales;f__Bryobacteraceae;g__JAJYKC01;s__JAJYKC01 sp021778335	not type material	ASM2177833v1	PRJNA666025	SAMN20842507	418	16979	derived from metagenome	acid mine drainage sediment	25.809773 N 107.618045 E	0	none	Acidobacteria bacterium	none	na	none	412	105	17244	10694	7177	2022/02/01	6	1978231	none	BP9.bin4	Sun Yat-sen University, Guangzhou	1978231	d__Bacteria;p__Acidobacteria;c__;o__;f__;g__;s__	d__Bacteria;p__Acidobacteria;x__unclassified Acidobacteria;s__Acidobacteria bacterium	JAJYCN000000000.1	5221	JAJYCN010000042.1	0	0	0	0	0	0	0
GCA_021813825.1	0	93.04	0.87	100	4769406	93.1799	566	63.4246	5118492	d__Bacteria;p__Acidobacteriota;c__Terriglobia;o__Bryobacterales;f__Bryobacteraceae;g__JAJYKC01;s__JAJYKC01 sp021813825	not type material	ASM2181382v1	PRJNA666025	SAMN20844335	566	12121	derived from metagenome	acid mine drainage sediment	25.148545 N 107.500443 E	0	none	Acidobacteria bacterium	none	na	none	563	127	12121	6975	4515	2022/02/01	3	1978231	none	WY3.bin84	Sun Yat-sen University, Guangzhou	1978231	d__Bacteria;p__Acidobacteria;c__;o__;f__;g__;s__	d__Bacteria;p__Acidobacteria;x__unclassified Acidobacteria;s__Acidobacteria bacterium	JAKAJI000000000.1	4840	none	0	0	0	0	0	0	0
GCA_021787555.1	0	88.73	0	0	5427109	91.7666	545	63.9172	5914038	d__Bacteria;p__Acidobacteriota;c__Terriglobia;o__Bryobacterales;f__Bryobacteraceae;g__JAJYLS01;s__JAJYLS01 sp021787555	not type material	ASM2178755v1	PRJNA666025	SAMN20842970	545	15675	derived from metagenome	acid mine drainage sediment	24.552045 N 113.745497 E	0	none	Acidobacteria bacterium	none	na	none	516	116	16071	9415	5223	2022/02/01	29	1978231	none	DBS2-1.bin87	Sun Yat-sen University, Guangzhou	1978231	d__Bacteria;p__Acidobacteria;c__;o__;f__;g__;s__	d__Bacteria;p__Acidobacteria;x__unclassified Acidobacteria;s__Acidobacteria bacterium	JAJYLS000000000.1	5441	none	0	0	0	0	0	0	0
GCA_019752335.1	0	97.39	3.04	0	6660643	92.5221	55	62.1767	7198979	d__Bacteria;p__Acidobacteriota;c__Terriglobia;o__Bryobacterales;f__Bryobacteraceae;g__JALHNI01;s__JALHNI01 sp019752335	not type material	ASM1975233v1	PRJNA745370	SAMN20165010	55	236615	derived from metagenome	Commercial building tap; chloraminated drinking water	42.36 N 71.06 W	0	0	Bryobacteraceae bacterium	none	na	3	none	none	none	none	none	2021/08/25	0	2212468	1	co.spades.CONCOCT.2.5kb_038	Northeastern University	2212468	d__Bacteria;p__Acidobacteria;c__Acidobacteriia;o__Bryobacterales;f__Bryobacteraceae;g__;s__	d__Bacteria;p__Acidobacteria;c__Acidobacteriia;o__Bryobacterales;f__Bryobacteraceae;x__unclassified Bryobacteraceae;s__Bryobacteraceae bacterium	JAIEMJ000000000.1	6319	JAIEMJ010000024.1	0	0	0	0	0	0	0
GCA_022843605.1	0	96.33	4.83	42.86	6418594	93.1336	270	61.1158	6891814	d__Bacteria;p__Acidobacteriota;c__Terriglobia;o__Bryobacterales;f__Bryobacteraceae;g__JALHNI01;s__JALHNI01 sp022843605	not type material	ASM2284360v1	PRJNA764197	SAMN21474320	270	36751	derived from metagenome	granular activated carbon biofilter from drinking water treatment plant (DWTP)	42.28 N 83.74 W	0	none	Bryobacter sp.	none	na	none	256	57	37760	23053	12544	2022/04/08	14	1962911	none	Bin_55_1_sub	Northeastern University	1962911	d__Bacteria;p__Acidobacteria;c__Acidobacteriia;o__Bryobacterales;f__Bryobacteraceae;g__Bryobacter;s__	d__Bacteria;p__Acidobacteria;c__Acidobacteriia;o__Bryobacterales;f__Bryobacteraceae;g__Bryobacter;x__unclassified Bryobacter;s__Bryobacter sp.	JALHNI000000000.1	6171	JALHNI010000248.1	0	0	0	0	0	0	0
GCA_020723085.1	0	97.86	1.88	0	3842698	91.6289	222	66.3804	4193760	d__Bacteria;p__Acidobacteriota;c__Terriglobia;o__Bryobacterales;f__Bryobacteraceae;g__JANWVO01;s__JANWVO01 sp020723085	not type material	ASM2072308v1	PRJNA767587	SAMN22209397	222	36830	derived from metagenome	biofilm from sulfidic cave	42.753 N 13.411 E	0	none	Arcobacter sp.	none	na	none	181	24	49913	24775	12169	2021/11/02	41	1872629	none	SulCav_AS07-7_66_22	University Duisburg-Essen	1872629	d__Bacteria;p__Proteobacteria;c__Epsilonproteobacteria;o__Campylobacterales;f__Arcobacteraceae;g__Arcobacter;s__	d__Bacteria;p__Proteobacteria;x__delta/epsilon subdivisions;c__Epsilonproteobacteria;o__Campylobacterales;f__Arcobacteraceae;g__Arcobacter;x__unclassified Arcobacter;s__Arcobacter sp.	DYJN00000000.1	3730	DYJN01000147.1	0	0	0	0	0	0	0
GCA_025056865.1	0	97.86	1.71	0	3867349	92.4357	61	67.39	4183825	d__Bacteria;p__Acidobacteriota;c__Terriglobia;o__Bryobacterales;f__Bryobacteraceae;g__JANWVO01;s__JANWVO01 sp025056865	not type material	ASM2505686v1	PRJNA761511	SAMN30304726	61	149442	derived from metagenome	green biofilm from alkaline hot spring	3.9956 N 101.3933 E	0	0	Bryobacteraceae bacterium	none	na	0	none	none	none	none	none	2022/09/07	0	2212468	0	SKYG119	Universiti Teknologi Malaysia	2212468	d__Bacteria;p__Acidobacteria;c__Acidobacteriia;o__Bryobacterales;f__Bryobacteraceae;g__;s__	d__Bacteria;p__Acidobacteria;c__Acidobacteriia;o__Bryobacterales;f__Bryobacteraceae;x__unclassified Bryobacteraceae;s__Bryobacteraceae bacterium	JANWVO000000000.1	3611	none	0	0	0	0	0	0	0
GCA_025055455.1	17	96.49	1.85	100	3652315	92.447	162	65.0561	3950711	d__Bacteria;p__Acidobacteriota;c__Terriglobia;o__Bryobacterales;f__Bryobacteraceae;g__JANWXD01;s__JANWXD01 sp025055455	not type material	ASM2505545v1	PRJNA761511	SAMN30304767	162	78986	derived from metagenome	green biofilm from alkaline hot spring	3.9956 N 101.3933 E	0	0	Bryobacteraceae bacterium	none	na	4	145	13	99602	58886	23933	2022/09/07	17	2212468	1	SKYG38	Universiti Teknologi Malaysia	2212468	d__Bacteria;p__Acidobacteria;c__Acidobacteriia;o__Bryobacterales;f__Bryobacteraceae;g__;s__	d__Bacteria;p__Acidobacteria;c__Acidobacteriia;o__Bryobacterales;f__Bryobacteraceae;x__unclassified Bryobacteraceae;s__Bryobacteraceae bacterium	JANWXD000000000.1	3593	JANWXD010000058.1	0	0	0	0	0	0	0
GCA_000381625.1	0	97.39	0.87	0	5992542	89.5457	13	57.1658	6692160	d__Bacteria;p__Acidobacteriota;c__Terriglobia;o__Bryobacterales;f__Bryobacteraceae;g__KBS-96;s__KBS-96 sp000381625	not type material	ASM38162v1	PRJNA183354	SAMN02440488	13	1625333	none	none	none	0	none	Bryobacterales bacterium KBS 96	none	na	none	1	1	6690628	6690628	6690628	2013/04/24	11	639034	none	KBS 96	DOE Joint Genome Institute	639034	d__Bacteria;p__Acidobacteria;c__Acidobacteriia;o__Bryobacterales;f__;g__;s__	d__Bacteria;p__Acidobacteria;c__Acidobacteriia;o__Bryobacterales;x__unclassified Bryobacterales;s__Bryobacterales bacterium KBS 96	ARMF00000000.1	5780	KB906767.1	0	0	0	0	0	0	0
GCA_003164075.1	2569	80.59	2.3	76.92	6121969	84.748	1184	61.7441	7223734	d__Bacteria;p__Acidobacteriota;c__Terriglobia;o__Bryobacterales;f__Bryobacteraceae;g__PALSA-129;s__PALSA-129 sp003164075	not type material	20120700_S1D	PRJNA386568	SAMN08179985	1184	9310	derived from metagenome	permafrost active layer soil	68.3533 N 19.0476 E	0	none	Bryobacterales bacterium	0	na	none	755	182	12308	7721	4631	2018/05/25	429	2026791	none	bog_374	Australian Centre for Ecogenomics, The University of Queensland	2026791	d__Bacteria;p__Acidobacteria;c__Acidobacteriia;o__Bryobacterales;f__;g__;s__	d__Bacteria;p__Acidobacteria;c__Acidobacteriia;o__Bryobacterales;x__unclassified Bryobacterales;s__Bryobacterales bacterium	PLRZ00000000.1	7231	none	0	0	0	0	0	0	0
GCA_003167255.1	403	98.2	1.75	0	6527357	88.7854	221	62.2385	7351839	d__Bacteria;p__Acidobacteriota;c__Terriglobia;o__Bryobacterales;f__Bryobacteraceae;g__PALSA-129;s__PALSA-129 sp003167255	not type material	20110700_P2D	PRJNA386568	SAMN08178923	221	56996	derived from metagenome	permafrost active layer soil	68.3535 N 19.0473 E	0	none	Bryobacterales bacterium	0	na	none	200	39	59937	32742	18298	2018/05/25	21	2026791	none	palsa_129	Australian Centre for Ecogenomics, The University of Queensland	2026791	d__Bacteria;p__Acidobacteria;c__Acidobacteriia;o__Bryobacterales;f__;g__;s__	d__Bacteria;p__Acidobacteria;c__Acidobacteriia;o__Bryobacterales;x__unclassified Bryobacterales;s__Bryobacterales bacterium	PMTR00000000.1	6425	PMTR01000159.1	0	0	0	0	0	0	0
GCA_003223065.1	397	90.89	0	0	5553734	89.4925	1171	60.4631	6205811	d__Bacteria;p__Acidobacteriota;c__Terriglobia;o__Bryobacterales;f__Bryobacteraceae;g__Palsa-187;s__Palsa-187 sp003223065	not type material	ASM322306v1	PRJNA449266	SAMN08912196	1171	9270	derived from metagenome	meadow soil	39.74 N 123.63 W	0	1	Acidobacteria bacterium	5809	na	1	537	115	16841	10072	5638	2018/06/12	634	1978231	1	gp3 AA111	Jill Banfield's Lab at Berkeley	1978231	d__Bacteria;p__Acidobacteria;c__;o__;f__;g__;s__	d__Bacteria;p__Acidobacteria;x__unclassified Acidobacteria;s__Acidobacteria bacterium	QHXU00000000.1	5979	QHXU01000355.1	0	0	0	0	0	0	0
GCA_019261985.1	0	95.65	3.48	50	5885414	90.7181	138	58.7873	6487584	d__Bacteria;p__Acidobacteriota;c__Terriglobia;o__Bryobacterales;f__Bryobacteraceae;g__Palsa-187;s__Palsa-187 sp019261985	not type material	ASM1926198v1	PRJNA687273	SAMN17140424	138	65302	derived from metagenome	Rock nearby Barbacenia macrantha specimens	19.2822 S 43.5936 W	0	1	Bryobacterales bacterium	none	na	1	none	none	none	none	none	2021/07/15	0	2026791	0	CP_BM_ER_76	The Genomics for Climate Change Research Center (GCCRC)	2026791	d__Bacteria;p__Acidobacteria;c__Acidobacteriia;o__Bryobacterales;f__;g__;s__	d__Bacteria;p__Acidobacteria;c__Acidobacteriia;o__Bryobacterales;x__unclassified Bryobacterales;s__Bryobacterales bacterium	JAFAQY000000000.1	5941	none	0	0	0	0	0	0	0
GCA_020073325.1	0	91.71	0.93	50	6063592	92.6868	601	61.5021	6542020	d__Bacteria;p__Acidobacteriota;c__Terriglobia;o__Bryobacterales;f__Bryobacteraceae;g__Palsa-187;s__Palsa-187 sp020073325	not type material	ASM2007332v1	PRJNA728365	SAMN20254020	601	14407	derived from metagenome	sediments of a seasonal vernal pool	38.41 N 122.31 W	0	1	Acidobacteriia bacterium	none	na	1	600	147	14407	8452	5426	2021/09/20	1	2081523	1	SRVP_25	Jill Banfield's Lab at Berkeley	2081523	d__Bacteria;p__Acidobacteria;c__Acidobacteriia;o__;f__;g__;s__	d__Bacteria;p__Acidobacteria;c__Acidobacteriia;x__unclassified Acidobacteriia;s__Acidobacteriia bacterium	JAIQFJ000000000.1	6174	JAIQFJ010000278.1	0	0	0	0	0	0	0
GCA_020073345.1	0	99.13	2.22	0	5722263	91.8467	98	60.081	6230231	d__Bacteria;p__Acidobacteriota;c__Terriglobia;o__Bryobacterales;f__Bryobacteraceae;g__Palsa-187;s__Palsa-187 sp020073345	not type material	ASM2007334v1	PRJNA728365	SAMN20254000	98	100769	derived from metagenome	sediments of a seasonal vernal pool	38.41 N 122.31 W	0	1	Acidobacteriia bacterium	none	na	3	none	none	none	none	none	2021/09/20	0	2081523	1	SRVP_5	Jill Banfield's Lab at Berkeley	2081523	d__Bacteria;p__Acidobacteria;c__Acidobacteriia;o__;f__;g__;s__	d__Bacteria;p__Acidobacteria;c__Acidobacteriia;x__unclassified Acidobacteriia;s__Acidobacteriia bacterium	JAIQFI000000000.1	5781	JAIQFI010000007.1	0	0	0	0	0	0	0
GCA_020073445.1	0	97.39	2.17	0	6034443	91.7145	102	59.8305	6579597	d__Bacteria;p__Acidobacteriota;c__Terriglobia;o__Bryobacterales;f__Bryobacteraceae;g__Palsa-187;s__Palsa-187 sp020073445	not type material	ASM2007344v1	PRJNA728365	SAMN20254005	102	136716	derived from metagenome	sediments of a seasonal vernal pool	38.41 N 122.31 W	0	1	Acidobacteriia bacterium	none	na	3	none	none	none	none	none	2021/09/20	0	2081523	1	SRVP_10	Jill Banfield's Lab at Berkeley	2081523	d__Bacteria;p__Acidobacteria;c__Acidobacteriia;o__;f__;g__;s__	d__Bacteria;p__Acidobacteria;c__Acidobacteriia;x__unclassified Acidobacteriia;s__Acidobacteriia bacterium	JAIQFE000000000.1	6093	JAIQFE010000007.1	0	0	0	0	0	0	0
GCA_021324615.1	0	98.25	1.1	50	3701297	94.0335	127	63.6255	3936149	d__Bacteria;p__Acidobacteriota;c__Terriglobia;o__Bryobacterales;f__Bryobacteraceae;g__Palsa-187;s__Palsa-187 sp021324615	not type material	ASM2132461v1	PRJNA526826	SAMN11116422	127	49347	derived from metagenome	soil	40.80 N 76.34 W	0	none	Acidobacteriia bacterium	none	na	none	none	none	none	none	none	2021/12/30	0	2081523	none	Centralia_MAG_36	Michigan State University	2081523	d__Bacteria;p__Acidobacteria;c__Acidobacteriia;o__;f__;g__;s__	d__Bacteria;p__Acidobacteria;c__Acidobacteriia;x__unclassified Acidobacteriia;s__Acidobacteriia bacterium	JAJPIT000000000.1	3579	JAJPIT010000059.1	0	0	0	0	0	0	0
GCA_021325175.1	0	91.01	0.87	0	4002933	93.9423	178	61.1674	4261054	d__Bacteria;p__Acidobacteriota;c__Terriglobia;o__Bryobacterales;f__Bryobacteraceae;g__Palsa-187;s__Palsa-187 sp021325175	not type material	ASM2132517v1	PRJNA526826	SAMN11116395	178	36104	derived from metagenome	soil	40.80 N 76.34 W	0	none	Acidobacteriia bacterium	none	na	none	none	none	none	none	none	2021/12/30	0	2081523	none	Centralia_MAG_187	Michigan State University	2081523	d__Bacteria;p__Acidobacteria;c__Acidobacteriia;o__;f__;g__;s__	d__Bacteria;p__Acidobacteria;c__Acidobacteriia;x__unclassified Acidobacteriia;s__Acidobacteriia bacterium	JAJPHS000000000.1	3905	none	0	0	0	0	0	0	0
GCA_902826605.1	0	98.26	1.74	0	4115768	91.694	41	58.1726	4488589	d__Bacteria;p__Acidobacteriota;c__Terriglobia;o__Bryobacterales;f__Bryobacteraceae;g__Palsa-187;s__Palsa-187 sp902826605	not type material	RBC012	PRJEB30654	SAMEA6595196	41	249900	derived from metagenome	wastewater biofilm	none	0	none	uncultured Acidobacteria bacterium	none	na	none	30	6	318316	163837	122947	2020/04/15	11	171953	none	Acidobacteria sp. RBC012	UNIVERSITY OF WATERLOO	171953	d__Bacteria;p__Acidobacteria;c__;o__;f__;g__;s__	d__Bacteria;p__Acidobacteria;x__environmental samples;s__uncultured Acidobacteria bacterium	CADEFM000000000.1	4222	CADEFM010000011.1	0	0	0	0	0	0	0
GCA_903892565.1	0	96.33	4.4	0	4169296	90.1353	454	58.4709	4625596	d__Bacteria;p__Acidobacteriota;c__Terriglobia;o__Bryobacterales;f__Bryobacteraceae;g__Palsa-187;s__Palsa-187 sp903892565	not type material	freshwater MAG --- VK_bin-3395	PRJEB38681	SAMEA6955114	454	19924	derived from metagenome	lake water	none	0	none	uncultured Acidobacteriia bacterium	none	na	none	none	none	none	none	none	2020/07/20	0	2569093	none	VK_bin-3395	BILS	2569093	d__Bacteria;p__Acidobacteria;c__Acidobacteriia;o__;f__;g__;s__	d__Bacteria;p__Acidobacteria;c__Acidobacteriia;x__environmental samples;s__uncultured Acidobacteriia bacterium	CAITIX000000000.1	4535	CAITIX010000142.1	0	0	0	0	0	0	0
GCA_945861255.1	0	86.06	0.93	0	3306337	90.1898	400	61.2426	3665977	d__Bacteria;p__Acidobacteriota;c__Terriglobia;o__Bryobacterales;f__Bryobacteraceae;g__Palsa-187;s__Palsa-187 sp945861255	not type material	MaH-04nov19-191	PRJEB35640	SAMEA110379559	400	10790	derived from metagenome	Freshwater lake	none	0	none	Candidatus Sulfopaludibacter sp. SbA3	none	na	none	none	none	none	none	none	2022/09/09	0	2043164	none	MaH-04nov19-191	BIOLOGY CENTRE ASCR, V.V.I., INSTITUTE OF HYDROBIO	2043164	d__Bacteria;p__Acidobacteria;c__Acidobacteriia;o__Bryobacterales;f__Solibacteraceae;g__Candidatus Sulfopaludibacter;s__	d__Bacteria;p__Acidobacteria;c__Acidobacteriia;o__Bryobacterales;f__Solibacteraceae;g__Candidatus Sulfopaludibacter;x__unclassified Candidatus Sulfopaludibacter;s__Candidatus Sulfopaludibacter sp. SbA3	CAMAUG000000000.1	3762	none	0	0	0	0	0	0	0
GCA_003162425.1	432	96.15	3.7	16.67	7897886	90.5567	410	58.2106	8721485	d__Bacteria;p__Acidobacteriota;c__Terriglobia;o__Bryobacterales;f__Bryobacteraceae;g__Palsa-89;s__Palsa-89 sp003162425	not type material	20110600_P1M	PRJNA386568	SAMN08178783	410	35020	derived from metagenome	permafrost active layer soil	68.3535 N 19.0471 E	0	none	Bryobacterales bacterium	0	na	none	349	66	39138	22635	11836	2018/05/25	61	2026791	none	palsa_89	Australian Centre for Ecogenomics, The University of Queensland	2026791	d__Bacteria;p__Acidobacteria;c__Acidobacteriia;o__Bryobacterales;f__;g__;s__	d__Bacteria;p__Acidobacteria;c__Acidobacteriia;o__Bryobacterales;x__unclassified Bryobacterales;s__Bryobacterales bacterium	PMOK00000000.1	8065	none	0	0	0	0	0	0	0
GCA_003166865.1	252	98.21	2.61	0	6110621	91.5483	128	59.6273	6674750	d__Bacteria;p__Acidobacteriota;c__Terriglobia;o__Bryobacterales;f__Bryobacteraceae;g__Palsa-89;s__Palsa-89 sp003166865	not type material	20110700_P3M	PRJNA386568	SAMN08178947	128	98147	derived from metagenome	permafrost active layer soil	68.3535 N 19.0473 E	0	none	Bryobacterales bacterium	0	na	none	107	17	108475	59886	35598	2018/05/25	21	2026791	none	palsa_144	Australian Centre for Ecogenomics, The University of Queensland	2026791	d__Bacteria;p__Acidobacteria;c__Acidobacteriia;o__Bryobacterales;f__;g__;s__	d__Bacteria;p__Acidobacteria;c__Acidobacteriia;o__Bryobacterales;x__unclassified Bryobacterales;s__Bryobacterales bacterium	PMUP00000000.1	6384	PMUP01000066.1	0	0	0	0	0	0	0
GCA_003166875.1	1280	91.74	4.35	0	7229975	90.1997	535	58.2828	8015520	d__Bacteria;p__Acidobacteriota;c__Terriglobia;o__Bryobacterales;f__Bryobacteraceae;g__Palsa-89;s__Palsa-89 sp003166875	not type material	20110700_P3D	PRJNA386568	SAMN08178945	535	21423	derived from metagenome	permafrost active layer soil	68.3535 N 19.0473 E	0	none	Bryobacterales bacterium	0	na	none	485	105	23672	14327	8075	2018/05/25	50	2026791	none	palsa_143	Australian Centre for Ecogenomics, The University of Queensland	2026791	d__Bacteria;p__Acidobacteria;c__Acidobacteriia;o__Bryobacterales;f__;g__;s__	d__Bacteria;p__Acidobacteria;c__Acidobacteriia;o__Bryobacterales;x__unclassified Bryobacterales;s__Bryobacterales bacterium	PMUN00000000.1	7537	none	0	0	0	0	0	0	0
GCF_015277775.1	0	99.12	2.63	0	8670563	90.9618	1	63.0465	9532094	d__Bacteria;p__Acidobacteriota;c__Terriglobia;o__Bryobacterales;f__Bryobacteraceae;g__Paludibaculum;s__Paludibaculum fermentans	type strain of species	ASM1527777v1	PRJNA224116	SAMN16584060	none	none	none	none	61.366667 N 30.933333 E	1	0	Paludibaculum fermentans	none	representative genome	6	1	1	9476802	9476802	9476802	2020/11/08	0	1473598	1	P105	Institute of Bioengineering, Research Center of Biotechnology of RAS	1473598	d__Bacteria;p__Acidobacteria;c__Acidobacteriia;o__Bryobacterales;f__Bryobacteraceae;g__Paludibaculum;s__Paludibaculum fermentans	d__Bacteria;p__Acidobacteria;c__Acidobacteriia;o__Bryobacterales;f__Bryobacteraceae;g__Paludibaculum;s__Paludibaculum fermentans	none	7616	NZ_CP063849.1	0	0	0	0	0	0	0
GCA_002298225.1	35	99.03	0.93	0	6246294	92.7034	52	62.3974	6737936	d__Bacteria;p__Acidobacteriota;c__Terriglobia;o__Bryobacterales;f__Bryobacteraceae;g__Paludibaculum;s__Paludibaculum sp002298225	not type material	ASM229822v1	PRJNA348753	SAMN06452251	52	290949	derived from metagenome	AM-anode biofilm	none	0	none	Bryobacterales bacterium UBA690	0	na	none	43	8	290949	186413	77846	2017/09/12	9	1951244	none	UBA690	University of Queensland	1951244	d__Bacteria;p__Acidobacteria;c__Acidobacteriia;o__Bryobacterales;f__;g__;s__	d__Bacteria;p__Acidobacteria;c__Acidobacteriia;o__Bryobacterales;x__unclassified Bryobacterales;s__Bryobacterales bacterium UBA690	DBMU00000000.1	5778	DBMU01000005.1	0	0	0	0	0	0	0
GCA_016213725.1	0	87.72	1.05	0	5653198	93.4539	341	64.3549	6049182	d__Bacteria;p__Acidobacteriota;c__Terriglobia;o__Bryobacterales;f__Bryobacteraceae;g__Paludibaculum;s__Paludibaculum sp016213725	not type material	ASM1621372v1	PRJNA640378	SAMN15436220	341	24910	derived from metagenome	groundwater	38.70266 N 122.51889 W	0	1	Acidobacteria bacterium	none	na	1	none	none	none	none	none	2020/12/21	0	1978231	0	NC_groundwater_1573_Pr3_B-0.1um_64_10	Innovative Genomics Institute	1978231	d__Bacteria;p__Acidobacteria;c__;o__;f__;g__;s__	d__Bacteria;p__Acidobacteria;x__unclassified Acidobacteria;s__Acidobacteria bacterium	JACQZS000000000.1	5220	none	0	0	0	0	0	0	0
GCA_016215215.1	28	89.73	2.61	66.67	4388881	93.1878	423	64.3363	4709714	d__Bacteria;p__Acidobacteriota;c__Terriglobia;o__Bryobacterales;f__Bryobacteraceae;g__Paludibaculum;s__Paludibaculum sp016215215	not type material	ASM1621521v1	PRJNA640378	SAMN15436665	423	15224	derived from metagenome	groundwater	38.70266 N 122.51889 W	0	0	Acidobacteria bacterium	none	na	1	392	92	16513	9595	5674	2020/12/21	31	1978231	1	NC_groundwater_1865_Pr3_B-0.1um_64_10	Innovative Genomics Institute	1978231	d__Bacteria;p__Acidobacteria;c__;o__;f__;g__;s__	d__Bacteria;p__Acidobacteria;x__unclassified Acidobacteria;s__Acidobacteria bacterium	JACRKW000000000.1	4472	JACRKW010000106.1	0	0	0	0	0	0	0
GCA_016721425.1	0	99.13	3.48	75	7000711	91.0009	47	63.3457	7693013	d__Bacteria;p__Acidobacteriota;c__Terriglobia;o__Bryobacterales;f__Bryobacteraceae;g__Paludibaculum;s__Paludibaculum sp016721425	not type material	ASM1672142v1	PRJNA629478	SAMN16426489	47	449881	derived from metagenome	activated sludge from Skiv_18-Q3-R9-52	56.565132 N 9.042158 E	0	0	Bryobacterales bacterium	none	na	6	none	none	none	none	none	2021/01/19	0	2026791	1	Skiv_18-Q3-R9-52_BATAC.396	Aalborg University	2026791	d__Bacteria;p__Acidobacteria;c__Acidobacteriia;o__Bryobacterales;f__;g__;s__	d__Bacteria;p__Acidobacteria;c__Acidobacteriia;o__Bryobacterales;x__unclassified Bryobacterales;s__Bryobacterales bacterium	JADKID000000000.1	6939	JADKID010000030.1	0	0	0	0	0	0	0
GCA_017307505.1	0	99.13	1.3	0	8569553	91.3102	77	62.4391	9385101	d__Bacteria;p__Acidobacteriota;c__Terriglobia;o__Bryobacterales;f__Bryobacteraceae;g__Paludibaculum;s__Paludibaculum sp017307505	not type material	ASM1730750v1	PRJNA629336	SAMN18061291	77	218660	derived from metagenome	biofilm fraction from bioreactor innoculated with Activated Sludge Tailings Effluent Remediation (ASTER); culture conditions: molasses with increasing thiocyanate and no molasses at 250 mg/L thiocyanate	33.95 S 18.46 E	0	0	Acidobacteria bacterium	none	na	1	75	14	218660	116678	84824	2021/03/08	1	1978231	0	SCN18_31_3_15_R4_B_62_15	Jill Banfield Lab (University of California Berkeley)	1978231	d__Bacteria;p__Acidobacteria;c__;o__;f__;g__;s__	d__Bacteria;p__Acidobacteria;x__unclassified Acidobacteria;s__Acidobacteria bacterium	JAFKEE000000000.1	7737	none	0	0	0	0	0	0	0
GCA_013822245.1	0	97.08	0.88	0	4088274	91.4825	86	64.4576	4468912	d__Bacteria;p__Acidobacteriota;c__Terriglobia;o__Bryobacterales;f__Bryobacteraceae;g__PNKE01;s__PNKE01 sp013822245	not type material	ASM1382224v1	PRJNA323575	SAMN08286410	86	79690	derived from metagenome	drinking water system-PR	40.11 N 88.23 W	0	0	Candidatus Solibacter sp.	none	na	1	none	none	none	none	none	2020/07/28	0	2068625	1	PR.3.38	University of Illinois at Urbana-Champaign	2068625	d__Bacteria;p__Acidobacteria;c__Acidobacteriia;o__Bryobacterales;f__Solibacteraceae;g__Candidatus Solibacter;s__	d__Bacteria;p__Acidobacteria;c__Acidobacteriia;o__Bryobacterales;f__Solibacteraceae;g__Candidatus Solibacter;x__unclassified Candidatus Solibacter;s__Candidatus Solibacter sp.	PNKE00000000.1	4045	PNKE01000002.1	0	0	0	0	0	0	0
GCA_014860455.1	0	94.74	1.93	33.33	4860277	91.9417	356	63.1143	5286262	d__Bacteria;p__Acidobacteriota;c__Terriglobia;o__Bryobacterales;f__Bryobacteraceae;g__PNKE01;s__PNKE01 sp014860455	not type material	ASM1486045v1	PRJNA663545	SAMN16148021	356	25823	derived from metagenome	Bothnian Sea site NB8 sediments 37-42 cm depth; used to inoculate methane- and iron-fed bioreactor (T0); bioreactor biomass 16 months after reactor inoculation (T1); and 29 months after reactor inoculation (T2)	63.484517 N 19.830400 E	0	0	Bryobacteraceae bacterium	none	na	1	none	none	none	none	none	2020/10/07	0	2212468	0	MAG23	Radboud University Nijmegen	2212468	d__Bacteria;p__Acidobacteria;c__Acidobacteriia;o__Bryobacterales;f__Bryobacteraceae;g__;s__	d__Bacteria;p__Acidobacteria;c__Acidobacteriia;o__Bryobacterales;f__Bryobacteraceae;x__unclassified Bryobacteraceae;s__Bryobacteraceae bacterium	JACZJQ000000000.1	4906	none	0	0	0	0	0	0	0
GCA_023384675.1	0	100	0.87	0	5290859	92.2585	63	64.0338	5734819	d__Bacteria;p__Acidobacteriota;c__Terriglobia;o__Bryobacterales;f__Bryobacteraceae;g__PNKE01;s__PNKE01 sp023384675	not type material	ASM2338467v1	PRJNA715587	SAMN18354476	63	160926	derived from metagenome	anammox reactor	22.2827 N 114.1368 E	0	0	Bryobacteraceae bacterium	none	na	1	60	11	197741	95620	60059	2022/05/17	3	2212468	1	ACI1	The University of Hong Kong	2212468	d__Bacteria;p__Acidobacteria;c__Acidobacteriia;o__Bryobacterales;f__Bryobacteraceae;g__;s__	d__Bacteria;p__Acidobacteria;c__Acidobacteriia;o__Bryobacterales;f__Bryobacteraceae;x__unclassified Bryobacteraceae;s__Bryobacteraceae bacterium	JAHDVK000000000.1	5060	JAHDVK010000001.1	0	0	0	0	0	0	0
GCA_003175985.1	0	87.11	0.88	0	6939597	93.2437	405	60.0922	7442430	d__Bacteria;p__Acidobacteriota;c__Terriglobia;o__Bryobacterales;f__Bryobacteraceae;g__PSRJ01;s__PSRJ01 sp003175985	not type material	ASM317598v1	PRJNA432584	SAMN08455047	405	24087	derived from metagenome	soil	10.171667 S 62.7875 W	0	0	Acidobacteriia bacterium	6532	na	1	none	none	none	none	none	2018/05/29	0	2081523	1	subdivision3 Amazon FNV 2010 0 2 1	University of Massachusetts Amherst	2081523	d__Bacteria;p__Acidobacteria;c__Acidobacteriia;o__;f__;g__;s__	d__Bacteria;p__Acidobacteria;c__Acidobacteriia;x__unclassified Acidobacteriia;s__Acidobacteriia bacterium	PSRJ00000000.1	6666	none	0	0	0	0	0	0	0
GCA_019242155.1	0	95.13	2.91	100	5311997	92.0696	560	59.0828	5769545	d__Bacteria;p__Acidobacteriota;c__Terriglobia;o__Bryobacterales;f__Bryobacteraceae;g__PSRJ01;s__PSRJ01 sp019242155	not type material	ASM1924215v1	PRJNA687273	SAMN17140556	560	13908	derived from metagenome	Rhizosphere of Barbacenia macrantha specimens	19.2822 S 43.5936 W	0	0	Acidobacteriia bacterium	none	na	0	none	none	none	none	none	2021/07/15	0	2081523	0	CP_BM_RX_50	The Genomics for Climate Change Research Center (GCCRC)	2081523	d__Bacteria;p__Acidobacteria;c__Acidobacteriia;o__;f__;g__;s__	d__Bacteria;p__Acidobacteria;c__Acidobacteriia;x__unclassified Acidobacteriia;s__Acidobacteriia bacterium	JAFAWA000000000.1	5576	none	0	0	0	0	0	0	0
GCA_003223115.1	24	97.37	2.19	33.33	7789775	85.2502	626	58.4317	9137547	d__Bacteria;p__Acidobacteriota;c__Terriglobia;o__Bryobacterales;f__Bryobacteraceae;g__QHXW01;s__QHXW01 sp003223115	not type material	ASM322311v1	PRJNA449266	SAMN08912194	626	25950	derived from metagenome	meadow soil	39.74 N 123.63 W	0	1	Acidobacteria bacterium	8914	na	3	594	98	26762	13071	6608	2018/06/12	32	1978231	1	gp3 AA109	Jill Banfield's Lab at Berkeley	1978231	d__Bacteria;p__Acidobacteria;c__;o__;f__;g__;s__	d__Bacteria;p__Acidobacteria;x__unclassified Acidobacteria;s__Acidobacteria bacterium	QHXW00000000.1	9309	none	0	0	0	0	0	0	0
GCA_020073305.1	0	97.17	0.88	0	6423704	92.0874	51	60.702	6975661	d__Bacteria;p__Acidobacteriota;c__Terriglobia;o__Bryobacterales;f__Bryobacteraceae;g__QHXW01;s__QHXW01 sp020073305	not type material	ASM2007330v1	PRJNA728365	SAMN20254006	51	235002	derived from metagenome	sediments of a seasonal vernal pool	38.41 N 122.31 W	0	0	Acidobacteriia bacterium	none	na	4	none	none	none	none	none	2021/09/20	0	2081523	1	SRVP_11	Jill Banfield's Lab at Berkeley	2081523	d__Bacteria;p__Acidobacteria;c__Acidobacteriia;o__;f__;g__;s__	d__Bacteria;p__Acidobacteria;c__Acidobacteriia;x__unclassified Acidobacteriia;s__Acidobacteriia bacterium	JAIQFK000000000.1	6239	JAIQFK010000026.1	0	1	0	0	0	0	0
GCA_003136215.1	940	89.79	1.1	100	6458603	91.0272	754	62.8503	7095248	d__Bacteria;p__Acidobacteriota;c__Terriglobia;o__Bryobacterales;f__Bryobacteraceae;g__Solibacter;s__Solibacter sp003136215	not type material	20111000_P2D	PRJNA386568	SAMN08179285	754	12441	derived from metagenome	permafrost active layer soil	68.3535 N 19.0473 E	0	none	Bryobacterales bacterium	0	na	none	729	170	12712	7585	4764	2018/05/18	25	2026791	none	palsa_241	Australian Centre for Ecogenomics, The University of Queensland	2026791	d__Bacteria;p__Acidobacteria;c__Acidobacteriia;o__Bryobacterales;f__;g__;s__	d__Bacteria;p__Acidobacteria;c__Acidobacteriia;o__Bryobacterales;x__unclassified Bryobacterales;s__Bryobacterales bacterium	PLDO00000000.1	6669	PLDO01000610.1	0	0	0	0	0	0	0
GCA_017883355.1	0	84.52	2.63	33.33	5639710	91.4565	1136	63.3324	6166549	d__Bacteria;p__Acidobacteriota;c__Terriglobia;o__Bryobacterales;f__Bryobacteraceae;g__Solibacter;s__Solibacter sp017883355	not type material	ASM1788335v1	PRJNA588342	SAMN16072646	1136	5963	derived from metagenome	permafrost soil	68.6131 N 161.3414 E	0	none	Candidatus Solibacter sp.	none	na	none	none	none	none	none	none	2021/04/08	0	2068625	none	Chersky.14_27	KOREA POLAR RESEARCH INSTITUTE	2068625	d__Bacteria;p__Acidobacteria;c__Acidobacteriia;o__Bryobacterales;f__Solibacteraceae;g__Candidatus Solibacter;s__	d__Bacteria;p__Acidobacteria;c__Acidobacteriia;o__Bryobacterales;f__Solibacteraceae;g__Candidatus Solibacter;x__unclassified Candidatus Solibacter;s__Candidatus Solibacter sp.	JADGNS000000000.1	5910	none	0	0	0	0	0	0	0
GCA_018268835.1	0	98.2	1.32	0	6938756	93.0014	367	65.397	7460912	d__Bacteria;p__Acidobacteriota;c__Terriglobia;o__Bryobacterales;f__Bryobacteraceae;g__Solibacter;s__Solibacter sp018268835	not type material	ASM1826883v1	PRJNA694732	SAMN17573887	367	32487	derived from metagenome	activated sludge	22.4932 N 113.8762 E	0	0	Acidobacteria bacterium	none	na	1	none	none	none	none	none	2021/05/04	0	1978231	1	SZAS-9	The University Hong Kong	1978231	d__Bacteria;p__Acidobacteria;c__;o__;f__;g__;s__	d__Bacteria;p__Acidobacteria;x__unclassified Acidobacteria;s__Acidobacteria bacterium	JAFDVU000000000.1	6409	none	0	0	0	0	0	0	0
GCA_903876865.1	0	93.71	2.19	33.33	6683592	91.995	1052	63.5746	7265172	d__Bacteria;p__Acidobacteriota;c__Terriglobia;o__Bryobacterales;f__Bryobacteraceae;g__Solibacter;s__Solibacter sp903876865	not type material	freshwater MAG --- Umea3_bin-0293	PRJEB38681	SAMEA6954857	1052	9736	derived from metagenome	lake water	none	0	none	uncultured Acidobacteriia bacterium	none	na	none	none	none	none	none	none	2020/07/20	0	2569093	none	Umea3_bin-0293	BILS	2569093	d__Bacteria;p__Acidobacteria;c__Acidobacteriia;o__;f__;g__;s__	d__Bacteria;p__Acidobacteria;c__Acidobacteriia;x__environmental samples;s__uncultured Acidobacteriia bacterium	CAIRBY000000000.1	6797	CAIRBY010000389.1	0	0	0	0	0	0	0
GCA_945893365.1	0	98.25	1.75	50	7046189	89.3903	299	61.2413	7882498	d__Bacteria;p__Acidobacteriota;c__Terriglobia;o__Bryobacterales;f__Bryobacteraceae;g__SYKU01;s__SYKU01 sp945893365	not type material	MaH-04nov19-243	PRJEB35640	SAMEA110379566	299	43005	derived from metagenome	Freshwater lake	none	0	none	Candidatus Sulfopaludibacter sp. SbA3	none	na	none	none	none	none	none	none	2022/09/10	0	2043164	none	MaH-04nov19-243	BIOLOGY CENTRE ASCR, V.V.I., INSTITUTE OF HYDROBIO	2043164	d__Bacteria;p__Acidobacteria;c__Acidobacteriia;o__Bryobacterales;f__Solibacteraceae;g__Candidatus Sulfopaludibacter;s__	d__Bacteria;p__Acidobacteria;c__Acidobacteriia;o__Bryobacterales;f__Solibacteraceae;g__Candidatus Sulfopaludibacter;x__unclassified Candidatus Sulfopaludibacter;s__Candidatus Sulfopaludibacter sp. SbA3	CAMDED000000000.1	6891	none	0	0	0	0	0	0	0
GCA_005808475.1	0	81.25	1.75	0	7425048	93.8614	405	65.3354	7910654	d__Bacteria;p__Acidobacteriota;c__Terriglobia;o__Bryobacterales;f__Bryobacteraceae;g__SYLY01;s__SYLY01 sp005808475	not type material	ASM580847v1	PRJNA531348	SAMN11369465	405	27511	derived from metagenome	freshwater	24.541 N 102.895 E	0	none	Acidobacteria bacterium	none	na	none	none	none	none	none	none	2019/05/24	0	1978231	none	F1-80-MAGs082	Nanjing Institute of Geography & Limnology, Chinese Academy of Sciences	1978231	d__Bacteria;p__Acidobacteria;c__;o__;f__;g__;s__	d__Bacteria;p__Acidobacteria;x__unclassified Acidobacteria;s__Acidobacteria bacterium	SYLY00000000.1	6888	none	0	0	0	0	0	0	0
GCA_016871015.1	0	97.08	0.93	50	8124775	93.8407	720	63.6452	8658050	d__Bacteria;p__Acidobacteriota;c__Terriglobia;o__Bryobacterales;f__Bryobacteraceae;g__SYLY01;s__SYLY01 sp016871015	not type material	JGI 2017-08-21	PRJNA523022	SAMN10966253	720	18594	derived from metagenome	freshwater lake	6.2556 S 29.5108 E	0	0	Acidobacteria bacterium	none	na	1	none	none	none	none	none	2021/02/11	0	1978231	0	K_Offshore_80m_m2_003	University of Wisconsin - Madison	1978231	d__Bacteria;p__Acidobacteria;c__;o__;f__;g__;s__	d__Bacteria;p__Acidobacteria;x__unclassified Acidobacteria;s__Acidobacteria bacterium	VFZX00000000.1	7435	none	0	0	0	0	0	0	0
GCA_902825945.1	0	98.78	2.07	20	9408532	92.6513	433	62.9523	10154779	d__Bacteria;p__Acidobacteriota;c__Terriglobia;o__Bryobacterales;f__Bryobacteraceae;g__SYLY01;s__SYLY01 sp902825945	not type material	RBC020	PRJEB30654	SAMEA6595195	433	43281	derived from metagenome	wastewater biofilm	none	0	none	uncultured Acidobacteria bacterium	none	na	none	334	55	56712	30473	14654	2020/04/15	99	171953	none	Acidobacteria sp. RBC020	UNIVERSITY OF WATERLOO	171953	d__Bacteria;p__Acidobacteria;c__;o__;f__;g__;s__	d__Bacteria;p__Acidobacteria;x__environmental samples;s__uncultured Acidobacteria bacterium	CADECY000000000.1	8401	CADECY010000260.1	0	0	0	0	0	0	0
GCA_018268715.1	16	96.52	2.61	0	7120309	93.3014	64	64.4878	7631511	d__Bacteria;p__Acidobacteriota;c__Terriglobia;o__Bryobacterales;f__Bryobacteraceae;g__TMP-7;s__TMP-7 sp018268715	not type material	ASM1826871v1	PRJNA694732	SAMN17573885	64	251836	derived from metagenome	activated sludge	22.4932 N 113.8762 E	0	0	Acidobacteria bacterium	none	na	0	41	6	327501	182213	107681	2021/05/04	23	1978231	0	SZAS TMP-7	The University Hong Kong	1978231	d__Bacteria;p__Acidobacteria;c__;o__;f__;g__;s__	d__Bacteria;p__Acidobacteria;x__unclassified Acidobacteria;s__Acidobacteria bacterium	JAFDVZ000000000.1	6379	none	0	0	0	0	0	0	0
GCA_016650235.1	0	93.08	3.51	40	5529866	90.8904	562	60.2001	6084103	d__Bacteria;p__Acidobacteriota;c__Terriglobia;o__Bryobacterales;f__Bryobacteraceae;g__VFZE01;s__VFZE01 sp016650235	not type material	ASM1665023v1	PRJNA680161	SAMN16871426	562	13548	derived from metagenome	permafrost sediment	70.05 N 159.55 E	0	0	Acidobacteriia bacterium	none	na	0	none	none	none	none	none	2021/01/15	0	2081523	0	3_4_m_bin7	Princeton University	2081523	d__Bacteria;p__Acidobacteria;c__Acidobacteriia;o__;f__;g__;s__	d__Bacteria;p__Acidobacteria;c__Acidobacteriia;x__unclassified Acidobacteriia;s__Acidobacteriia bacterium	JAENWC000000000.1	5710	none	0	0	0	0	0	0	0
GCA_016871315.1	0	99.12	3.51	60	5850228	93.6356	166	62.3246	6247865	d__Bacteria;p__Acidobacteriota;c__Terriglobia;o__Bryobacterales;f__Bryobacteraceae;g__VFZE01;s__VFZE01 sp016871315	not type material	JGI 2017-08-21	PRJNA523022	SAMN10966234	166	93727	derived from metagenome	freshwater lake	6.2556 S 29.5108 E	0	0	Acidimicrobiia bacterium	none	na	3	none	none	none	none	none	2021/02/11	0	2080302	1	K_DeepCast_65m_m1_022	University of Wisconsin - Madison	2080302	d__Bacteria;p__Actinobacteria;c__Acidimicrobiia;o__;f__;g__;s__	d__Bacteria;x__Terrabacteria group;p__Actinobacteria;c__Acidimicrobiia;x__unclassified Acidimicrobiia;s__Acidimicrobiia bacterium	VFZE00000000.1	5558	VFZE01000001.1	0	0	0	0	0	0	0
GCA_016870915.1	0	96.52	2.78	0	6148815	92.9927	367	64.0544	6612146	d__Bacteria;p__Acidobacteriota;c__Terriglobia;o__Bryobacterales;f__Bryobacteraceae;g__VFZY01;s__VFZY01 sp016870915	not type material	JGI 2017-08-21	PRJNA523022	SAMN10966254	367	26655	derived from metagenome	freshwater lake	6.2556 S 29.5108 E	0	0	Acidobacteria bacterium	none	na	4	none	none	none	none	none	2021/02/11	0	1978231	1	K_Offshore_80m_m2_102	University of Wisconsin - Madison	1978231	d__Bacteria;p__Acidobacteria;c__;o__;f__;g__;s__	d__Bacteria;p__Acidobacteria;x__unclassified Acidobacteria;s__Acidobacteria bacterium	VFZY00000000.1	5721	VFZY01000018.1	0	0	0	0	0	0	0
GCA_016201195.1	0	83.43	2.26	40	5137291	90.8405	1026	64.1857	5655286	d__Bacteria;p__Acidobacteriota;c__Terriglobia;o__Bryobacterales;f__JACQDG01;g__JACQDI01;s__JACQDI01 sp016201195	not type material	ASM1620119v1	PRJNA640378	SAMN15435629	1026	6566	derived from metagenome	groundwater	38.66837 N 122.58818 W	0	0	Acidobacteria bacterium	none	na	0	none	none	none	none	none	2020/12/21	0	1978231	0	NC_groundwater_990_Pr1_S-0.65um_64_19	Innovative Genomics Institute	1978231	d__Bacteria;p__Acidobacteria;c__;o__;f__;g__;s__	d__Bacteria;p__Acidobacteria;x__unclassified Acidobacteria;s__Acidobacteria bacterium	JACQDI000000000.1	5910	none	0	0	0	0	0	0	0
GCA_016125275.1	0	98.72	3.47	0	7043236	93.2468	20	67.0679	7553324	d__Bacteria;p__Acidobacteriota;c__Terriglobia;o__Bryobacterales;f__UBA6623;g__RI-231;s__RI-231 sp016125275	not type material	ASM1612527v1	PRJNA412936	SAMN12792721	20	454938	derived from metagenome	Hot springs and caldera lake in caldera of Raoul Island/Rangitaahua island arc volcano	29.26 S 177.92 W	0	0	Acidobacteria bacterium	none	na	4	none	none	none	none	none	2020/12/18	0	1978231	1	RI_231	GNS Science	1978231	d__Bacteria;p__Acidobacteria;c__;o__;f__;g__;s__	d__Bacteria;p__Acidobacteria;x__unclassified Acidobacteria;s__Acidobacteria bacterium	WGMB00000000.1	6050	WGMB01000010.1	0	0	0	0	0	0	0
GCA_009838515.1	0	95.94	3.42	0	5194829	88.937	138	63.5729	5841024	d__Bacteria;p__Acidobacteriota;c__Terriglobia;o__Bryobacterales;f__UBA6623;g__VXMF01;s__VXMF01 sp009838515	not type material	ASM983851v1	PRJNA555144	SAMN12598344	138	84293	derived from metagenome	none	18.49 S 147.38 E	0	0	Acidobacteriia bacterium	none	na	0	99	16	117997	50553	34714	2020/01/09	39	2081523	0	SB0664_bin_31	University of Queensland	2081523	d__Bacteria;p__Acidobacteria;c__Acidobacteriia;o__;f__;g__;s__	d__Bacteria;p__Acidobacteria;c__Acidobacteriia;x__unclassified Acidobacteriia;s__Acidobacteriia bacterium	VXRL00000000.1	4654	none	0	0	0	0	0	0	0
GCA_009841225.1	0	97.22	2.56	0	5134845	89.4032	69	63.6381	5743471	d__Bacteria;p__Acidobacteriota;c__Terriglobia;o__Bryobacterales;f__UBA6623;g__VXMF01;s__VXMF01 sp009841225	not type material	ASM984122v1	PRJNA555144	SAMN12598208	69	223041	derived from metagenome	none	18.49 S 147.38 E	0	0	Acidobacteriia bacterium	none	na	0	58	9	247883	158931	62238	2020/01/09	11	2081523	0	SB0661_bin_30	University of Queensland	2081523	d__Bacteria;p__Acidobacteria;c__Acidobacteriia;o__;f__;g__;s__	d__Bacteria;p__Acidobacteria;c__Acidobacteriia;x__unclassified Acidobacteriia;s__Acidobacteriia bacterium	VXMF00000000.1	4523	none	0	0	0	0	0	0	0
GCA_022823865.1	0	95.51	1.71	0	5346198	88.1139	231	64.0383	6067373	d__Bacteria;p__Acidobacteriota;c__Terriglobia;o__Bryobacterales;f__UBA6623;g__VXMF01;s__VXMF01 sp022823865	not type material	ASM2282386v1	PRJNA768976	SAMN22072891	231	44525	derived from metagenome	sponge tissue	9.35133 N 82.2593 W	0	none	Bryobacterales bacterium	none	na	none	none	none	none	none	none	2022/04/06	0	2026791	none	p16x60bins.27	Stony Brook University	2026791	d__Bacteria;p__Acidobacteria;c__Acidobacteriia;o__Bryobacterales;f__;g__;s__	d__Bacteria;p__Acidobacteria;c__Acidobacteriia;o__Bryobacterales;x__unclassified Bryobacterales;s__Bryobacterales bacterium	JAJEHF000000000.1	4919	JAJEHF010000187.1	0	0	0	0	0	0	0
GCA_022825595.1	0	91.83	3.47	0	5152205	85.7497	796	64.036	6008422	d__Bacteria;p__Acidobacteriota;c__Terriglobia;o__Bryobacterales;f__UBA6623;g__VXMF01;s__VXMF01 sp022825595	not type material	ASM2282559v1	PRJNA768976	SAMN22072821	796	9414	derived from metagenome	sponge tissue	16.8010 N 88.1461 W	0	none	Bryobacterales bacterium	none	na	none	none	none	none	none	none	2022/04/06	0	2026791	none	jk18x25bins.29	Stony Brook University	2026791	d__Bacteria;p__Acidobacteria;c__Acidobacteriia;o__Bryobacterales;f__;g__;s__	d__Bacteria;p__Acidobacteria;c__Acidobacteriia;o__Bryobacterales;x__unclassified Bryobacterales;s__Bryobacterales bacterium	JAJDWM000000000.1	5383	none	0	0	0	0	0	0	0
GCA_022826925.1	0	92.09	2.56	0	5258606	88.1518	196	63.8695	5965398	d__Bacteria;p__Acidobacteriota;c__Terriglobia;o__Bryobacterales;f__UBA6623;g__VXMF01;s__VXMF01 sp022826925	not type material	ASM2282692v1	PRJNA768976	SAMN22072675	196	50791	derived from metagenome	sponge tissue	16.8042 N 88.0796 W	0	none	Bryobacterales bacterium	none	na	none	none	none	none	none	none	2022/04/06	0	2026791	none	jk18x1bzbins.53	Stony Brook University	2026791	d__Bacteria;p__Acidobacteria;c__Acidobacteriia;o__Bryobacterales;f__;g__;s__	d__Bacteria;p__Acidobacteria;c__Acidobacteriia;o__Bryobacterales;x__unclassified Bryobacterales;s__Bryobacterales bacterium	JAJDTX000000000.1	4796	none	0	0	0	0	0	0	0
GCA_020072965.1	1	98.08	2.56	0	4921805	83.1793	109	55.7273	5917101	d__Bacteria;p__Acidobacteriota;c__Terriglobia;o__JAIQFV01;f__JAIQFV01;g__JAIQFV01;s__JAIQFV01 sp020072965	not type material	ASM2007296v1	PRJNA728365	SAMN20254034	109	89913	derived from metagenome	sediments of a seasonal vernal pool	38.41 N 122.31 W	0	1	Acidobacteriia bacterium	none	na	3	108	19	89913	51064	29654	2021/09/20	1	2081523	1	SRVP_39	Jill Banfield's Lab at Berkeley	2081523	d__Bacteria;p__Acidobacteria;c__Acidobacteriia;o__;f__;g__;s__	d__Bacteria;p__Acidobacteria;c__Acidobacteriia;x__unclassified Acidobacteriia;s__Acidobacteriia bacterium	JAIQFY000000000.1	4955	JAIQFY010000009.1	0	0	0	0	0	0	0
GCA_020073085.1	0	97.22	2.56	0	4844216	83.65	69	56.4085	5791051	d__Bacteria;p__Acidobacteriota;c__Terriglobia;o__JAIQFV01;f__JAIQFV01;g__JAIQFV01;s__JAIQFV01 sp020073085	not type material	ASM2007308v1	PRJNA728365	SAMN20254032	69	227296	derived from metagenome	sediments of a seasonal vernal pool	38.41 N 122.31 W	0	1	Acidobacteriia bacterium	none	na	3	68	9	227296	99731	39478	2021/09/20	1	2081523	1	SRVP_37	Jill Banfield's Lab at Berkeley	2081523	d__Bacteria;p__Acidobacteria;c__Acidobacteriia;o__;f__;g__;s__	d__Bacteria;p__Acidobacteria;c__Acidobacteriia;x__unclassified Acidobacteriia;s__Acidobacteriia bacterium	JAIQFV000000000.1	4784	JAIQFV010000013.1	0	0	0	0	0	0	0
GCA_021325275.1	0	98.08	4.27	20	6358102	92.7198	75	60.3946	6857328	d__Bacteria;p__Acidobacteriota;c__Terriglobia;o__JAJPHL01;f__JAJPHL01;g__JAJPHL01;s__JAJPHL01 sp021325275	not type material	ASM2132527v1	PRJNA526826	SAMN11116388	75	161107	derived from metagenome	soil	40.80 N 76.34 W	0	none	Acidobacteriia bacterium	none	na	none	none	none	none	none	none	2021/12/30	0	2081523	none	Centralia_MAG_166	Michigan State University	2081523	d__Bacteria;p__Acidobacteria;c__Acidobacteriia;o__;f__;g__;s__	d__Bacteria;p__Acidobacteria;c__Acidobacteriia;x__unclassified Acidobacteriia;s__Acidobacteriia bacterium	JAJPHL000000000.1	5701	JAJPHL010000042.1	0	0	0	0	0	0	0
GCF_004339725.1	0	100	0	0	3850047	91.3692	16	58.8125	4213726	d__Bacteria;p__Acidobacteriota;c__Terriglobia;o__Terriglobales;f__Acidobacteriaceae;g__Acidipila;s__Acidipila rosea	type strain of species	ASM433972v1	PRJNA224116	SAMN08769561	16	1147137	none	none	none	0	1	Acidipila rosea	none	representative genome	3	15	1	1147137	361300	262384	2019/03/11	1	768535	1	DSM 103428	DOE Joint Genome Institute	768535	d__Bacteria;p__Acidobacteria;c__Acidobacteriia;o__Acidobacteriales;f__Acidobacteriaceae;g__Acidipila;s__Acidipila rosea	d__Bacteria;p__Acidobacteria;c__Acidobacteriia;o__Acidobacteriales;f__Acidobacteriaceae;g__Acidipila;s__Acidipila rosea	SMGK00000000.1	3527	NZ_SMGK01000004.1	0	0	0	0	0	0	0
GCF_003330725.1	0	99.95	0	0	6501626	85.5395	5	56.8663	7600726	d__Bacteria;p__Acidobacteriota;c__Terriglobia;o__Terriglobales;f__Acidobacteriaceae;g__Acidisarcina;s__Acidisarcina polymorpha	type strain of species	ASM333072v1	PRJNA224116	SAMN09460743	none	none	none	pine forest	none	5	0	Acidisarcina polymorpha	none	representative genome	3	5	1	7112011	7112011	7112011	2018/07/20	0	2211140	1	SBC82	Institute of Bioengineering, Research Center of Biotechnology of RAS	2211140	d__Bacteria;p__Acidobacteria;c__Acidobacteriia;o__Acidobacteriales;f__Acidobacteriaceae;g__Acidisarcina;s__Acidisarcina polymorpha	d__Bacteria;p__Acidobacteria;c__Acidobacteriia;o__Acidobacteriales;f__Acidobacteriaceae;g__Acidisarcina;s__Acidisarcina polymorpha	none	6719	NZ_CP030840.1	0	0	0	0	0	0	0
GCF_000022565.1	0	100	0.85	0	3655489	88.5673	1	60.497	4127356	d__Bacteria;p__Acidobacteriota;c__Terriglobia;o__Terriglobales;f__Acidobacteriaceae;g__Acidobacterium;s__Acidobacterium capsulatum	type strain of species	ASM2256v1	PRJNA224116	SAMN02603447	none	none	none	none	none	1	1	Acidobacterium capsulatum ATCC 51196	3355	representative genome	3	1	1	4127356	4127356	4127356	2009/03/30	0	33075	1	ATCC 51196	J. Craig Venter Institute	240015	d__Bacteria;p__Acidobacteria;c__Acidobacteriia;o__Acidobacteriales;f__Acidobacteriaceae;g__Acidobacterium;s__Acidobacterium capsulatum	d__Bacteria;p__Acidobacteria;c__Acidobacteriia;o__Acidobacteriales;f__Acidobacteriaceae;g__Acidobacterium;s__Acidobacterium capsulatum;x__Acidobacterium capsulatum ATCC 51196	none	3370	NC_012483.1	0	0	0	0	0	0	0
GCF_014274465.1	0	98.93	0	0	5536921	88.2925	1	55.7854	6271114	d__Bacteria;p__Acidobacteriota;c__Terriglobia;o__Terriglobales;f__Acidobacteriaceae;g__Alloacidobacterium;s__Alloacidobacterium dinghuense	type strain of species	ASM1427446v1	PRJNA224116	SAMN15831281	none	none	none	forest soil	23.17 N 112.52 E	1	1	Alloacidobacterium dinghuense	none	na	3	1	1	6271114	6271114	6271114	2020/08/24	0	2763107	1	4Y35	SUN YAT-SEN UNIVERSITY	2763107	d__Bacteria;p__Acidobacteria;c__Acidobacteriia;o__Acidobacteriales;f__Acidobacteriaceae;g__Alloacidobacterium;s__Alloacidobacterium dinghuense	d__Bacteria;p__Acidobacteria;c__Acidobacteriia;o__Acidobacteriales;f__Acidobacteriaceae;g__Alloacidobacterium;s__Alloacidobacterium dinghuense	none	5483	NZ_CP060394.1	0	0	0	0	0	0	0
GCF_009765985.1	0	99.57	0.85	0	4839183	88.9935	63	55.5174	5437681	d__Bacteria;p__Acidobacteriota;c__Terriglobia;o__Terriglobales;f__Acidobacteriaceae;g__Alloacidobacterium;s__Alloacidobacterium sp009765985	not type material	ASM976598v1	PRJNA224116	SAMN04219566	63	150181	none	soil	none	0	1	Acidobacterium sp. S8	none	na	3	38	5	364696	121577	83596	2019/12/18	25	1641854	1	S8	Institute of Microbiology of the AS CR	1641854	d__Bacteria;p__Acidobacteria;c__Acidobacteriia;o__Acidobacteriales;f__Acidobacteriaceae;g__Acidobacterium;s__	d__Bacteria;p__Acidobacteria;c__Acidobacteriia;o__Acidobacteriales;f__Acidobacteriaceae;g__Acidobacterium;x__unclassified Acidobacterium;s__Acidobacterium sp. S8	LMUM00000000.1	4686	NZ_LMUM01000018.1	0	0	0	0	0	0	0
GCF_900108185.1	0	99.57	0.86	0	5052845	89.1229	16	62.0018	5669524	d__Bacteria;p__Acidobacteriota;c__Terriglobia;o__Terriglobales;f__Acidobacteriaceae;g__Bryocella;s__Bryocella elongata	type strain of species	IMG-taxon 2684622995 annotated assembly	PRJNA224116	SAMN05421819	16	661247	none	none	none	0	0	Bryocella elongata	4516	representative genome	3	none	none	none	none	none	2016/10/24	0	863522	1	DSM 22489	DOE - JOINT GENOME INSTITUTE	863522	d__Bacteria;p__Acidobacteria;c__Acidobacteriia;o__Acidobacteriales;f__Acidobacteriaceae;g__Bryocella;s__Bryocella elongata	d__Bacteria;p__Acidobacteria;c__Acidobacteriia;o__Acidobacteriales;f__Acidobacteriaceae;g__Bryocella;s__Bryocella elongata	FNVA00000000.1	4549	NZ_FNVA01000015.1	0	0	0	0	0	0	0
GCA_903642235.1	0	98.88	3.59	0	3365109	88.8726	29	61.2972	3786442	d__Bacteria;p__Acidobacteriota;c__Terriglobia;o__Terriglobales;f__Acidobacteriaceae;g__CAHJWL01;s__CAHJWL01 sp903642235	not type material	MAGs_Lobaria_concoct_33	PRJEB38505	SAMEA6862689	29	338571	none	Lobaria metagenome	none	0	none	Acidobacteriaceae bacterium	none	na	none	none	none	none	none	none	2020/06/05	0	2052142	none	Lichen_MAGs_lobaria1	INSTITUTE OF ENVIRONMENTAL BIOTECHNOLOGY, GRAZ UNIVERSITY OF TECHNOLOGY	2052142	d__Bacteria;p__Acidobacteria;c__Acidobacteriia;o__Acidobacteriales;f__Acidobacteriaceae;g__;s__	d__Bacteria;p__Acidobacteria;c__Acidobacteriia;o__Acidobacteriales;f__Acidobacteriaceae;x__unclassified Acidobacteriaceae;s__Acidobacteriaceae bacterium	CAHJWL000000000.1	3201	none	0	0	0	0	0	0	0
GCA_021781075.1	0	81.25	0.51	33.33	2270407	90.1968	363	59.7909	2517170	d__Bacteria;p__Acidobacteriota;c__Terriglobia;o__Terriglobales;f__Acidobacteriaceae;g__CAIMNN01;s__CAIMNN01 sp021781075	not type material	ASM2178107v1	PRJNA666025	SAMN20842377	363	8537	derived from metagenome	acid mine drainage sediment	25.809534 N 107.618123 E	0	none	Acidobacteria bacterium	none	na	none	353	97	8636	5439	3810	2022/02/01	10	1978231	none	BP6.bin30	Sun Yat-sen University, Guangzhou	1978231	d__Bacteria;p__Acidobacteria;c__;o__;f__;g__;s__	d__Bacteria;p__Acidobacteria;x__unclassified Acidobacteria;s__Acidobacteria bacterium	JAJXXN000000000.1	2484	none	0	0	0	0	0	0	0
GCA_903842845.1	0	87.59	3.45	60	3071907	89.7499	597	57.0201	3422741	d__Bacteria;p__Acidobacteriota;c__Terriglobia;o__Terriglobales;f__Acidobacteriaceae;g__CAIMNN01;s__CAIMNN01 sp903842845	not type material	freshwater MAG --- AM-2014_bin-1920	PRJEB38681	SAMEA6955756	597	8006	derived from metagenome	lake water	none	0	none	uncultured Acidobacteriaceae bacterium	none	na	none	none	none	none	none	none	2020/07/19	0	194844	none	AM-2014_bin-1920	BILS	194844	d__Bacteria;p__Acidobacteria;c__Acidobacteriia;o__Acidobacteriales;f__Acidobacteriaceae;g__;s__	d__Bacteria;p__Acidobacteria;c__Acidobacteriia;o__Acidobacteriales;f__Acidobacteriaceae;x__environmental samples;s__uncultured Acidobacteriaceae bacterium	CAIMNN000000000.1	3400	none	0	0	0	0	0	0	0
GCA_903873705.1	0	95.33	1.01	75	3736813	89.3569	94	61.6318	4181895	d__Bacteria;p__Acidobacteriota;c__Terriglobia;o__Terriglobales;f__Acidobacteriaceae;g__CAIQPK01;s__CAIQPK01 sp903873705	not type material	freshwater MAG --- Umea3_bin-3611	PRJEB38681	SAMEA6954945	94	80848	derived from metagenome	lake water	none	0	none	uncultured Acidobacteria bacterium	none	na	none	none	none	none	none	none	2020/07/19	0	171953	none	Umea3_bin-3611	BILS	171953	d__Bacteria;p__Acidobacteria;c__;o__;f__;g__;s__	d__Bacteria;p__Acidobacteria;x__environmental samples;s__uncultured Acidobacteria bacterium	CAIQPK000000000.1	3696	CAIQPK010000023.1	0	0	0	0	0	0	0
GCA_021804655.1	0	92.46	0	0	2579973	90.0563	248	60.2678	2864843	d__Bacteria;p__Acidobacteriota;c__Terriglobia;o__Terriglobales;f__Acidobacteriaceae;g__CAIVDV01;s__CAIVDV01 sp021804655	not type material	ASM2180465v1	PRJNA666025	SAMN20843530	248	15930	derived from metagenome	acid mine drainage sediment	26.384032 N 106.979365 E	0	none	Acidobacteria bacterium	none	na	none	245	53	16168	9863	5291	2022/02/01	3	1978231	none	LL6.bin61	Sun Yat-sen University, Guangzhou	1978231	d__Bacteria;p__Acidobacteria;c__;o__;f__;g__;s__	d__Bacteria;p__Acidobacteria;x__unclassified Acidobacteria;s__Acidobacteria bacterium	JAJZHE000000000.1	2518	none	0	0	0	0	0	0	0
GCA_021804965.1	0	91.93	0.86	0	2671972	89.8679	150	62.8222	2973221	d__Bacteria;p__Acidobacteriota;c__Terriglobia;o__Terriglobales;f__Acidobacteriaceae;g__CAIVDV01;s__CAIVDV01 sp021804965	not type material	ASM2180496v1	PRJNA666025	SAMN20843506	150	29737	derived from metagenome	acid mine drainage sediment	26.384765 N 106.979435 E	0	none	Acidobacteria bacterium	none	na	none	141	30	30904	18528	10328	2022/02/01	9	1978231	none	LL4.bin34	Sun Yat-sen University, Guangzhou	1978231	d__Bacteria;p__Acidobacteria;c__;o__;f__;g__;s__	d__Bacteria;p__Acidobacteria;x__unclassified Acidobacteria;s__Acidobacteria bacterium	JAJZGG000000000.1	2493	none	0	0	0	0	0	0	0
GCA_021805265.1	0	87.9	0.23	50	2732241	88.4963	479	61.0596	3087407	d__Bacteria;p__Acidobacteriota;c__Terriglobia;o__Terriglobales;f__Acidobacteriaceae;g__CAIVDV01;s__CAIVDV01 sp021805265	not type material	ASM2180526v1	PRJNA666025	SAMN20843491	479	7863	derived from metagenome	acid mine drainage sediment	26.385014 N 106.979676 E	0	none	Acidobacteria bacterium	none	na	none	448	116	8355	5018	3513	2022/02/01	31	1978231	none	LL3.bin3	Sun Yat-sen University, Guangzhou	1978231	d__Bacteria;p__Acidobacteria;c__;o__;f__;g__;s__	d__Bacteria;p__Acidobacteria;x__unclassified Acidobacteria;s__Acidobacteria bacterium	JAJZFR000000000.1	2805	none	0	0	0	0	0	0	0
GCA_021809235.1	0	86.78	0.05	100	2710576	90.2276	364	60.4809	3004153	d__Bacteria;p__Acidobacteriota;c__Terriglobia;o__Terriglobales;f__Acidobacteriaceae;g__CAIVDV01;s__CAIVDV01 sp021809235	not type material	ASM2180923v1	PRJNA666025	SAMN20844775	364	10886	derived from metagenome	acid mine drainage sediment	26.600787 N 105.728792 E	0	none	Acidobacteria bacterium	none	na	none	362	86	10886	6303	3941	2022/02/01	1	1978231	none	ZJ2.bin14	Sun Yat-sen University, Guangzhou	1978231	d__Bacteria;p__Acidobacteria;c__;o__;f__;g__;s__	d__Bacteria;p__Acidobacteria;x__unclassified Acidobacteria;s__Acidobacteria bacterium	JAKBAG000000000.1	2701	none	0	0	0	0	0	0	0
GCA_021816455.1	0	93.32	0.43	0	3055992	89.2371	102	59.2779	3424574	d__Bacteria;p__Acidobacteriota;c__Terriglobia;o__Terriglobales;f__Acidobacteriaceae;g__CAIVDV01;s__CAIVDV01 sp021816455	not type material	ASM2181645v1	PRJNA666025	SAMN20844711	102	54835	derived from metagenome	acid mine drainage sediment	28.977901 N 117.601545 E	0	none	Acidobacteria bacterium	none	na	none	101	18	54835	29113	16651	2022/02/01	1	1978231	none	YS2.bin24	Sun Yat-sen University, Guangzhou	1978231	d__Bacteria;p__Acidobacteria;c__;o__;f__;g__;s__	d__Bacteria;p__Acidobacteria;x__unclassified Acidobacteria;s__Acidobacteria bacterium	JAKAXU000000000.1	2885	none	0	0	0	0	0	0	0
GCA_021846275.1	0	99.57	0.86	0	2969903	89.012	13	62.6731	3336519	d__Bacteria;p__Acidobacteriota;c__Terriglobia;o__Terriglobales;f__Acidobacteriaceae;g__CAIVDV01;s__CAIVDV01 sp021846275	not type material	ASM2184627v1	PRJNA666025	SAMN20843395	13	791474	derived from metagenome	acid mine drainage sediment	26.523418 N 106.570447 E	0	none	Acidobacteria bacterium	none	na	none	none	none	none	none	none	2022/02/01	0	1978231	none	JA1.bin41	Sun Yat-sen University, Guangzhou	1978231	d__Bacteria;p__Acidobacteria;c__;o__;f__;g__;s__	d__Bacteria;p__Acidobacteria;x__unclassified Acidobacteria;s__Acidobacteria bacterium	JAJZBZ000000000.1	2719	JAJZBZ010000007.1	0	0	0	0	0	0	0
GCA_021851335.1	0	91.64	0	0	2788163	89.5339	108	59.8418	3114085	d__Bacteria;p__Acidobacteriota;c__Terriglobia;o__Terriglobales;f__Acidobacteriaceae;g__CAIVDV01;s__CAIVDV01 sp021851335	not type material	ASM2185133v1	PRJNA666025	SAMN20843448	108	51990	derived from metagenome	acid mine drainage sediment	26.524905 N 106.570545 E	0	none	Acidobacteria bacterium	none	na	none	107	18	51990	26163	13832	2022/02/01	1	1978231	none	JA6.bin33	Sun Yat-sen University, Guangzhou	1978231	d__Bacteria;p__Acidobacteria;c__;o__;f__;g__;s__	d__Bacteria;p__Acidobacteria;x__unclassified Acidobacteria;s__Acidobacteria bacterium	JAJZEA000000000.1	2610	JAJZEA010000003.1	0	0	0	0	0	0	0
GCA_903832055.1	0	98.22	0.86	0	4075289	89.2068	18	58.7064	4568361	d__Bacteria;p__Acidobacteriota;c__Terriglobia;o__Terriglobales;f__Acidobacteriaceae;g__CAIVDV01;s__CAIVDV01 sp903832055	not type material	freshwater MAG --- Umea_bin-08653	PRJEB38681	SAMEA6956399	18	548286	derived from metagenome	lake water	none	0	none	uncultured Acidobacteria bacterium	none	na	none	none	none	none	none	none	2020/07/20	0	171953	none	Umea_bin-08653	BILS	171953	d__Bacteria;p__Acidobacteria;c__;o__;f__;g__;s__	d__Bacteria;p__Acidobacteria;x__environmental samples;s__uncultured Acidobacteria bacterium	CAILAC000000000.1	3761	CAILAC010000008.1	0	0	0	0	0	0	0
GCA_903832475.1	0	89.39	4.1	44.44	4678749	88.3044	822	59.6162	5298434	d__Bacteria;p__Acidobacteriota;c__Terriglobia;o__Terriglobales;f__Acidobacteriaceae;g__CAIVDV01;s__CAIVDV01 sp903832475	not type material	freshwater MAG --- B4_bin-291	PRJEB38681	SAMEA6944435	822	8897	derived from metagenome	pond	none	0	none	uncultured Acidobacteria bacterium	none	na	none	none	none	none	none	none	2020/07/20	0	171953	none	B4_bin-291	BILS	171953	d__Bacteria;p__Acidobacteria;c__;o__;f__;g__;s__	d__Bacteria;p__Acidobacteria;x__environmental samples;s__uncultured Acidobacteria bacterium	CAILBQ000000000.1	4898	none	0	0	0	0	0	0	0
GCA_903904755.1	0	97.63	0.86	0	3756354	88.9166	83	62.4389	4224583	d__Bacteria;p__Acidobacteriota;c__Terriglobia;o__Terriglobales;f__Acidobacteriaceae;g__CAIVDV01;s__CAIVDV01 sp903904755	not type material	freshwater MAG --- AM-2014_bin-2637	PRJEB38681	SAMEA6955782	83	83148	derived from metagenome	lake water	none	0	none	uncultured Acidobacteriaceae bacterium	none	na	none	none	none	none	none	none	2020/07/19	0	194844	none	AM-2014_bin-2637	BILS	194844	d__Bacteria;p__Acidobacteria;c__Acidobacteriia;o__Acidobacteriales;f__Acidobacteriaceae;g__;s__	d__Bacteria;p__Acidobacteria;c__Acidobacteriia;o__Acidobacteriales;f__Acidobacteriaceae;x__environmental samples;s__uncultured Acidobacteriaceae bacterium	CAIVDV000000000.1	3466	CAIVDV010000040.1	0	0	0	0	0	0	0
GCA_022736715.1	0	98.2	3.02	0	3149997	88.4442	398	58.7991	3561566	d__Bacteria;p__Acidobacteriota;c__Terriglobia;o__Terriglobales;f__Acidobacteriaceae;g__DZDJ01;s__DZDJ01 sp022736715	not type material	ASM2273671v1	PRJNA767587	SAMN22209655	398	31796	derived from metagenome	biofilm from sulfidic cave	43.3983 N 12.9621 E	0	none	Edaphobacter aggregans	none	na	none	349	20	49775	17604	2860	2022/03/28	49	570835	none	SulCav_PC08_64_59_48	University Duisburg-Essen	570835	d__Bacteria;p__Acidobacteria;c__Acidobacteriia;o__Acidobacteriales;f__Acidobacteriaceae;g__Edaphobacter;s__Edaphobacter aggregans	d__Bacteria;p__Acidobacteria;c__Acidobacteriia;o__Acidobacteriales;f__Acidobacteriaceae;g__Edaphobacter;s__Edaphobacter aggregans	DZDJ00000000.1	3318	DZDJ01000067.1	0	0	0	0	0	0	0
GCF_003858395.1	0	100	0.86	0	3881657	86.7393	5	62.5496	4475085	d__Bacteria;p__Acidobacteriota;c__Terriglobia;o__Terriglobales;f__Acidobacteriaceae;g__EB88;s__EB88 sp003858395	not type material	ASM385839v1	PRJNA224116	SAMN09914061	5	4254206	none	mineral soil 3-10cm	42.48 N 72.18 W	0	1	Acidipila sp. EB88	none	na	6	none	none	none	none	none	2018/12/03	0	2305226	1	EB88	University of Massachusetts	2305226	d__Bacteria;p__Acidobacteria;c__Acidobacteriia;o__Acidobacteriales;f__Acidobacteriaceae;g__Acidipila;s__	d__Bacteria;p__Acidobacteria;c__Acidobacteriia;o__Acidobacteriales;f__Acidobacteriaceae;g__Acidipila;x__unclassified Acidipila;s__Acidipila sp. EB88	QWEV00000000.1	3595	NZ_QWEV01000005.1	0	0	0	0	0	0	0
GCF_014642855.1	0	99.95	0.86	0	3770192	89.8463	7	58.4385	4196269	d__Bacteria;p__Acidobacteriota;c__Terriglobia;o__Terriglobales;f__Acidobacteriaceae;g__Edaphobacter;s__Edaphobacter acidisoli	type strain of species	ASM1464285v1	PRJNA224116	SAMD00245063	7	3211950	none	none	none	0	0	Edaphobacter acidisoli	none	representative genome	3	none	none	none	none	none	2020/09/12	0	2040573	1	CGMCC 1.15447	WFCC-MIRCEN World Data Centre for Microorganisms (WDCM)	2040573	d__Bacteria;p__Acidobacteria;c__Acidobacteriia;o__Acidobacteriales;f__Acidobacteriaceae;g__Edaphobacter;s__Edaphobacter acidisoli	d__Bacteria;p__Acidobacteria;c__Acidobacteriia;o__Acidobacteriales;f__Acidobacteriaceae;g__Edaphobacter;s__Edaphobacter acidisoli	BMJB00000000.1	3486	NZ_BMJB01000003.1	0	0	0	0	0	0	0
GCF_000745965.1	0	100	1.72	0	6857080	83.8568	363	58.7429	8177135	d__Bacteria;p__Acidobacteriota;c__Terriglobia;o__Terriglobales;f__Acidobacteriaceae;g__Edaphobacter;s__Edaphobacter aggregans	type strain of species	ASM74596v1	PRJNA224116	SAMN02746092	363	75136	none	none	none	0	0	Edaphobacter aggregans DSM 19364	7235	representative genome	3	345	26	76811	24330	9966	2014/08/28	18	570835	1	DSM 19364	DOE Joint Genome Institute	1121860	d__Bacteria;p__Acidobacteria;c__Acidobacteriia;o__Acidobacteriales;f__Acidobacteriaceae;g__Edaphobacter;s__Edaphobacter aggregans	d__Bacteria;p__Acidobacteria;c__Acidobacteriia;o__Acidobacteriales;f__Acidobacteriaceae;g__Edaphobacter;s__Edaphobacter aggregans;x__Edaphobacter aggregans DSM 19364	JQKI00000000.1	7678	NZ_KN050788.1	0	0	0	0	0	0	0
GCF_003945235.1	0	100	1.72	0	5411610	87.9614	1	57.2472	6152256	d__Bacteria;p__Acidobacteriota;c__Terriglobia;o__Terriglobales;f__Acidobacteriaceae;g__Edaphobacter;s__Edaphobacter aggregans_A	not type material	ASM394523v1	PRJNA224116	SAMN10361801	1	6152256	none	none	42.5402 N 72.1811 W	0	0	Edaphobacter aggregans	none	na	3	none	none	none	none	none	2018/12/13	0	570835	1	EB153	DOE Joint Genome Institute	570835	d__Bacteria;p__Acidobacteria;c__Acidobacteriia;o__Acidobacteriales;f__Acidobacteriaceae;g__Edaphobacter;s__Edaphobacter aggregans	d__Bacteria;p__Acidobacteria;c__Acidobacteriia;o__Acidobacteriales;f__Acidobacteriaceae;g__Edaphobacter;s__Edaphobacter aggregans	RSDW00000000.1	5109	NZ_RSDW01000001.1	0	0	0	0	0	0	0
GCF_014640335.1	3	99.14	1.72	0	4101086	90.4193	9	56.9257	4535631	d__Bacteria;p__Acidobacteriota;c__Terriglobia;o__Terriglobales;f__Acidobacteriaceae;g__Edaphobacter;s__Edaphobacter dinghuensis	type strain of species	ASM1464033v1	PRJNA224116	SAMD00244997	9	1438037	none	none	none	0	0	Edaphobacter dinghuensis	none	representative genome	3	none	none	none	none	none	2020/09/12	0	1560005	1	CGMCC 1.12997	WFCC-MIRCEN World Data Centre for Microorganisms (WDCM)	1560005	d__Bacteria;p__Acidobacteria;c__Acidobacteriia;o__Acidobacteriales;f__Acidobacteriaceae;g__Edaphobacter;s__Edaphobacter dinghuensis	d__Bacteria;p__Acidobacteria;c__Acidobacteriia;o__Acidobacteriales;f__Acidobacteriaceae;g__Edaphobacter;s__Edaphobacter dinghuensis	BMGT00000000.1	3726	NZ_BMGT01000001.1	0	0	0	0	0	0	0
GCF_013410115.1	0	100	0.86	0	4600454	87.0433	4	57.556	5285246	d__Bacteria;p__Acidobacteriota;c__Terriglobia;o__Terriglobales;f__Acidobacteriaceae;g__Edaphobacter;s__Edaphobacter lichenicola_A	not type material	ASM1341011v1	PRJNA224116	SAMN14503908	4	2888932	none	none	none	0	0	Edaphobacter lichenicola	none	na	3	none	none	none	none	none	2020/07/13	0	2051959	1	M8UP30	DOE Joint Genome Institute	2051959	d__Bacteria;p__Acidobacteria;c__Acidobacteriia;o__Acidobacteriales;f__Acidobacteriaceae;g__Edaphobacter;s__Edaphobacter lichenicola	d__Bacteria;p__Acidobacteria;c__Acidobacteriia;o__Acidobacteriales;f__Acidobacteriaceae;g__Edaphobacter;s__Edaphobacter lichenicola	JACCCV000000000.1	4466	NZ_JACCCV010000001.1	0	0	0	0	0	0	0
GCF_014201315.1	0	100	0.05	0	4249377	87.0673	16	58.4057	4880565	d__Bacteria;p__Acidobacteriota;c__Terriglobia;o__Terriglobales;f__Acidobacteriaceae;g__Edaphobacter;s__Edaphobacter lichenicola_B	not type material	ASM1420131v1	PRJNA224116	SAMN14505875	16	1190613	none	none	none	0	0	Edaphobacter lichenicola	none	na	3	15	1	1190613	432723	341752	2020/08/14	1	2051959	1	M8UP27	DOE Joint Genome Institute	2051959	d__Bacteria;p__Acidobacteria;c__Acidobacteriia;o__Acidobacteriales;f__Acidobacteriaceae;g__Edaphobacter;s__Edaphobacter lichenicola	d__Bacteria;p__Acidobacteria;c__Acidobacteriia;o__Acidobacteriales;f__Acidobacteriaceae;g__Edaphobacter;s__Edaphobacter lichenicola	JACHDY000000000.1	4146	NZ_JACHDY010000002.1	0	0	0	0	0	0	0
GCF_013410875.1	0	99.78	0	0	4428707	87.2832	5	57.7265	5073949	d__Bacteria;p__Acidobacteriota;c__Terriglobia;o__Terriglobales;f__Acidobacteriaceae;g__Edaphobacter;s__Edaphobacter lichenicola_C	not type material	ASM1341087v1	PRJNA224116	SAMN14505116	5	2909133	none	none	none	0	0	Edaphobacter lichenicola	none	na	3	none	none	none	none	none	2020/07/13	0	2051959	1	M8UP22	DOE Joint Genome Institute	2051959	d__Bacteria;p__Acidobacteria;c__Acidobacteriia;o__Acidobacteriales;f__Acidobacteriaceae;g__Edaphobacter;s__Edaphobacter lichenicola	d__Bacteria;p__Acidobacteria;c__Acidobacteriia;o__Acidobacteriales;f__Acidobacteriaceae;g__Edaphobacter;s__Edaphobacter lichenicola	JACCCU000000000.1	4322	NZ_JACCCU010000002.1	0	0	0	0	0	0	0
GCF_014201375.1	0	98.28	0	0	4203156	87.0683	17	58.1806	4827422	d__Bacteria;p__Acidobacteriota;c__Terriglobia;o__Terriglobales;f__Acidobacteriaceae;g__Edaphobacter;s__Edaphobacter lichenicola_D	not type material	ASM1420137v1	PRJNA224116	SAMN14505117	17	616016	none	none	none	0	0	Edaphobacter lichenicola	none	na	3	15	3	711311	347975	273552	2020/08/14	1	2051959	1	M8US30	DOE Joint Genome Institute	2051959	d__Bacteria;p__Acidobacteria;c__Acidobacteriia;o__Acidobacteriales;f__Acidobacteriaceae;g__Edaphobacter;s__Edaphobacter lichenicola	d__Bacteria;p__Acidobacteria;c__Acidobacteriia;o__Acidobacteriales;f__Acidobacteriaceae;g__Edaphobacter;s__Edaphobacter lichenicola	JACHDZ000000000.1	4178	NZ_JACHDZ010000001.1	0	0	0	0	0	0	0
GCA_014201335.1	0	100	1.72	0	5360944	86.7631	25	56.411	6178831	d__Bacteria;p__Acidobacteriota;c__Terriglobia;o__Terriglobales;f__Acidobacteriaceae;g__Edaphobacter;s__Edaphobacter lichenicola_E	not type material	ASM1420133v1	PRJNA617186	SAMN14505362	25	507847	none	none	none	0	0	Edaphobacter lichenicola	none	na	3	23	5	507847	273017	179474	2020/08/14	1	2051959	1	X5P2	DOE Joint Genome Institute	2051959	d__Bacteria;p__Acidobacteria;c__Acidobacteriia;o__Acidobacteriales;f__Acidobacteriaceae;g__Edaphobacter;s__Edaphobacter lichenicola	d__Bacteria;p__Acidobacteria;c__Acidobacteriia;o__Acidobacteriales;f__Acidobacteriaceae;g__Edaphobacter;s__Edaphobacter lichenicola	JACHEB000000000.1	5418	JACHEB010000007.1	0	0	0	0	0	0	0
GCF_004217555.1	0	100	4.31	0	6384809	85.7584	8	57.0996	7445115	d__Bacteria;p__Acidobacteriota;c__Terriglobia;o__Terriglobales;f__Acidobacteriaceae;g__Edaphobacter;s__Edaphobacter modestus	type strain of species	ASM421755v1	PRJNA224116	SAMN05444834	8	6121180	none	none	none	0	0	Edaphobacter modestus	none	representative genome	3	none	none	none	none	none	2019/02/20	0	388466	1	DSM 18101	DOE Joint Genome Institute	388466	d__Bacteria;p__Acidobacteria;c__Acidobacteriia;o__Acidobacteriales;f__Acidobacteriaceae;g__Edaphobacter;s__Edaphobacter modestus	d__Bacteria;p__Acidobacteria;c__Acidobacteriia;o__Acidobacteriales;f__Acidobacteriaceae;g__Edaphobacter;s__Edaphobacter modestus	SHKW00000000.1	6650	NZ_SHKW01000001.1	0	0	0	0	0	0	0
GCA_000381605.1	0	100	0.86	0	5287370	87.9773	14	57.5543	6009926	d__Bacteria;p__Acidobacteriota;c__Terriglobia;o__Terriglobales;f__Acidobacteriaceae;g__Edaphobacter;s__Edaphobacter sp000381605	not type material	ASM38160v1	PRJNA183353	SAMN02441326	14	943631	none	none	none	0	none	Acidobacteriaceae bacterium KBS 89	none	na	none	13	3	943631	553614	541582	2013/04/24	1	1267534	none	KBS 89	DOE Joint Genome Institute	1267534	d__Bacteria;p__Acidobacteria;c__Acidobacteriia;o__Acidobacteriales;f__Acidobacteriaceae;g__;s__	d__Bacteria;p__Acidobacteria;c__Acidobacteriia;o__Acidobacteriales;f__Acidobacteriaceae;x__unclassified Acidobacteriaceae;s__Acidobacteriaceae bacterium KBS 89	ARME00000000.1	5060	KB906754.1	0	0	0	0	0	0	0
GCA_000421065.1	1	99.14	4.48	0	5328911	86.8335	3	58.8271	6136933	d__Bacteria;p__Acidobacteriota;c__Terriglobia;o__Terriglobales;f__Acidobacteriaceae;g__Edaphobacter;s__Edaphobacter sp000421065	not type material	ASM42106v1	PRJNA190839	SAMN02440899	3	4712210	none	none	none	0	none	Acidobacteriaceae bacterium TAA 166	none	na	none	none	none	none	none	none	2013/07/09	0	278963	none	TAA 166	DOE Joint Genome Institute	278963	d__Bacteria;p__Acidobacteria;c__Acidobacteriia;o__Acidobacteriales;f__Acidobacteriaceae;g__;s__	d__Bacteria;p__Acidobacteria;c__Acidobacteriia;o__Acidobacteriales;f__Acidobacteriaceae;x__unclassified Acidobacteriaceae;s__Acidobacteriaceae bacterium TAA 166	ATWD00000000.1	5276	ATWD01000001.1	0	0	0	0	0	0	0
GCA_000688615.1	0	100	0	0	4462528	89.2321	1	56.7431	5001037	d__Bacteria;p__Acidobacteriota;c__Terriglobia;o__Terriglobales;f__Acidobacteriaceae;g__Edaphobacter;s__Edaphobacter sp000688615	not type material	ASM68861v1	PRJNA205960	SAMN02951928	1	4996384	none	none	none	0	none	Acidobacteriaceae bacterium KBS 146	none	na	none	none	none	none	none	none	2014/04/08	0	639030	none	KBS 146	DOE Joint Genome Institute	639030	d__Bacteria;p__Acidobacteria;c__Acidobacteriia;o__Acidobacteriales;f__Acidobacteriaceae;g__;s__	d__Bacteria;p__Acidobacteria;c__Acidobacteriia;o__Acidobacteriales;f__Acidobacteriaceae;x__unclassified Acidobacteriaceae;s__Acidobacteriaceae bacterium KBS 146	JHVA00000000.1	4170	JHVA01000001.1	0	0	0	0	0	0	0
GCA_001897435.1	0	100	1.72	0	4370038	88.759	14	58.9005	4923487	d__Bacteria;p__Acidobacteriota;c__Terriglobia;o__Terriglobales;f__Acidobacteriaceae;g__Edaphobacter;s__Edaphobacter sp001897435	not type material	ASM189743v1	PRJNA279279	SAMN05660538	14	495256	derived from metagenome	Ammonium sulfate bioreactor	33.9575 S 18.4606 E	0	1	Acidobacteriales bacterium 59-55	4078	na	3	12	1	883925	293427	243673	2016/12/09	1	1895690	1	59-55	Banfield Lab, University of California, Berkeley	1895690	d__Bacteria;p__Acidobacteria;c__Acidobacteriia;o__Acidobacteriales;f__;g__;s__	d__Bacteria;p__Acidobacteria;c__Acidobacteriia;o__Acidobacteriales;x__unclassified Acidobacteriales;s__Acidobacteriales bacterium 59-55	MKSV00000000.1	4150	MKSV01000010.1	0	0	0	0	0	0	0
GCF_009765825.1	0	98.28	4.31	0	5083303	86.2089	91	57.5436	5896497	d__Bacteria;p__Acidobacteriota;c__Terriglobia;o__Terriglobales;f__Acidobacteriaceae;g__Edaphobacter;s__Edaphobacter sp009765825	not type material	ASM976582v1	PRJNA224116	SAMN04219550	91	188205	none	soil	none	0	0	Granulicella sp. L60	none	na	3	22	3	757627	555499	228160	2019/12/18	69	1641866	1	L60	Institute of Microbiology of the AS CR	1641866	d__Bacteria;p__Acidobacteria;c__Acidobacteriia;o__Acidobacteriales;f__Acidobacteriaceae;g__Granulicella;s__	d__Bacteria;p__Acidobacteria;c__Acidobacteriia;o__Acidobacteriales;f__Acidobacteriaceae;g__Granulicella;x__unclassified Granulicella;s__Granulicella sp. L60	LMUR00000000.1	4990	NZ_LMUR01000004.1	0	0	0	0	0	0	0
GCF_009765835.1	0	99.78	0.86	0	4195247	88.9648	23	57.2343	4715628	d__Bacteria;p__Acidobacteriota;c__Terriglobia;o__Terriglobales;f__Acidobacteriaceae;g__Edaphobacter;s__Edaphobacter sp009765835	not type material	ASM976583v1	PRJNA224116	SAMN04219549	23	858187	none	soil	none	0	1	Granulicella sp. L56	none	na	3	15	1	2622659	1559558	229243	2019/12/18	8	1747222	1	L56	Institute of Microbiology of the AS CR	1747222	d__Bacteria;p__Acidobacteria;c__Acidobacteriia;o__Acidobacteriales;f__Acidobacteriaceae;g__Granulicella;s__	d__Bacteria;p__Acidobacteria;c__Acidobacteriia;o__Acidobacteriales;f__Acidobacteriaceae;g__Granulicella;x__unclassified Granulicella;s__Granulicella sp. L56	LMUS00000000.1	3948	NZ_LMUS01000006.1	0	0	0	0	0	0	0
GCF_009766095.1	0	99.14	0.14	50	4406543	87.1838	142	57.2074	5054312	d__Bacteria;p__Acidobacteriota;c__Terriglobia;o__Terriglobales;f__Acidobacteriaceae;g__Edaphobacter;s__Edaphobacter sp009766095	not type material	ASM976609v1	PRJNA224116	SAMN04219582	142	82408	none	soil	none	0	0	Granulicella sp. S190	none	na	3	54	5	533119	253275	151082	2019/12/18	88	1747226	1	S190	Institute of Microbiology of the AS CR	1747226	d__Bacteria;p__Acidobacteria;c__Acidobacteriia;o__Acidobacteriales;f__Acidobacteriaceae;g__Granulicella;s__	d__Bacteria;p__Acidobacteria;c__Acidobacteriia;o__Acidobacteriales;f__Acidobacteriaceae;g__Granulicella;x__unclassified Granulicella;s__Granulicella sp. S190	LMUD00000000.1	4311	NZ_LMUD01000007.1	0	0	0	0	0	0	0
GCF_010093025.1	0	100	0.86	0	4041934	88.7393	1	57.9644	4554841	d__Bacteria;p__Acidobacteriota;c__Terriglobia;o__Terriglobales;f__Acidobacteriaceae;g__Edaphobacter;s__Edaphobacter sp010093025	not type material	ASM1009302v1	PRJNA224116	SAMN13907365	none	none	none	rhizosphere of tomato plants	none	1	0	Edaphobacter sp. 12200R-103	none	na	3	1	1	4554841	4554841	4554841	2020/02/03	0	2703788	1	12200R-103	National Institute of Agricultural Sciences	2703788	d__Bacteria;p__Acidobacteria;c__Acidobacteriia;o__Acidobacteriales;f__Acidobacteriaceae;g__Edaphobacter;s__	d__Bacteria;p__Acidobacteria;c__Acidobacteriia;o__Acidobacteriales;f__Acidobacteriaceae;g__Edaphobacter;x__unclassified Edaphobacter;s__Edaphobacter sp. 12200R-103	none	3785	NZ_CP048114.1	0	0	0	0	0	0	0
GCF_014274685.1	0	100	0.86	0	3823019	89.8558	1	55.0326	4254614	d__Bacteria;p__Acidobacteriota;c__Terriglobia;o__Terriglobales;f__Acidobacteriaceae;g__Edaphobacter;s__Edaphobacter sp014274685	not type material	ASM1427468v1	PRJNA224116	SAMN15831188	none	none	none	forest soil	23.17 N 112.52 E	1	1	Edaphobacter sp. 4G125	none	na	3	1	1	4254614	4254614	4254614	2020/08/24	0	2763071	1	4G125	SUN YAT-SEN UNIVERSITY	2763071	d__Bacteria;p__Acidobacteria;c__Acidobacteriia;o__Acidobacteriales;f__Acidobacteriaceae;g__Edaphobacter;s__	d__Bacteria;p__Acidobacteria;c__Acidobacteriia;o__Acidobacteriales;f__Acidobacteriaceae;g__Edaphobacter;x__unclassified Edaphobacter;s__Edaphobacter sp. 4G125	none	3610	NZ_CP060393.1	0	0	0	0	0	0	0
GCA_018268775.1	41	96.54	0.86	0	3528223	88.5244	198	60.1317	3985596	d__Bacteria;p__Acidobacteriota;c__Terriglobia;o__Terriglobales;f__Acidobacteriaceae;g__Edaphobacter;s__Edaphobacter sp018268775	not type material	ASM1826877v1	PRJNA694732	SAMN17573879	198	33491	derived from metagenome	activated sludge	22.4932 N 113.8762 E	0	0	Acidobacteria bacterium	none	na	1	111	23	55684	32112	18200	2021/05/04	87	1978231	1	SZAS AMP-1	The University Hong Kong	1978231	d__Bacteria;p__Acidobacteria;c__;o__;f__;g__;s__	d__Bacteria;p__Acidobacteria;x__unclassified Acidobacteria;s__Acidobacteria bacterium	JAFDVV000000000.1	3460	JAFDVV010000015.1	0	0	0	0	0	0	0
GCA_018268895.1	0	99.78	0.86	0	3839726	89.3718	14	59.0861	4296351	d__Bacteria;p__Acidobacteriota;c__Terriglobia;o__Terriglobales;f__Acidobacteriaceae;g__Edaphobacter;s__Edaphobacter sp018268895	not type material	ASM1826889v1	PRJNA694732	SAMN17573880	14	1011569	derived from metagenome	activated sludge	22.4932 N 113.8762 E	0	0	Acidobacteria bacterium	none	na	6	none	none	none	none	none	2021/05/04	0	1978231	3	SZAS-2	The University Hong Kong	1978231	d__Bacteria;p__Acidobacteria;c__;o__;f__;g__;s__	d__Bacteria;p__Acidobacteria;x__unclassified Acidobacteria;s__Acidobacteria bacterium	JAFDVP000000000.1	3579	JAFDVP010000004.1	0	0	0	0	0	0	0
GCA_018449715.1	0	99.81	1.72	0	4365445	88.6687	10	58.8291	4923323	d__Bacteria;p__Acidobacteriota;c__Terriglobia;o__Terriglobales;f__Acidobacteriaceae;g__Edaphobacter;s__Edaphobacter sp018449715	not type material	ASM1844971v1	PRJNA613979	SAMN14422922	10	671339	none	Decomposed wood of Fagus sylvatica; 5-15 years decomposition	48.6644709332723 N 14.7093050591059 E	0	none	Acidobacteriaceae bacterium dw_441	none	na	none	none	none	none	none	none	2021/05/23	0	2723317	none	dw_441	Czech Academy of Science	2723317	d__Bacteria;p__Acidobacteria;c__Acidobacteriia;o__Acidobacteriales;f__Acidobacteriaceae;g__;s__	d__Bacteria;p__Acidobacteria;c__Acidobacteriia;o__Acidobacteriales;f__Acidobacteriaceae;x__unclassified Acidobacteriaceae;s__Acidobacteriaceae bacterium dw_441	JAAVVA000000000.1	4139	JAAVVA010000007.1	0	0	0	0	0	0	0
GCF_000178955.2	0	99.14	2.63	0	5475877	87.7885	1	57.9099	6237577	d__Bacteria;p__Acidobacteriota;c__Terriglobia;o__Terriglobales;f__Acidobacteriaceae;g__Granulicella_A;s__Granulicella_A mallensis	type strain of species	ASM17895v2	PRJNA224116	SAMN02232025	none	none	none	not provided; submitted under MIGS 2.1	none	1	1	Granulicella mallensis MP5ACTX8	4825	representative genome	3	1	1	6237577	6237577	6237577	2011/12/01	0	940614	1	MP5ACTX8	US DOE Joint Genome Institute (JGI-PGF)	682795	d__Bacteria;p__Acidobacteria;c__Acidobacteriia;o__Acidobacteriales;f__Acidobacteriaceae;g__Granulicella;s__Granulicella mallensis	d__Bacteria;p__Acidobacteria;c__Acidobacteriia;o__Acidobacteriales;f__Acidobacteriaceae;g__Granulicella;s__Granulicella mallensis;x__Granulicella mallensis MP5ACTX8	none	4906	NC_016631.1	0	0	0	0	0	0	0
GCF_014203225.1	0	100	2.63	0	5613206	86.7218	52	57.8038	6472662	d__Bacteria;p__Acidobacteriota;c__Terriglobia;o__Terriglobales;f__Acidobacteriaceae;g__Granulicella_A;s__Granulicella_A mallensis_A	not type material	ASM1420322v1	PRJNA224116	SAMN14505766	52	253602	none	none	none	0	1	Granulicella mallensis	none	na	3	none	none	none	none	none	2020/08/14	0	940614	1	X5P3	DOE Joint Genome Institute	940614	d__Bacteria;p__Acidobacteria;c__Acidobacteriia;o__Acidobacteriales;f__Acidobacteriaceae;g__Granulicella;s__Granulicella mallensis	d__Bacteria;p__Acidobacteria;c__Acidobacteriia;o__Acidobacteriales;f__Acidobacteriaceae;g__Granulicella;s__Granulicella mallensis	JACHIO000000000.1	5186	NZ_JACHIO010000015.1	0	0	0	0	0	0	0
GCF_009766105.1	0	99.14	2.63	0	5651593	87.7995	86	57.2663	6436931	d__Bacteria;p__Acidobacteriota;c__Terriglobia;o__Terriglobales;f__Acidobacteriaceae;g__Granulicella_A;s__Granulicella_A sp009766105	not type material	ASM976610v1	PRJNA224116	SAMN04219572	86	202390	none	soil	none	0	1	Granulicella sp. S156	none	na	3	26	4	696692	297350	237360	2019/12/18	60	1747224	1	S156	Institute of Microbiology of the AS CR	1747224	d__Bacteria;p__Acidobacteria;c__Acidobacteriia;o__Acidobacteriales;f__Acidobacteriaceae;g__Granulicella;s__	d__Bacteria;p__Acidobacteria;c__Acidobacteriia;o__Acidobacteriales;f__Acidobacteriaceae;g__Granulicella;x__unclassified Granulicella;s__Granulicella sp. S156	LMUH00000000.1	5213	NZ_LMUH01000026.1	0	0	0	0	0	0	0
GCF_013410065.1	0	100	1.71	0	3828715	88.9292	5	58.2579	4305353	d__Bacteria;p__Acidobacteriota;c__Terriglobia;o__Terriglobales;f__Acidobacteriaceae;g__Granulicella_B;s__Granulicella_B arctica	not type material	ASM1341006v1	PRJNA224116	SAMN14504095	5	1111092	none	none	none	0	1	Granulicella arctica	none	representative genome	3	3	1	2159447	2144887	2144887	2020/07/13	1	940613	1	X4EP2	DOE Joint Genome Institute	940613	d__Bacteria;p__Acidobacteria;c__Acidobacteriia;o__Acidobacteriales;f__Acidobacteriaceae;g__Granulicella;s__Granulicella arctica	d__Bacteria;p__Acidobacteria;c__Acidobacteriia;o__Acidobacteriales;f__Acidobacteriaceae;g__Granulicella;s__Granulicella arctica	JACCCW000000000.1	3646	NZ_JACCCW010000001.1	0	0	0	0	0	0	0
GCF_900114625.1	0	100	0.85	0	4753263	90.0946	3	61.2792	5275857	d__Bacteria;p__Acidobacteriota;c__Terriglobia;o__Terriglobales;f__Acidobacteriaceae;g__Granulicella_C;s__Granulicella_C pectinivorans	type strain of species	IMG-taxon 2687453730 annotated assembly	PRJNA224116	SAMN05421771	3	4439413	none	none	56.49 N 84.98 E	0	0	Granulicella pectinivorans	4250	representative genome	3	none	none	none	none	none	2016/11/02	0	474950	1	DSM 21001	DOE - JOINT GENOME INSTITUTE	474950	d__Bacteria;p__Acidobacteria;c__Acidobacteriia;o__Acidobacteriales;f__Acidobacteriaceae;g__Granulicella;s__Granulicella pectinivorans	d__Bacteria;p__Acidobacteria;c__Acidobacteriia;o__Acidobacteriales;f__Acidobacteriaceae;g__Granulicella;s__Granulicella pectinivorans	FOZL00000000.1	4290	NZ_FOZL01000001.1	0	0	0	0	0	0	0
GCF_900188085.1	0	100	1.71	0	4716147	89.0884	24	62.9121	5293785	d__Bacteria;p__Acidobacteriota;c__Terriglobia;o__Terriglobales;f__Acidobacteriaceae;g__Granulicella_C;s__Granulicella_C rosea	type strain of species	IMG-taxon 2681813547 annotated assembly	PRJNA224116	SAMN05421770	24	586566	none	none	57.62 N 39.87 E	0	1	Granulicella rosea	4283	representative genome	6	none	none	none	none	none	2017/07/16	0	474952	1	DSM 18704	DOE - JOINT GENOME INSTITUTE	474952	d__Bacteria;p__Acidobacteria;c__Acidobacteriia;o__Acidobacteriales;f__Acidobacteriaceae;g__Granulicella;s__Granulicella rosea	d__Bacteria;p__Acidobacteria;c__Acidobacteriia;o__Acidobacteriales;f__Acidobacteriaceae;g__Granulicella;s__Granulicella rosea	FZOU00000000.1	4310	NZ_FZOU01000006.1	0	0	0	0	0	0	0
GCF_004115155.1	0	100	0.85	0	5460582	88.9399	16	59.8236	6139630	d__Bacteria;p__Acidobacteriota;c__Terriglobia;o__Terriglobales;f__Acidobacteriaceae;g__Granulicella_C;s__Granulicella_C sibirica	type strain of species	ASM411515v1	PRJNA224116	SAMN10359080	16	1421513	none	forested tundra soil	65.36 N 72.43 E	0	1	Granulicella sibirica	none	representative genome	6	none	none	none	none	none	2019/01/28	0	2479048	1	AF10	Institute of Bioengineering, Research Center of Biotechnology of RAS	2479048	d__Bacteria;p__Acidobacteria;c__Acidobacteriia;o__Acidobacteriales;f__Acidobacteriaceae;g__Granulicella;s__Granulicella sibirica	d__Bacteria;p__Acidobacteria;c__Acidobacteriia;o__Acidobacteriales;f__Acidobacteriaceae;g__Granulicella;s__Granulicella sibirica	RDSM00000000.1	5159	NZ_RDSM01000003.1	0	0	0	0	0	0	0
GCF_009914315.1	0	99.15	4.27	0	4110401	87.9578	1	60.6615	4673153	d__Bacteria;p__Acidobacteriota;c__Terriglobia;o__Terriglobales;f__Acidobacteriaceae;g__Granulicella_C;s__Granulicella_C sp009914315	not type material	ASM991431v1	PRJNA224116	SAMN12512720	none	none	none	wood decay material	51.98737 N 5.792426 E	1	1	Granulicella sp. WH15	none	na	3	1	1	4673153	4673153	4673153	2020/01/22	0	2602070	1	WH15	Netherlands Institute of Ecology (NIOO-KNAW)	2602070	d__Bacteria;p__Acidobacteria;c__Acidobacteriia;o__Acidobacteriales;f__Acidobacteriaceae;g__Granulicella;s__	d__Bacteria;p__Acidobacteria;c__Acidobacteriia;o__Acidobacteriales;f__Acidobacteriaceae;g__Granulicella;x__unclassified Granulicella;s__Granulicella sp. WH15	none	3854	NZ_CP042596.1	0	0	0	0	0	0	0
GCF_000178975.2	0	99.15	0.85	0	4848567	88.092	6	59.9765	5503984	d__Bacteria;p__Acidobacteriota;c__Terriglobia;o__Terriglobales;f__Acidobacteriaceae;g__Granulicella_C;s__Granulicella_C tundricola	type strain of species	ASM17897v2	PRJNA224116	SAMN00013395	none	none	none	none	none	6	1	Granulicella tundricola MP5ACTX9	4707	representative genome	3	6	1	4309153	4309153	300292	2011/02/02	0	940615	1	MP5ACTX9	US DOE Joint Genome Institute (JGI-PGF)	1198114	d__Bacteria;p__Acidobacteria;c__Acidobacteriia;o__Acidobacteriales;f__Acidobacteriaceae;g__Granulicella;s__Granulicella tundricola	d__Bacteria;p__Acidobacteria;c__Acidobacteriia;o__Acidobacteriales;f__Acidobacteriaceae;g__Granulicella;s__Granulicella tundricola;x__Granulicella tundricola MP5ACTX9	none	4718	NC_015064.1	0	0	0	0	0	0	0
GCF_014203275.1	0	99.95	0	0	6403365	87.7553	85	58.5869	7296843	d__Bacteria;p__Acidobacteriota;c__Terriglobia;o__Terriglobales;f__Acidobacteriaceae;g__Granulicella_D;s__Granulicella_D aggregans	not type material	ASM1420327v1	PRJNA224116	SAMN14505994	85	844690	none	none	none	0	1	Granulicella aggregans	none	representative genome	3	83	4	844690	252026	42465	2020/08/14	1	474949	1	M8UP14	DOE Joint Genome Institute	474949	d__Bacteria;p__Acidobacteria;c__Acidobacteriia;o__Acidobacteriales;f__Acidobacteriaceae;g__Granulicella;s__Granulicella aggregans	d__Bacteria;p__Acidobacteria;c__Acidobacteriia;o__Acidobacteriales;f__Acidobacteriaceae;g__Granulicella;s__Granulicella aggregans	JACHIP000000000.1	6246	NZ_JACHIP010000004.1	0	0	0	0	0	0	0
GCF_018449545.1	0	100	2.59	0	5357002	87.0813	56	57.6451	6151722	d__Bacteria;p__Acidobacteriota;c__Terriglobia;o__Terriglobales;f__Acidobacteriaceae;g__JAJXYY01;s__JAJXYY01 sp018449545	not type material	ASM1844954v1	PRJNA224116	SAMN14421283	56	356504	none	Decomposed wood of Picea abies; <5 years decomposition	48.66447093 N 14.70930505 E	0	1	Granulicella sp. dw_53	none	na	3	none	none	none	none	none	2021/05/23	0	2719792	1	dw_53	Czech Academy of Science	2719792	d__Bacteria;p__Acidobacteria;c__Acidobacteriia;o__Acidobacteriales;f__Acidobacteriaceae;g__Granulicella;s__	d__Bacteria;p__Acidobacteria;c__Acidobacteriia;o__Acidobacteriales;f__Acidobacteriaceae;g__Granulicella;x__unclassified Granulicella;s__Granulicella sp. dw_53	JAAVUR000000000.1	5092	NZ_JAAVUR010000002.1	0	0	0	0	0	0	0
[truncated: 62,948 more rows]
[truncated: 13 more columns]

## Sheet: 3_redox_gene_metadata
accession	denitrifier_type	anammox.x	GUNC	ArrA	ArxA	AioBA	As_oxidation	As_reduction	Hydrogenase_1a	Hydrogenase_1b	Hydrogenase_1c	Hydrogenase_1d	Hydrogenase_1e	Hydrogenase_1f	Hydrogenase_1g	Hydrogenase_1h	Hydrogenase_1i	Hydrogenase_1j	Hydrogenase_1k	Hydrogenase_2a	Hydrogenase_2c	Hydrogenase_3a	Hydrogenase_3b	Hydrogenase_3c	Hydrogenase_3d	Hydrogenase_4a	Hydrogenase_4b	Hydrogenase_4c	Hydrogenase_4d	Hydrogenase_4e	Hydrogenase_4f	Hydrogenase_4g	hyd_oxidation	hyd_reduction	hyd_bifunctional	Fe_reduction	Fe_oxidation	uncertain_Fe_redox	rdh	NapA	NarG	AmoA	PmoA	long_accession	genome.y	Asr	FccAB	Flx	Hmc
[truncated: 11,126 more rows]
[truncated: 45 more columns]

[truncated: 9 more sheets: 4_SugarAcidPreference, 5_Gapmind_cutoffs, 6_transporter_transcription_f, 7_genomeSPOT, 8_gRodon_metadata, 9_MetaG_info, 10_metaT_metadata, 11_denitByPhylum, 12_NosZ_cladeByPhylum]
