# Supplementary material for: Denitrification is a community trait with partial pathways dominating across microbial genomes and biomes
Source: Nat Commun. 2025 Oct 28;16:9495. doi: 10.1038/s41467-025-65319-5 (PMC12569097; doi:10.1038/s41467-025-65319-5)
Supplement: Supplementary file 6 — Source Data [file 41467_2025_65319_MOESM6_ESM.xlsx]

## Sheet: Figure1
accession	phylum	Nor	Nos	Nir	denitrifier_type	clade.I	clade.II	gtdb_taxonomy	ncbi_genome_category
GCA_020849855.1	p__4484-113	1	1	0	NorNos	0	1	d__Bacteria;p__4484-113;c__4484-113;o__4484-113;f__JAFGCY01;g__JADZFO01;s__JADZFO01 sp020849855	derived from metagenome
GCA_016932385.1	p__4484-113	0	0	0	nondenitrifier	0	0	d__Bacteria;p__4484-113;c__4484-113;o__4484-113;f__JAFGCY01;g__JAFGCY01;s__JAFGCY01 sp016932385	derived from metagenome
GCA_020440605.1	p__4484-113	0	1	0	NosOnly	0	1	d__Bacteria;p__4484-113;c__4484-113;o__4484-113;f__JAFGCY01;g__JAHEFU01;s__JAHEFU01 sp020440605	derived from metagenome
GCA_022646745.1	p__4484-113	0	1	0	NosOnly	0	1	d__Bacteria;p__4484-113;c__4484-113;o__4484-113;f__JAFGCY01;g__JAHEFU01;s__JAHEFU01 sp022646745	derived from metagenome
GCA_024645305.1	p__4484-113	0	1	0	NosOnly	0	1	d__Bacteria;p__4484-113;c__4484-113;o__4484-113;f__JAFGCY01;g__JAHEFU01;s__JAHEFU01 sp024645305	derived from metagenome
GCA_021158185.1	p__4484-113	0	0	0	nondenitrifier	0	0	d__Bacteria;p__4484-113;c__4484-113;o__JAGGVC01;f__JAGGVC01;g__JAGGVC01;s__JAGGVC01 sp021158185	derived from metagenome
GCA_021157815.1	p__4484-113	0	0	0	nondenitrifier	0	0	d__Bacteria;p__4484-113;c__JAJVIF01;o__JAGGVT01;f__JAGGVT01;g__JAGGVT01;s__JAGGVT01 sp021157815	derived from metagenome
GCA_022072165.1	p__4484-113	0	0	0	nondenitrifier	0	0	d__Bacteria;p__4484-113;c__JAJVIF01;o__JAJVIF01;f__JAJVIF01;g__JAJVIF01;s__JAJVIF01 sp022072165	derived from metagenome
GCA_002084765.1	p__4572-55	0	1	0	NosOnly	0	1	d__Bacteria;p__4572-55;c__4572-55;o__4572-55;f__4572-55;g__4572-55;s__4572-55 sp002084765	derived from metagenome
GCA_003697105.1	p__4572-55	0	1	0	NosOnly	0	1	d__Bacteria;p__4572-55;c__4572-55;o__J002;f__J002;g__J002;s__J002 sp003697105	derived from metagenome
GCA_002127415.1	p__AABM5-125-24	0	0	0	nondenitrifier	0	0	d__Bacteria;p__AABM5-125-24;c__AABM5-125-24;o__AABM5-125-24;f__AABM5-125-24;g__AABM5-125-24;s__AABM5-125-24 sp002127415	derived from metagenome
GCA_945865405.1	p__AABM5-125-24	0	0	0	nondenitrifier	0	0	d__Bacteria;p__AABM5-125-24;c__AABM5-125-24;o__AABM5-125-24;f__AABM5-125-24;g__CAMBDS01;s__CAMBDS01 sp945865405	derived from metagenome
GCA_018644935.1	p__AABM5-125-24	0	1	0	NosOnly	0	1	d__Bacteria;p__AABM5-125-24;c__AABM5-125-24;o__AABM5-125-24;f__AABM5-125-24;g__JABGPL01;s__JABGPL01 sp018644935	derived from metagenome
GCA_013202285.1	p__AABM5-125-24	0	0	0	nondenitrifier	0	0	d__Bacteria;p__AABM5-125-24;c__AABM5-125-24;o__AABM5-125-24;f__AABM5-125-24;g__JABMRV01;s__JABMRV01 sp013202285	derived from metagenome
GCA_021734165.1	p__AABM5-125-24	0	0	0	nondenitrifier	0	0	d__Bacteria;p__AABM5-125-24;c__AABM5-125-24;o__AABM5-125-24;f__AABM5-125-24;g__JAIPJL01;s__JAIPJL01 sp021734165	derived from metagenome
GCA_016867855.1	p__AABM5-125-24	0	0	0	nondenitrifier	0	0	d__Bacteria;p__AABM5-125-24;c__AABM5-125-24;o__AABM5-125-24;f__AABM5-125-24;g__VGIO01;s__VGIO01 sp016867855	derived from metagenome
GCA_016867835.1	p__AABM5-125-24	0	0	0	nondenitrifier	0	0	d__Bacteria;p__AABM5-125-24;c__AABM5-125-24;o__AABM5-125-24;f__AABM5-125-24;g__VGIQ01;s__VGIQ01 sp016867835	derived from metagenome
GCA_005223185.1	p__AABM5-125-24	0	0	0	nondenitrifier	0	0	d__Bacteria;p__AABM5-125-24;c__B3-LCP;o__B3-LCP;f__B3-LCP;g__B3-LCP;s__B3-LCP sp005223185	derived from metagenome
GCA_020051775.1	p__AABM5-125-24	1	0	0	NorOnly	0	0	d__Bacteria;p__AABM5-125-24;c__B3-LCP;o__B3-LCP;f__B3-LCP;g__JAGVQJ01;s__JAGVQJ01 sp020051775	derived from metagenome
GCA_018812585.1	p__AABM5-125-24	1	0	0	NorOnly	0	0	d__Bacteria;p__AABM5-125-24;c__B3-LCP;o__B3-LCP;f__B3-LCP;g__JAHJDJ01;s__JAHJDJ01 sp018812585	derived from metagenome
GCA_003599535.1	p__AABM5-125-24	1	0	0	NorOnly	0	0	d__Bacteria;p__AABM5-125-24;c__B3-LCP;o__B3-LCP;f__B3-LCP;g__SURF-9;s__SURF-9 sp003599535	derived from metagenome
GCA_913009835.1	p__AABM5-125-24	0	0	0	nondenitrifier	0	0	d__Bacteria;p__AABM5-125-24;c__BMS3BBIN04;o__BMS3BBIN04;f__BMS3BBIN04;g__BMS3BBIN04;s__BMS3BBIN04 sp002898195	derived from metagenome
GCA_020444425.1	p__AABM5-125-24	1	0	0	NorOnly	0	0	d__Bacteria;p__AABM5-125-24;c__BMS3BBIN04;o__BMS3BBIN04;f__BMS3BBIN04;g__BMS3BBIN04;s__BMS3BBIN04 sp020444425	derived from metagenome
GCA_018263585.1	p__AABM5-125-24	0	0	0	nondenitrifier	0	0	d__Bacteria;p__AABM5-125-24;c__BMS3BBIN04;o__BMS3BBIN04;f__BMS3BBIN04;g__JAANWZ01;s__JAANWZ01 sp018263585	derived from metagenome
GCA_020444265.1	p__AABM5-125-24	1	0	0	NorOnly	0	0	d__Bacteria;p__AABM5-125-24;c__BMS3BBIN04;o__BMS3BBIN04;f__BMS3BBIN04;g__JAHLLH01;s__JAHLLH01 sp020444265	derived from metagenome
GCA_019912845.1	p__AABM5-125-24	1	0	0	NorOnly	0	0	d__Bacteria;p__AABM5-125-24;c__BMS3BBIN04;o__BMS3BBIN04;f__BMS3BBIN04;g__JAIOHU01;s__JAIOHU01 sp019912845	derived from metagenome
GCA_014729955.1	p__AABM5-125-24	0	0	0	nondenitrifier	0	0	d__Bacteria;p__AABM5-125-24;c__BMS3BBIN04;o__BMS3BBIN04;f__BMS3BBIN04;g__WJJA01;s__WJJA01 sp014729955	derived from metagenome
GCA_020724065.1	p__AABM5-125-24	1	0	0	NorOnly	0	0	d__Bacteria;p__AABM5-125-24;c__RPQS01;o__RPQS01;f__DYHQ01;g__DYHQ01;s__DYHQ01 sp020724065	derived from metagenome
GCA_013360195.1	p__AABM5-125-24	0	0	1	NirOnly	0	0	d__Bacteria;p__AABM5-125-24;c__RPQS01;o__RPQS01;f__RPQS01;g__JABWCQ01;s__JABWCQ01 sp013360195	derived from metagenome
GCA_016702305.1	p__AABM5-125-24	0	0	0	nondenitrifier	0	0	d__Bacteria;p__AABM5-125-24;c__RPQS01;o__RPQS01;f__RPQS01;g__JABWCQ01;s__JABWCQ01 sp016702305	derived from metagenome
GCA_016703065.1	p__AABM5-125-24	0	0	0	nondenitrifier	0	0	d__Bacteria;p__AABM5-125-24;c__RPQS01;o__RPQS01;f__RPQS01;g__JABWCQ01;s__JABWCQ01 sp016703065	derived from metagenome
GCA_016721565.1	p__AABM5-125-24	0	0	1	NirOnly	0	0	d__Bacteria;p__AABM5-125-24;c__RPQS01;o__RPQS01;f__RPQS01;g__JABWCQ01;s__JABWCQ01 sp016721565	derived from metagenome
GCA_020637395.1	p__AABM5-125-24	0	0	0	nondenitrifier	0	0	d__Bacteria;p__AABM5-125-24;c__RPQS01;o__RPQS01;f__RPQS01;g__JABWCQ01;s__JABWCQ01 sp020637395	derived from metagenome
GCA_020637445.1	p__AABM5-125-24	0	0	0	nondenitrifier	0	0	d__Bacteria;p__AABM5-125-24;c__RPQS01;o__RPQS01;f__RPQS01;g__JABWCQ01;s__JABWCQ01 sp020637445	derived from metagenome
GCA_023382385.1	p__AABM5-125-24	0	0	0	nondenitrifier	0	0	d__Bacteria;p__AABM5-125-24;c__RPQS01;o__RPQS01;f__RPQS01;g__JABWCQ01;s__JABWCQ01 sp023382385	derived from metagenome
GCA_016214895.1	p__AABM5-125-24	0	0	0	nondenitrifier	0	0	d__Bacteria;p__AABM5-125-24;c__RPQS01;o__RPQS01;f__RPQS01;g__JACRMR01;s__JACRMR01 sp016214895	derived from metagenome
GCA_018814465.1	p__AABM5-125-24	0	0	0	nondenitrifier	0	0	d__Bacteria;p__AABM5-125-24;c__RPQS01;o__RPQS01;f__RPQS01;g__JAHIZR01;s__JAHIZR01 sp018814465	derived from metagenome
GCA_018812265.1	p__AABM5-125-24	0	0	0	nondenitrifier	0	0	d__Bacteria;p__AABM5-125-24;c__RPQS01;o__RPQS01;f__RPQS01;g__JAHJDG01;s__JAHJDG01 sp018812265	derived from metagenome
GCA_016215705.1	p__Abyssobacteria	0	0	0	nondenitrifier	0	0	d__Bacteria;p__Abyssobacteria;c__SURF-5;o__SURF-5;f__SURF-5;g__JACRIR01;s__JACRIR01 sp016215705	derived from metagenome
GCA_003598055.1	p__Abyssobacteria	0	0	0	nondenitrifier	0	0	d__Bacteria;p__Abyssobacteria;c__SURF-5;o__SURF-5;f__SURF-5;g__SURF-17;s__SURF-17 sp003598055	derived from metagenome
GCA_003598085.1	p__Abyssobacteria	0	0	0	nondenitrifier	0	0	d__Bacteria;p__Abyssobacteria;c__SURF-5;o__SURF-5;f__SURF-5;g__SURF-5;s__SURF-5 sp003598085	derived from metagenome
GCA_000493965.1	p__Acidobacteriota	0	0	0	nondenitrifier	0	0	d__Bacteria;p__Acidobacteriota;c__Aminicenantia;o__Aminicenantales;f__Aminicenantaceae;g__Aminicenans;s__Aminicenans sakinawicola	derived from single cell
GCA_020344415.1	p__Acidobacteriota	0	0	0	nondenitrifier	0	0	d__Bacteria;p__Acidobacteriota;c__Aminicenantia;o__Aminicenantales;f__Aminicenantaceae;g__G020344415;s__G020344415 sp020344415	derived from metagenome
GCA_020348385.1	p__Acidobacteriota	0	0	0	nondenitrifier	0	0	d__Bacteria;p__Acidobacteriota;c__Aminicenantia;o__Aminicenantales;f__Aminicenantaceae;g__G020348385;s__G020348385 sp020348385	derived from metagenome
GCA_016783445.1	p__Acidobacteriota	0	0	0	nondenitrifier	0	0	d__Bacteria;p__Acidobacteriota;c__Aminicenantia;o__Aminicenantales;f__Aminicenantaceae;g__JADHWO01;s__JADHWO01 sp016783445	derived from metagenome
GCA_016927475.1	p__Acidobacteriota	0	0	0	nondenitrifier	0	0	d__Bacteria;p__Acidobacteriota;c__Aminicenantia;o__Aminicenantales;f__Aminicenantaceae;g__JAFGMO01;s__JAFGMO01 sp016927475	derived from metagenome
GCA_018335295.1	p__Acidobacteriota	0	0	0	nondenitrifier	0	0	d__Bacteria;p__Acidobacteriota;c__Aminicenantia;o__Aminicenantales;f__Aminicenantaceae;g__JAGXKI01;s__JAGXKI01 sp018335295	derived from metagenome
GCA_018894615.1	p__Acidobacteriota	0	0	0	nondenitrifier	0	0	d__Bacteria;p__Acidobacteriota;c__Aminicenantia;o__Aminicenantales;f__Aminicenantaceae;g__JAHIPL01;s__JAHIPL01 sp018894615	derived from metagenome
GCA_004377005.1	p__Acidobacteriota	0	0	0	nondenitrifier	0	0	d__Bacteria;p__Acidobacteriota;c__Aminicenantia;o__Aminicenantales;f__Aminicenantaceae;g__SOIV01;s__SOIV01 sp004377005	derived from metagenome
GCA_011049545.1	p__Acidobacteriota	0	0	0	nondenitrifier	0	0	d__Bacteria;p__Acidobacteriota;c__Aminicenantia;o__Aminicenantales;f__Aminicenantaceae;g__SOIV01;s__SOIV01 sp011049545	derived from metagenome
GCA_011773465.1	p__Acidobacteriota	0	0	0	nondenitrifier	0	0	d__Bacteria;p__Acidobacteriota;c__Aminicenantia;o__Aminicenantales;f__Aminicenantaceae;g__SOIV01;s__SOIV01 sp011773465	derived from metagenome
GCA_014727835.1	p__Acidobacteriota	0	0	0	nondenitrifier	0	0	d__Bacteria;p__Acidobacteriota;c__Aminicenantia;o__Aminicenantales;f__Aminicenantaceae;g__WJMT01;s__WJMT01 sp014727835	derived from metagenome
GCA_021162615.1	p__Acidobacteriota	0	0	0	nondenitrifier	0	0	d__Bacteria;p__Acidobacteriota;c__Aminicenantia;o__Aminicenantales;f__Aminicenantaceae;g__WJMT01;s__WJMT01 sp021162615	derived from metagenome
GCA_011772495.1	p__Acidobacteriota	0	0	0	nondenitrifier	0	0	d__Bacteria;p__Acidobacteriota;c__Aminicenantia;o__Aminicenantales;f__Aminicenantaceae;g__WVZL01;s__WVZL01 sp011772495	derived from metagenome
GCA_016867615.1	p__Acidobacteriota	0	0	0	nondenitrifier	0	0	d__Bacteria;p__Acidobacteriota;c__Aminicenantia;o__Aminicenantales;f__JAFGAV01;g__JAFGAV01;s__JAFGAV01 sp016867615	derived from metagenome
GCA_016933515.1	p__Acidobacteriota	0	0	0	nondenitrifier	0	0	d__Bacteria;p__Acidobacteriota;c__Aminicenantia;o__Aminicenantales;f__JAFGAV01;g__JAFGAV01;s__JAFGAV01 sp016933515	derived from metagenome
GCA_022867325.1	p__Acidobacteriota	0	0	0	nondenitrifier	0	0	d__Bacteria;p__Acidobacteriota;c__Aminicenantia;o__Aminicenantales;f__JAFGBC01;g__JAFGBC01;s__JAFGBC01 sp022867325	derived from metagenome
GCA_011042725.1	p__Acidobacteriota	0	0	0	nondenitrifier	0	0	d__Bacteria;p__Acidobacteriota;c__Aminicenantia;o__Aminicenantales;f__JdFR-80;g__JdFR-80;s__JdFR-80 sp011042725	derived from metagenome
GCA_022867105.1	p__Acidobacteriota	0	0	0	nondenitrifier	0	0	d__Bacteria;p__Acidobacteriota;c__Aminicenantia;o__Aminicenantales;f__RBG-16-66-30;g__JALHVH01;s__JALHVH01 sp022867105	derived from metagenome
GCA_001775755.1	p__Acidobacteriota	0	0	0	nondenitrifier	0	0	d__Bacteria;p__Acidobacteriota;c__Aminicenantia;o__Aminicenantales;f__RBG-16-66-30;g__RBG-16-66-30;s__RBG-16-66-30 sp001775755	derived from metagenome
GCA_017999365.1	p__Acidobacteriota	1	0	0	NorOnly	0	0	d__Bacteria;p__Acidobacteriota;c__Aminicenantia;o__Aminicenantales;f__RBG-16-66-30;g__RBG-16-66-30;s__RBG-16-66-30 sp012516875	derived from metagenome
GCA_014894455.1	p__Acidobacteriota	0	0	0	nondenitrifier	0	0	d__Bacteria;p__Acidobacteriota;c__Aminicenantia;o__Aminicenantales;f__RBG-16-66-30;g__RBG-16-66-30;s__RBG-16-66-30 sp014894455	derived from metagenome
GCA_016867635.1	p__Acidobacteriota	0	0	0	nondenitrifier	0	0	d__Bacteria;p__Acidobacteriota;c__Aminicenantia;o__Aminicenantales;f__RBG-16-66-30;g__RBG-16-66-30;s__RBG-16-66-30 sp016867635	derived from metagenome
GCA_017883305.1	p__Acidobacteriota	1	0	0	NorOnly	0	0	d__Bacteria;p__Acidobacteriota;c__Aminicenantia;o__Aminicenantales;f__RBG-16-66-30;g__RBG-16-66-30;s__RBG-16-66-30 sp017883305	derived from metagenome
GCA_022711665.1	p__Acidobacteriota	0	0	0	nondenitrifier	0	0	d__Bacteria;p__Acidobacteriota;c__Aminicenantia;o__Aminicenantales;f__RBG-16-66-30;g__RBG-16-66-30;s__RBG-16-66-30 sp022711665	derived from metagenome
GCA_002316315.1	p__Acidobacteriota	0	0	0	nondenitrifier	0	0	d__Bacteria;p__Acidobacteriota;c__Aminicenantia;o__Aminicenantales;f__Saccharicenantaceae;g__Saccharicenans;s__Saccharicenans sp002316315	derived from metagenome
GCA_002441005.1	p__Acidobacteriota	0	0	0	nondenitrifier	0	0	d__Bacteria;p__Acidobacteriota;c__Aminicenantia;o__Aminicenantales;f__Saccharicenantaceae;g__Saccharicenans;s__Saccharicenans sp002441005	derived from metagenome
GCA_002877915.1	p__Acidobacteriota	0	0	0	nondenitrifier	0	0	d__Bacteria;p__Acidobacteriota;c__Aminicenantia;o__Aminicenantales;f__Saccharicenantaceae;g__Saccharicenans;s__Saccharicenans sp002877915	derived from metagenome
GCA_014360005.1	p__Acidobacteriota	0	0	0	nondenitrifier	0	0	d__Bacteria;p__Acidobacteriota;c__Aminicenantia;o__Aminicenantales;f__Saccharicenantaceae;g__Saccharicenans;s__Saccharicenans sp014360005	derived from metagenome
GCA_024653215.1	p__Acidobacteriota	0	0	0	nondenitrifier	0	0	d__Bacteria;p__Acidobacteriota;c__Aminicenantia;o__Aminicenantales;f__Saccharicenantaceae;g__Saccharicenans;s__Saccharicenans sp024653215	derived from metagenome
GCA_024653405.1	p__Acidobacteriota	0	0	0	nondenitrifier	0	0	d__Bacteria;p__Acidobacteriota;c__Aminicenantia;o__Aminicenantales;f__Saccharicenantaceae;g__Saccharicenans;s__Saccharicenans sp024653405	derived from metagenome
GCA_003141555.1	p__Acidobacteriota	0	0	0	nondenitrifier	0	0	d__Bacteria;p__Acidobacteriota;c__Aminicenantia;o__Aminicenantales;f__UBA4085;g__FEN-413;s__FEN-413 sp003141555	derived from metagenome
GCA_012797375.1	p__Acidobacteriota	0	0	0	nondenitrifier	0	0	d__Bacteria;p__Acidobacteriota;c__Aminicenantia;o__Aminicenantales;f__UBA4085;g__JAAZPG01;s__JAAZPG01 sp012797375	derived from metagenome
GCA_016931595.1	p__Acidobacteriota	0	0	0	nondenitrifier	0	0	d__Bacteria;p__Acidobacteriota;c__Aminicenantia;o__Aminicenantales;f__UBA4085;g__JAAZPG01;s__JAAZPG01 sp016931595	derived from metagenome
GCA_002383325.1	p__Acidobacteriota	0	0	0	nondenitrifier	0	0	d__Bacteria;p__Acidobacteriota;c__Aminicenantia;o__Aminicenantales;f__UBA4085;g__UBA4085;s__UBA4085 sp002383325	derived from metagenome
GCA_017886205.1	p__Acidobacteriota	0	0	0	nondenitrifier	0	0	d__Bacteria;p__Acidobacteriota;c__Aminicenantia;o__Aminicenantales;f__UBA8522;g__UBA8522;s__UBA8522 sp017886205	derived from metagenome
GCA_023621955.1	p__Acidobacteriota	0	0	0	nondenitrifier	0	0	d__Bacteria;p__Acidobacteriota;c__Aminicenantia;o__JAMOAD01;f__JAMOAD01;g__JAMOAD01;s__JAMOAD01 sp023621955	derived from metagenome
GCA_002010665.1	p__Acidobacteriota	0	0	0	nondenitrifier	0	0	d__Bacteria;p__Acidobacteriota;c__Aminicenantia;o__JdFR-78;f__JdFR-78;g__JdFR-78;s__JdFR-78 sp002010665	derived from metagenome
GCA_015486055.1	p__Acidobacteriota	0	0	0	nondenitrifier	0	0	d__Bacteria;p__Acidobacteriota;c__Aminicenantia;o__S016-38;f__S016-38;g__S016-38;s__S016-38 sp015486055	derived from metagenome
GCA_023137075.1	p__Acidobacteriota	0	0	0	nondenitrifier	0	0	d__Bacteria;p__Acidobacteriota;c__Aminicenantia;o__UBA2199;f__UBA2199;g__JAGLQA01;s__JAGLQA01 sp023137075	derived from metagenome
GCA_024644125.1	p__Acidobacteriota	0	0	0	nondenitrifier	0	0	d__Bacteria;p__Acidobacteriota;c__Aminicenantia;o__UBA2199;f__UBA2199;g__JAHELQ01;s__JAHELQ01 sp024644125	derived from metagenome
GCA_002335385.1	p__Acidobacteriota	0	0	0	nondenitrifier	0	0	d__Bacteria;p__Acidobacteriota;c__Aminicenantia;o__UBA2199;f__UBA2199;g__UBA2199;s__UBA2199 sp002335385	derived from metagenome
GCA_002436105.1	p__Acidobacteriota	0	0	0	nondenitrifier	0	0	d__Bacteria;p__Acidobacteriota;c__Aminicenantia;o__UBA2199;f__UBA2199;g__UBA2199;s__UBA2199 sp002436105	derived from metagenome
GCA_016934745.1	p__Acidobacteriota	0	0	0	nondenitrifier	0	0	d__Bacteria;p__Acidobacteriota;c__Aminicenantia;o__UBA2199;f__UBA2199;g__UBA2199;s__UBA2199 sp016934745	derived from metagenome
GCA_018262835.1	p__Acidobacteriota	0	0	0	nondenitrifier	0	0	d__Bacteria;p__Acidobacteriota;c__Aminicenantia;o__UBA2199;f__UBA2199;g__UBA2199;s__UBA2199 sp018262835	derived from metagenome
GCA_022865785.1	p__Acidobacteriota	0	0	0	nondenitrifier	0	0	d__Bacteria;p__Acidobacteriota;c__Aminicenantia;o__UBA2199;f__UBA2199;g__UBA2199;s__UBA2199 sp022865785	derived from metagenome
GCA_002299555.1	p__Acidobacteriota	0	0	0	nondenitrifier	0	0	d__Bacteria;p__Acidobacteriota;c__Aminicenantia;o__UBA2199;f__UBA2199;g__UBA647;s__UBA647 sp002299555	derived from metagenome
GCA_011049425.1	p__Acidobacteriota	0	0	0	nondenitrifier	0	0	d__Bacteria;p__Acidobacteriota;c__Aminicenantia;o__UBA2199;f__UBA2199;g__UBA876;s__UBA876 sp011049425	derived from metagenome
GCA_005223145.1	p__Acidobacteriota	0	0	0	nondenitrifier	0	0	d__Bacteria;p__Acidobacteriota;c__B3-B38;o__B3-B38;f__B3-B38;g__Guanabacterium;s__Guanabacterium sp005223145	derived from metagenome
GCA_021161905.1	p__Acidobacteriota	0	0	0	nondenitrifier	0	0	d__Bacteria;p__Acidobacteriota;c__B3-B38;o__B3-B38;f__JAGGZT01;g__JAGGZT01;s__JAGGZT01 sp021161905	derived from metagenome
GCA_016932915.1	p__Acidobacteriota	0	0	0	nondenitrifier	0	0	d__Bacteria;p__Acidobacteriota;c__B3-B38;o__JAFGBY01;f__JAFGBY01;g__JAFGBY01;s__JAFGBY01 sp016932915	derived from metagenome
GCF_018304765.1	p__Acidobacteriota	0	0	0	nondenitrifier	0	0	d__Bacteria;p__Acidobacteriota;c__Blastocatellia;o__Chloracidobacteriales;f__Chloracidobacteriaceae;g__Chloracidobacterium;s__Chloracidobacterium aggregatum	none
GCA_025057975.1	p__Acidobacteriota	0	0	0	nondenitrifier	0	0	d__Bacteria;p__Acidobacteriota;c__Blastocatellia;o__Chloracidobacteriales;f__Chloracidobacteriaceae;g__Chloracidobacterium;s__Chloracidobacterium sp025057975	derived from metagenome
GCF_000226295.1	p__Acidobacteriota	0	0	0	nondenitrifier	0	0	d__Bacteria;p__Acidobacteriota;c__Blastocatellia;o__Chloracidobacteriales;f__Chloracidobacteriaceae;g__Chloracidobacterium;s__Chloracidobacterium thermophilum	none
GCF_018304825.1	p__Acidobacteriota	0	0	0	nondenitrifier	0	0	d__Bacteria;p__Acidobacteriota;c__Blastocatellia;o__Chloracidobacteriales;f__Chloracidobacteriaceae;g__Chloracidobacterium;s__Chloracidobacterium validum	none
GCA_013298335.1	p__Acidobacteriota	0	0	0	nondenitrifier	0	0	d__Bacteria;p__Acidobacteriota;c__Blastocatellia;o__Chloracidobacteriales;f__Chloracidobacteriaceae;g__JAAFHI01;s__JAAFHI01 sp013298335	derived from metagenome
GCA_016208495.1	p__Acidobacteriota	1	0	0	NorOnly	0	0	d__Bacteria;p__Acidobacteriota;c__Blastocatellia;o__Chloracidobacteriales;f__Chloracidobacteriaceae;g__JACQXX01;s__JACQXX01 sp016208495	derived from metagenome
GCA_019695185.1	p__Acidobacteriota	1	0	0	NorOnly	0	0	d__Bacteria;p__Acidobacteriota;c__Blastocatellia;o__Chloracidobacteriales;f__Chloracidobacteriaceae;g__JAIBAN01;s__JAIBAN01 sp019695185	derived from metagenome
GCA_016713405.1	p__Acidobacteriota	0	0	0	nondenitrifier	0	0	d__Bacteria;p__Acidobacteriota;c__Blastocatellia;o__Chloracidobacteriales;f__JADJPF01;g__JADJPF01;s__JADJPF01 sp016713405	derived from metagenome
GCA_025057015.1	p__Acidobacteriota	0	0	0	nondenitrifier	0	0	d__Bacteria;p__Acidobacteriota;c__Blastocatellia;o__Chloracidobacteriales;f__JADJPF01;g__JANWYG01;s__JANWYG01 sp025057015	derived from metagenome
GCA_002923315.1	p__Acidobacteriota	1	0	0	NorOnly	0	0	d__Bacteria;p__Acidobacteriota;c__Blastocatellia;o__HR10;f__HR10;g__HR10;s__HR10 sp002923315	derived from environmental sample
GCA_025055075.1	p__Acidobacteriota	0	0	0	nondenitrifier	0	0	d__Bacteria;p__Acidobacteriota;c__Blastocatellia;o__HR10;f__HR10;g__HR10;s__HR10 sp025055075	derived from metagenome
GCA_003696865.1	p__Acidobacteriota	0	1	0	NosOnly	0	1	d__Bacteria;p__Acidobacteriota;c__Blastocatellia;o__HR10;f__J050;g__J050;s__J050 sp003696865	derived from metagenome
GCA_025054955.1	p__Acidobacteriota	0	0	0	nondenitrifier	0	0	d__Bacteria;p__Acidobacteriota;c__Blastocatellia;o__HR10;f__J050;g__JANWZE01;s__JANWZE01 sp025054955	derived from metagenome
GCA_024103495.1	p__Acidobacteriota	1	0	0	NorOnly	0	0	d__Bacteria;p__Acidobacteriota;c__Blastocatellia;o__Pyrinomonadales;f__Pyrinomonadaceae;g__Aridibacter;s__Aridibacter famidurans	derived from metagenome
GCA_003385635.1	p__Acidobacteriota	1	0	0	NorOnly	0	0	d__Bacteria;p__Acidobacteriota;c__Blastocatellia;o__Pyrinomonadales;f__Pyrinomonadaceae;g__Aridibacter;s__Aridibacter sp003385635	derived from metagenome
GCA_013003215.1	p__Acidobacteriota	1	0	0	NorOnly	0	0	d__Bacteria;p__Acidobacteriota;c__Blastocatellia;o__Pyrinomonadales;f__Pyrinomonadaceae;g__Aridibacter;s__Aridibacter sp013003215	derived from metagenome
GCA_016700175.1	p__Acidobacteriota	1	0	0	NorOnly	0	0	d__Bacteria;p__Acidobacteriota;c__Blastocatellia;o__Pyrinomonadales;f__Pyrinomonadaceae;g__Aridibacter;s__Aridibacter sp016700175	derived from metagenome
GCA_024640445.1	p__Acidobacteriota	1	0	0	NorOnly	0	0	d__Bacteria;p__Acidobacteriota;c__Blastocatellia;o__Pyrinomonadales;f__Pyrinomonadaceae;g__Aridibacter;s__Aridibacter sp024640445	derived from metagenome
GCA_002050355.1	p__Acidobacteriota	0	0	0	nondenitrifier	0	0	d__Bacteria;p__Acidobacteriota;c__Blastocatellia;o__Pyrinomonadales;f__Pyrinomonadaceae;g__GCA-002050365;s__GCA-002050365 sp002050355	derived from metagenome
GCA_002050365.1	p__Acidobacteriota	0	0	0	nondenitrifier	0	0	d__Bacteria;p__Acidobacteriota;c__Blastocatellia;o__Pyrinomonadales;f__Pyrinomonadaceae;g__GCA-002050365;s__GCA-002050365 sp002050365	derived from metagenome
GCA_002050455.1	p__Acidobacteriota	0	0	0	nondenitrifier	0	0	d__Bacteria;p__Acidobacteriota;c__Blastocatellia;o__Pyrinomonadales;f__Pyrinomonadaceae;g__GCA-002050365;s__GCA-002050365 sp002050455	derived from metagenome
GCA_902805935.1	p__Acidobacteriota	0	0	0	nondenitrifier	0	0	d__Bacteria;p__Acidobacteriota;c__Blastocatellia;o__Pyrinomonadales;f__Pyrinomonadaceae;g__GCA-002050365;s__GCA-002050365 sp902805935	derived from metagenome
GCA_003697135.1	p__Acidobacteriota	1	0	0	NorOnly	0	0	d__Bacteria;p__Acidobacteriota;c__Blastocatellia;o__Pyrinomonadales;f__Pyrinomonadaceae;g__J014;s__J014 sp003697135	derived from metagenome
GCA_025054715.1	p__Acidobacteriota	0	0	0	nondenitrifier	0	0	d__Bacteria;p__Acidobacteriota;c__Blastocatellia;o__Pyrinomonadales;f__Pyrinomonadaceae;g__J014;s__J014 sp025054715	derived from metagenome
GCA_013695245.1	p__Acidobacteriota	0	0	0	nondenitrifier	0	0	d__Bacteria;p__Acidobacteriota;c__Blastocatellia;o__Pyrinomonadales;f__Pyrinomonadaceae;g__JACCYN01;s__JACCYN01 sp013695245	derived from metagenome
GCA_013816505.1	p__Acidobacteriota	0	0	0	nondenitrifier	0	0	d__Bacteria;p__Acidobacteriota;c__Blastocatellia;o__Pyrinomonadales;f__Pyrinomonadaceae;g__JACDEG01;s__JACDEG01 sp013816505	derived from metagenome
GCA_016715115.1	p__Acidobacteriota	1	0	0	NorOnly	0	0	d__Bacteria;p__Acidobacteriota;c__Blastocatellia;o__Pyrinomonadales;f__Pyrinomonadaceae;g__JAFDVJ01;s__JAFDVJ01 sp016715115	derived from metagenome
GCA_018269075.1	p__Acidobacteriota	1	0	0	NorOnly	0	0	d__Bacteria;p__Acidobacteriota;c__Blastocatellia;o__Pyrinomonadales;f__Pyrinomonadaceae;g__JAFDVJ01;s__JAFDVJ01 sp018269075	derived from metagenome
GCA_019694395.1	p__Acidobacteriota	1	0	0	NorOnly	0	0	d__Bacteria;p__Acidobacteriota;c__Blastocatellia;o__Pyrinomonadales;f__Pyrinomonadaceae;g__JAIBCC01;s__JAIBCC01 sp019694395	derived from metagenome
GCA_020200235.1	p__Acidobacteriota	0	0	0	nondenitrifier	0	0	d__Bacteria;p__Acidobacteriota;c__Blastocatellia;o__Pyrinomonadales;f__Pyrinomonadaceae;g__JAIVGV01;s__JAIVGV01 sp020200235	derived from metagenome
GCA_020201365.1	p__Acidobacteriota	0	0	0	nondenitrifier	0	0	d__Bacteria;p__Acidobacteriota;c__Blastocatellia;o__Pyrinomonadales;f__Pyrinomonadaceae;g__JAIVGV01;s__JAIVGV01 sp020201365	derived from metagenome
GCA_020199775.1	p__Acidobacteriota	0	0	0	nondenitrifier	0	0	d__Bacteria;p__Acidobacteriota;c__Blastocatellia;o__Pyrinomonadales;f__Pyrinomonadaceae;g__JAIVJZ01;s__JAIVJZ01 sp020199775	derived from metagenome
GCA_021228405.1	p__Acidobacteriota	1	0	0	NorOnly	0	0	d__Bacteria;p__Acidobacteriota;c__Blastocatellia;o__Pyrinomonadales;f__Pyrinomonadaceae;g__JAJQRF01;s__JAJQRF01 sp021228405	derived from metagenome
GCA_024330265.1	p__Acidobacteriota	0	0	0	nondenitrifier	0	0	d__Bacteria;p__Acidobacteriota;c__Blastocatellia;o__Pyrinomonadales;f__Pyrinomonadaceae;g__JANDLT01;s__JANDLT01 sp024330265	derived from metagenome
GCA_001464455.1	p__Acidobacteriota	1	0	0	NorOnly	0	0	d__Bacteria;p__Acidobacteriota;c__Blastocatellia;o__Pyrinomonadales;f__Pyrinomonadaceae;g__OLB17;s__OLB17 sp001464455	derived from metagenome
GCA_001464665.1	p__Acidobacteriota	1	0	0	NorOnly	0	0	d__Bacteria;p__Acidobacteriota;c__Blastocatellia;o__Pyrinomonadales;f__Pyrinomonadaceae;g__OLB17;s__OLB17 sp001464665	derived from metagenome
GCA_001567505.1	p__Acidobacteriota	0	1	0	NosOnly	0	1	d__Bacteria;p__Acidobacteriota;c__Blastocatellia;o__Pyrinomonadales;f__Pyrinomonadaceae;g__OLB17;s__OLB17 sp001567505	derived from metagenome
GCA_016716305.1	p__Acidobacteriota	1	0	0	NorOnly	0	0	d__Bacteria;p__Acidobacteriota;c__Blastocatellia;o__Pyrinomonadales;f__Pyrinomonadaceae;g__OLB17;s__OLB17 sp002333435	derived from metagenome
GCA_002360555.1	p__Acidobacteriota	1	0	0	NorOnly	0	0	d__Bacteria;p__Acidobacteriota;c__Blastocatellia;o__Pyrinomonadales;f__Pyrinomonadaceae;g__OLB17;s__OLB17 sp002360555	derived from metagenome
GCA_002483395.1	p__Acidobacteriota	0	0	0	nondenitrifier	0	0	d__Bacteria;p__Acidobacteriota;c__Blastocatellia;o__Pyrinomonadales;f__Pyrinomonadaceae;g__OLB17;s__OLB17 sp002483395	derived from metagenome
GCA_003223025.1	p__Acidobacteriota	1	0	0	NorOnly	0	0	d__Bacteria;p__Acidobacteriota;c__Blastocatellia;o__Pyrinomonadales;f__Pyrinomonadaceae;g__OLB17;s__OLB17 sp003223025	derived from metagenome
GCA_003223975.1	p__Acidobacteriota	1	0	0	NorOnly	0	0	d__Bacteria;p__Acidobacteriota;c__Blastocatellia;o__Pyrinomonadales;f__Pyrinomonadaceae;g__OLB17;s__OLB17 sp003223975	derived from metagenome
GCA_019186825.1	p__Acidobacteriota	0	1	0	NosOnly	0	1	d__Bacteria;p__Acidobacteriota;c__Blastocatellia;o__Pyrinomonadales;f__Pyrinomonadaceae;g__OLB17;s__OLB17 sp003577445	derived from metagenome
GCA_013695195.1	p__Acidobacteriota	0	1	0	NosOnly	0	1	d__Bacteria;p__Acidobacteriota;c__Blastocatellia;o__Pyrinomonadales;f__Pyrinomonadaceae;g__OLB17;s__OLB17 sp013695195	derived from metagenome
GCA_013695495.1	p__Acidobacteriota	0	0	0	nondenitrifier	0	0	d__Bacteria;p__Acidobacteriota;c__Blastocatellia;o__Pyrinomonadales;f__Pyrinomonadaceae;g__OLB17;s__OLB17 sp013695495	derived from metagenome
GCA_014379075.1	p__Acidobacteriota	1	0	0	NorOnly	0	0	d__Bacteria;p__Acidobacteriota;c__Blastocatellia;o__Pyrinomonadales;f__Pyrinomonadaceae;g__OLB17;s__OLB17 sp014379075	derived from metagenome
GCA_015075585.1	p__Acidobacteriota	1	1	0	NorNos	0	1	d__Bacteria;p__Acidobacteriota;c__Blastocatellia;o__Pyrinomonadales;f__Pyrinomonadaceae;g__OLB17;s__OLB17 sp015075585	derived from metagenome
GCA_016700075.1	p__Acidobacteriota	1	0	0	NorOnly	0	0	d__Bacteria;p__Acidobacteriota;c__Blastocatellia;o__Pyrinomonadales;f__Pyrinomonadaceae;g__OLB17;s__OLB17 sp016700075	derived from metagenome
GCA_016703965.1	p__Acidobacteriota	1	0	0	NorOnly	0	0	d__Bacteria;p__Acidobacteriota;c__Blastocatellia;o__Pyrinomonadales;f__Pyrinomonadaceae;g__OLB17;s__OLB17 sp016703965	derived from metagenome
GCA_016706275.1	p__Acidobacteriota	1	0	0	NorOnly	0	0	d__Bacteria;p__Acidobacteriota;c__Blastocatellia;o__Pyrinomonadales;f__Pyrinomonadaceae;g__OLB17;s__OLB17 sp016706275	derived from metagenome
GCA_016711345.1	p__Acidobacteriota	1	0	0	NorOnly	0	0	d__Bacteria;p__Acidobacteriota;c__Blastocatellia;o__Pyrinomonadales;f__Pyrinomonadaceae;g__OLB17;s__OLB17 sp016711345	derived from metagenome
GCA_016712045.1	p__Acidobacteriota	1	0	0	NorOnly	0	0	d__Bacteria;p__Acidobacteriota;c__Blastocatellia;o__Pyrinomonadales;f__Pyrinomonadaceae;g__OLB17;s__OLB17 sp016712045	derived from metagenome
GCA_016713675.1	p__Acidobacteriota	1	0	0	NorOnly	0	0	d__Bacteria;p__Acidobacteriota;c__Blastocatellia;o__Pyrinomonadales;f__Pyrinomonadaceae;g__OLB17;s__OLB17 sp016713675	derived from metagenome
GCA_016715795.1	p__Acidobacteriota	0	0	0	nondenitrifier	0	0	d__Bacteria;p__Acidobacteriota;c__Blastocatellia;o__Pyrinomonadales;f__Pyrinomonadaceae;g__OLB17;s__OLB17 sp016715795	derived from metagenome
GCA_016716365.1	p__Acidobacteriota	1	0	0	NorOnly	0	0	d__Bacteria;p__Acidobacteriota;c__Blastocatellia;o__Pyrinomonadales;f__Pyrinomonadaceae;g__OLB17;s__OLB17 sp016716365	derived from metagenome
GCA_016716435.1	p__Acidobacteriota	1	0	0	NorOnly	0	0	d__Bacteria;p__Acidobacteriota;c__Blastocatellia;o__Pyrinomonadales;f__Pyrinomonadaceae;g__OLB17;s__OLB17 sp016716435	derived from metagenome
GCA_016718135.1	p__Acidobacteriota	1	0	0	NorOnly	0	0	d__Bacteria;p__Acidobacteriota;c__Blastocatellia;o__Pyrinomonadales;f__Pyrinomonadaceae;g__OLB17;s__OLB17 sp016718135	derived from metagenome
GCA_016720705.1	p__Acidobacteriota	1	0	0	NorOnly	0	0	d__Bacteria;p__Acidobacteriota;c__Blastocatellia;o__Pyrinomonadales;f__Pyrinomonadaceae;g__OLB17;s__OLB17 sp016720705	derived from metagenome
GCA_016789145.1	p__Acidobacteriota	1	0	0	NorOnly	0	0	d__Bacteria;p__Acidobacteriota;c__Blastocatellia;o__Pyrinomonadales;f__Pyrinomonadaceae;g__OLB17;s__OLB17 sp016789145	derived from metagenome
GCA_016789265.1	p__Acidobacteriota	1	0	0	NorOnly	0	0	d__Bacteria;p__Acidobacteriota;c__Blastocatellia;o__Pyrinomonadales;f__Pyrinomonadaceae;g__OLB17;s__OLB17 sp016789265	derived from metagenome
GCA_017983495.1	p__Acidobacteriota	1	0	0	NorOnly	0	0	d__Bacteria;p__Acidobacteriota;c__Blastocatellia;o__Pyrinomonadales;f__Pyrinomonadaceae;g__OLB17;s__OLB17 sp017983495	derived from metagenome
GCA_018269005.1	p__Acidobacteriota	0	1	0	NosOnly	0	1	d__Bacteria;p__Acidobacteriota;c__Blastocatellia;o__Pyrinomonadales;f__Pyrinomonadaceae;g__OLB17;s__OLB17 sp018269005	derived from metagenome
GCA_019247455.1	p__Acidobacteriota	0	0	0	nondenitrifier	0	0	d__Bacteria;p__Acidobacteriota;c__Blastocatellia;o__Pyrinomonadales;f__Pyrinomonadaceae;g__OLB17;s__OLB17 sp019247455	derived from metagenome
GCA_019639115.1	p__Acidobacteriota	0	0	0	nondenitrifier	0	0	d__Bacteria;p__Acidobacteriota;c__Blastocatellia;o__Pyrinomonadales;f__Pyrinomonadaceae;g__OLB17;s__OLB17 sp019639115	derived from metagenome
GCA_019639135.1	p__Acidobacteriota	1	0	0	NorOnly	0	0	d__Bacteria;p__Acidobacteriota;c__Blastocatellia;o__Pyrinomonadales;f__Pyrinomonadaceae;g__OLB17;s__OLB17 sp019639135	derived from metagenome
GCA_019639155.1	p__Acidobacteriota	0	0	0	nondenitrifier	0	0	d__Bacteria;p__Acidobacteriota;c__Blastocatellia;o__Pyrinomonadales;f__Pyrinomonadaceae;g__OLB17;s__OLB17 sp019639155	derived from metagenome
GCA_019639175.1	p__Acidobacteriota	1	1	0	NorNos	0	1	d__Bacteria;p__Acidobacteriota;c__Blastocatellia;o__Pyrinomonadales;f__Pyrinomonadaceae;g__OLB17;s__OLB17 sp019639175	derived from metagenome
GCA_019639195.1	p__Acidobacteriota	0	1	0	NosOnly	0	1	d__Bacteria;p__Acidobacteriota;c__Blastocatellia;o__Pyrinomonadales;f__Pyrinomonadaceae;g__OLB17;s__OLB17 sp019639195	derived from metagenome
GCA_019639215.1	p__Acidobacteriota	1	0	0	NorOnly	0	0	d__Bacteria;p__Acidobacteriota;c__Blastocatellia;o__Pyrinomonadales;f__Pyrinomonadaceae;g__OLB17;s__OLB17 sp019639215	derived from metagenome
GCA_019639235.1	p__Acidobacteriota	1	0	0	NorOnly	0	0	d__Bacteria;p__Acidobacteriota;c__Blastocatellia;o__Pyrinomonadales;f__Pyrinomonadaceae;g__OLB17;s__OLB17 sp019639235	derived from metagenome
GCA_019694345.1	p__Acidobacteriota	1	0	0	NorOnly	0	0	d__Bacteria;p__Acidobacteriota;c__Blastocatellia;o__Pyrinomonadales;f__Pyrinomonadaceae;g__OLB17;s__OLB17 sp019694345	derived from metagenome
GCA_019694355.1	p__Acidobacteriota	1	1	0	NorNos	0	1	d__Bacteria;p__Acidobacteriota;c__Blastocatellia;o__Pyrinomonadales;f__Pyrinomonadaceae;g__OLB17;s__OLB17 sp019694355	derived from metagenome
GCA_021463165.1	p__Acidobacteriota	1	0	0	NorOnly	0	0	d__Bacteria;p__Acidobacteriota;c__Blastocatellia;o__Pyrinomonadales;f__Pyrinomonadaceae;g__OLB17;s__OLB17 sp021463165	derived from metagenome
GCA_023389035.1	p__Acidobacteriota	1	0	0	NorOnly	0	0	d__Bacteria;p__Acidobacteriota;c__Blastocatellia;o__Pyrinomonadales;f__Pyrinomonadaceae;g__OLB17;s__OLB17 sp023389035	derived from metagenome
GCA_023391155.1	p__Acidobacteriota	1	0	0	NorOnly	0	0	d__Bacteria;p__Acidobacteriota;c__Blastocatellia;o__Pyrinomonadales;f__Pyrinomonadaceae;g__OLB17;s__OLB17 sp023391155	derived from metagenome
GCA_023436495.1	p__Acidobacteriota	1	1	0	NorNos	0	1	d__Bacteria;p__Acidobacteriota;c__Blastocatellia;o__Pyrinomonadales;f__Pyrinomonadaceae;g__OLB17;s__OLB17 sp023436495	derived from metagenome
GCA_902826385.1	p__Acidobacteriota	0	0	0	nondenitrifier	0	0	d__Bacteria;p__Acidobacteriota;c__Blastocatellia;o__Pyrinomonadales;f__Pyrinomonadaceae;g__OLB17;s__OLB17 sp902826385	derived from metagenome
GCA_902826795.1	p__Acidobacteriota	1	0	0	NorOnly	0	0	d__Bacteria;p__Acidobacteriota;c__Blastocatellia;o__Pyrinomonadales;f__Pyrinomonadaceae;g__OLB17;s__OLB17 sp902826795	derived from metagenome
GCA_002427845.1	p__Acidobacteriota	0	0	0	nondenitrifier	0	0	d__Bacteria;p__Acidobacteriota;c__Blastocatellia;o__Pyrinomonadales;f__Pyrinomonadaceae;g__PSRF01;s__PSRF01 sp002427845	derived from metagenome
GCA_003488005.1	p__Acidobacteriota	0	0	0	nondenitrifier	0	0	d__Bacteria;p__Acidobacteriota;c__Blastocatellia;o__Pyrinomonadales;f__Pyrinomonadaceae;g__PSRF01;s__PSRF01 sp003488005	derived from metagenome
GCA_013697915.1	p__Acidobacteriota	1	0	0	NorOnly	0	0	d__Bacteria;p__Acidobacteriota;c__Blastocatellia;o__Pyrinomonadales;f__Pyrinomonadaceae;g__PSRF01;s__PSRF01 sp013697915	derived from metagenome
GCA_013812905.1	p__Acidobacteriota	0	0	0	nondenitrifier	0	0	d__Bacteria;p__Acidobacteriota;c__Blastocatellia;o__Pyrinomonadales;f__Pyrinomonadaceae;g__PSRF01;s__PSRF01 sp013812905	derived from metagenome
GCA_014380365.1	p__Acidobacteriota	1	0	0	NorOnly	0	0	d__Bacteria;p__Acidobacteriota;c__Blastocatellia;o__Pyrinomonadales;f__Pyrinomonadaceae;g__PSRF01;s__PSRF01 sp014380365	derived from metagenome
GCA_023717565.1	p__Acidobacteriota	1	0	0	NorOnly	0	0	d__Bacteria;p__Acidobacteriota;c__Blastocatellia;o__Pyrinomonadales;f__Pyrinomonadaceae;g__PSRF01;s__PSRF01 sp023717565	derived from metagenome
GCF_000820845.2	p__Acidobacteriota	0	0	0	nondenitrifier	0	0	d__Bacteria;p__Acidobacteriota;c__Blastocatellia;o__Pyrinomonadales;f__Pyrinomonadaceae;g__Pyrinomonas;s__Pyrinomonas methylaliphatogenes	none
GCA_003222945.1	p__Acidobacteriota	0	0	0	nondenitrifier	0	0	d__Bacteria;p__Acidobacteriota;c__Blastocatellia;o__Pyrinomonadales;f__Pyrinomonadaceae;g__QHXM01;s__QHXM01 sp003222945	derived from metagenome
GCA_003168335.1	p__Acidobacteriota	0	0	0	nondenitrifier	0	0	d__Bacteria;p__Acidobacteriota;c__Blastocatellia;o__Pyrinomonadales;f__Pyrinomonadaceae;g__UBA11740;s__UBA11740 sp003168335	derived from metagenome
GCA_003222845.1	p__Acidobacteriota	0	0	0	nondenitrifier	0	0	d__Bacteria;p__Acidobacteriota;c__Blastocatellia;o__Pyrinomonadales;f__Pyrinomonadaceae;g__UBA11740;s__UBA11740 sp003222845	derived from metagenome
GCA_003222895.1	p__Acidobacteriota	0	0	0	nondenitrifier	0	0	d__Bacteria;p__Acidobacteriota;c__Blastocatellia;o__Pyrinomonadales;f__Pyrinomonadaceae;g__UBA11740;s__UBA11740 sp003222895	derived from metagenome
GCA_003487805.1	p__Acidobacteriota	0	0	0	nondenitrifier	0	0	d__Bacteria;p__Acidobacteriota;c__Blastocatellia;o__Pyrinomonadales;f__Pyrinomonadaceae;g__UBA11740;s__UBA11740 sp003487805	derived from metagenome
GCA_021323895.1	p__Acidobacteriota	1	1	0	NorNos	0	1	d__Bacteria;p__Acidobacteriota;c__Blastocatellia;o__Pyrinomonadales;f__Pyrinomonadaceae;g__UBA11740;s__UBA11740 sp021323895	derived from metagenome
GCA_903828635.1	p__Acidobacteriota	0	0	0	nondenitrifier	0	0	d__Bacteria;p__Acidobacteriota;c__Blastocatellia;o__RBC074;f__RBC074;g__CAIOZW01;s__CAIOZW01 sp903828635	derived from metagenome
GCA_903862855.1	p__Acidobacteriota	1	0	0	NorOnly	0	0	d__Bacteria;p__Acidobacteriota;c__Blastocatellia;o__RBC074;f__RBC074;g__CAIOZW01;s__CAIOZW01 sp903862855	derived from metagenome
GCA_016196035.1	p__Acidobacteriota	0	1	0	NosOnly	0	1	d__Bacteria;p__Acidobacteriota;c__Blastocatellia;o__RBC074;f__RBC074;g__JACPYM01;s__JACPYM01 sp016196035	derived from metagenome
GCA_016710075.1	p__Acidobacteriota	1	0	0	NorOnly	0	0	d__Bacteria;p__Acidobacteriota;c__Blastocatellia;o__RBC074;f__RBC074;g__JADJLO01;s__JADJLO01 sp016710075	derived from metagenome
GCA_016700195.1	p__Acidobacteriota	0	0	0	nondenitrifier	0	0	d__Bacteria;p__Acidobacteriota;c__Blastocatellia;o__RBC074;f__RBC074;g__JADJXM01;s__JADJXM01 sp016700195	derived from metagenome
GCA_016715865.1	p__Acidobacteriota	0	0	0	nondenitrifier	0	0	d__Bacteria;p__Acidobacteriota;c__Blastocatellia;o__RBC074;f__RBC074;g__JADJXM01;s__JADJXM01 sp016715865	derived from metagenome
GCA_019639255.1	p__Acidobacteriota	0	0	0	nondenitrifier	0	0	d__Bacteria;p__Acidobacteriota;c__Blastocatellia;o__RBC074;f__RBC074;g__JAHBSF01;s__JAHBSF01 sp019639255	derived from metagenome
GCA_022072205.1	p__Acidobacteriota	1	1	0	NorNos	0	1	d__Bacteria;p__Acidobacteriota;c__Blastocatellia;o__RBC074;f__RBC074;g__JAJVID01;s__JAJVID01 sp022072205	derived from metagenome
GCA_016789605.1	p__Acidobacteriota	1	0	0	NorOnly	0	0	d__Bacteria;p__Acidobacteriota;c__Blastocatellia;o__RBC074;f__RBC074;g__RBC074;s__RBC074 sp016789605	derived from metagenome
GCA_016789645.1	p__Acidobacteriota	1	0	0	NorOnly	0	0	d__Bacteria;p__Acidobacteriota;c__Blastocatellia;o__RBC074;f__RBC074;g__RBC074;s__RBC074 sp016789645	derived from metagenome
GCA_018269055.1	p__Acidobacteriota	0	1	0	NosOnly	0	1	d__Bacteria;p__Acidobacteriota;c__Blastocatellia;o__RBC074;f__RBC074;g__RBC074;s__RBC074 sp018269055	derived from metagenome
GCA_021155085.1	p__Acidobacteriota	1	0	0	NorOnly	0	0	d__Bacteria;p__Acidobacteriota;c__Blastocatellia;o__RBC074;f__RBC074;g__RBC074;s__RBC074 sp021155085	derived from metagenome
GCA_902825875.1	p__Acidobacteriota	1	0	0	NorOnly	0	0	d__Bacteria;p__Acidobacteriota;c__Blastocatellia;o__RBC074;f__RBC074;g__RBC074;s__RBC074 sp902825875	derived from metagenome
GCA_016705245.1	p__Acidobacteriota	0	0	0	nondenitrifier	0	0	d__Bacteria;p__Acidobacteriota;c__Blastocatellia;o__UBA7656;f__JADIYM01;g__JADIYM01;s__JADIYM01 sp016705245	derived from metagenome
GCA_021463145.1	p__Acidobacteriota	0	0	0	nondenitrifier	0	0	d__Bacteria;p__Acidobacteriota;c__Blastocatellia;o__UBA7656;f__JADIYM01;g__JADIYM01;s__JADIYM01 sp021463145	derived from metagenome
GCA_016201275.1	p__Acidobacteriota	0	0	0	nondenitrifier	0	0	d__Bacteria;p__Acidobacteriota;c__Blastocatellia;o__UBA7656;f__UBA7656;g__JACQDB01;s__JACQDB01 sp016201275	derived from metagenome
GCA_017883315.1	p__Acidobacteriota	0	0	0	nondenitrifier	0	0	d__Bacteria;p__Acidobacteriota;c__Blastocatellia;o__UBA7656;f__UBA7656;g__JADGNW01;s__JADGNW01 sp017883315	derived from metagenome
GCA_023265195.1	p__Acidobacteriota	0	0	0	nondenitrifier	0	0	d__Bacteria;p__Acidobacteriota;c__Blastocatellia;o__UBA7656;f__UBA7656;g__QHVH01;s__QHVH01 sp023265195	derived from metagenome
GCA_903916735.1	p__Acidobacteriota	0	0	0	nondenitrifier	0	0	d__Bacteria;p__Acidobacteriota;c__CAIWXX01;o__CAIWXX01;f__CAIWXX01;g__CAIWXX01;s__CAIWXX01 sp903916735	derived from metagenome
GCA_016191015.1	p__Acidobacteriota	0	0	0	nondenitrifier	0	0	d__Bacteria;p__Acidobacteriota;c__CAIWXX01;o__CAIWXX01;f__CAIWXX01;g__JACPPM01;s__JACPPM01 sp016191015	derived from metagenome
GCA_020349885.1	p__Acidobacteriota	0	0	0	nondenitrifier	0	0	d__Bacteria;p__Acidobacteriota;c__G020349885;o__G020349885;f__G020349885;g__G020349885;s__G020349885 sp020349885	derived from metagenome
GCF_017377855.1	p__Acidobacteriota	1	0	1	NirNor	0	0	d__Bacteria;p__Acidobacteriota;c__Holophagae;o__Acanthopleuribacterales;f__Acanthopleuribacteraceae;g__Acanthopleuribacter;s__Acanthopleuribacter pedis	none
GCA_002747255.1	p__Acidobacteriota	0	1	0	NosOnly	0	1	d__Bacteria;p__Acidobacteriota;c__Holophagae;o__Acanthopleuribacterales;f__Acanthopleuribacteraceae;g__GCA-2747255;s__GCA-2747255 sp002747255	derived from metagenome
GCA_020637335.1	p__Acidobacteriota	0	0	1	NirOnly	0	0	d__Bacteria;p__Acidobacteriota;c__Holophagae;o__Acanthopleuribacterales;f__Acanthopleuribacteraceae;g__JACJWC01;s__JACJWC01 sp020637335	derived from metagenome
GCA_020439745.1	p__Acidobacteriota	1	0	1	NirNor	0	0	d__Bacteria;p__Acidobacteriota;c__Holophagae;o__Acanthopleuribacterales;f__Acanthopleuribacteraceae;g__JAGQSC01;s__JAGQSC01 sp020439745	derived from metagenome
GCF_017498545.1	p__Acidobacteriota	1	1	1	complete	1	0	d__Bacteria;p__Acidobacteriota;c__Holophagae;o__Acanthopleuribacterales;f__Acanthopleuribacteraceae;g__Sulfidibacter;s__Sulfidibacter corallicola	none
GCF_000428885.1	p__Acidobacteriota	1	0	0	NorOnly	0	0	d__Bacteria;p__Acidobacteriota;c__Holophagae;o__Holophagales;f__Holophagaceae;g__Geothrix;s__Geothrix fermentans	none
GCA_016714685.1	p__Acidobacteriota	1	0	0	NorOnly	0	0	d__Bacteria;p__Acidobacteriota;c__Holophagae;o__Holophagales;f__Holophagaceae;g__Geothrix;s__Geothrix odensensis	derived from metagenome
GCA_016721195.1	p__Acidobacteriota	1	0	0	NorOnly	0	0	d__Bacteria;p__Acidobacteriota;c__Holophagae;o__Holophagales;f__Holophagaceae;g__Geothrix;s__Geothrix skivensis	derived from metagenome
GCA_003158505.1	p__Acidobacteriota	1	0	0	NorOnly	0	0	d__Bacteria;p__Acidobacteriota;c__Holophagae;o__Holophagales;f__Holophagaceae;g__Geothrix;s__Geothrix sp003158505	derived from metagenome
GCA_013334395.1	p__Acidobacteriota	1	0	0	NorOnly	0	0	d__Bacteria;p__Acidobacteriota;c__Holophagae;o__Holophagales;f__Holophagaceae;g__Geothrix;s__Geothrix sp013334395	derived from metagenome
GCA_013390615.1	p__Acidobacteriota	1	0	0	NorOnly	0	0	d__Bacteria;p__Acidobacteriota;c__Holophagae;o__Holophagales;f__Holophagaceae;g__Geothrix;s__Geothrix sp013390615	derived from metagenome
GCA_016195985.1	p__Acidobacteriota	1	0	0	NorOnly	0	0	d__Bacteria;p__Acidobacteriota;c__Holophagae;o__Holophagales;f__Holophagaceae;g__Geothrix;s__Geothrix sp016195985	derived from metagenome
GCA_017859995.1	p__Acidobacteriota	1	0	0	NorOnly	0	0	d__Bacteria;p__Acidobacteriota;c__Holophagae;o__Holophagales;f__Holophagaceae;g__Geothrix;s__Geothrix sp017859995	derived from metagenome
GCA_020622065.1	p__Acidobacteriota	1	0	0	NorOnly	0	0	d__Bacteria;p__Acidobacteriota;c__Holophagae;o__Holophagales;f__Holophagaceae;g__Geothrix;s__Geothrix sp020622065	derived from metagenome
GCA_021286765.1	p__Acidobacteriota	1	0	0	NorOnly	0	0	d__Bacteria;p__Acidobacteriota;c__Holophagae;o__Holophagales;f__Holophagaceae;g__Geothrix;s__Geothrix sp021286765	derived from metagenome
GCF_022808775.1	p__Acidobacteriota	1	0	0	NorOnly	0	0	d__Bacteria;p__Acidobacteriota;c__Holophagae;o__Holophagales;f__Holophagaceae;g__Geothrix;s__Geothrix sp022808775	none
GCF_022808815.1	p__Acidobacteriota	1	0	0	NorOnly	0	0	d__Bacteria;p__Acidobacteriota;c__Holophagae;o__Holophagales;f__Holophagaceae;g__Geothrix;s__Geothrix sp022808815	none
GCF_022808865.1	p__Acidobacteriota	1	0	0	NorOnly	0	0	d__Bacteria;p__Acidobacteriota;c__Holophagae;o__Holophagales;f__Holophagaceae;g__Geothrix;s__Geothrix sp022808865	none
GCF_022808935.1	p__Acidobacteriota	1	0	0	NorOnly	0	0	d__Bacteria;p__Acidobacteriota;c__Holophagae;o__Holophagales;f__Holophagaceae;g__Geothrix;s__Geothrix sp022808935	none
GCF_024609265.1	p__Acidobacteriota	1	0	0	NorOnly	0	0	d__Bacteria;p__Acidobacteriota;c__Holophagae;o__Holophagales;f__Holophagaceae;g__Geothrix;s__Geothrix sp024609265	none
GCF_024609325.1	p__Acidobacteriota	1	0	0	NorOnly	0	0	d__Bacteria;p__Acidobacteriota;c__Holophagae;o__Holophagales;f__Holophagaceae;g__Geothrix;s__Geothrix sp024609325	none
GCA_903839205.1	p__Acidobacteriota	1	0	0	NorOnly	0	0	d__Bacteria;p__Acidobacteriota;c__Holophagae;o__Holophagales;f__Holophagaceae;g__Geothrix;s__Geothrix sp903839205	derived from metagenome
GCA_903840385.1	p__Acidobacteriota	1	0	0	NorOnly	0	0	d__Bacteria;p__Acidobacteriota;c__Holophagae;o__Holophagales;f__Holophagaceae;g__Geothrix;s__Geothrix sp903840385	derived from metagenome
GCA_903843705.1	p__Acidobacteriota	1	0	0	NorOnly	0	0	d__Bacteria;p__Acidobacteriota;c__Holophagae;o__Holophagales;f__Holophagaceae;g__Geothrix;s__Geothrix sp903843705	derived from metagenome
GCA_903857495.1	p__Acidobacteriota	1	0	0	NorOnly	0	0	d__Bacteria;p__Acidobacteriota;c__Holophagae;o__Holophagales;f__Holophagaceae;g__Geothrix;s__Geothrix sp903857495	derived from metagenome
GCA_903863195.1	p__Acidobacteriota	1	0	0	NorOnly	0	0	d__Bacteria;p__Acidobacteriota;c__Holophagae;o__Holophagales;f__Holophagaceae;g__Geothrix;s__Geothrix sp903863195	derived from metagenome
GCA_903873655.1	p__Acidobacteriota	0	0	0	nondenitrifier	0	0	d__Bacteria;p__Acidobacteriota;c__Holophagae;o__Holophagales;f__Holophagaceae;g__Geothrix;s__Geothrix sp903873655	derived from metagenome
GCA_903884655.1	p__Acidobacteriota	1	0	0	NorOnly	0	0	d__Bacteria;p__Acidobacteriota;c__Holophagae;o__Holophagales;f__Holophagaceae;g__Geothrix;s__Geothrix sp903884655	derived from metagenome
GCA_903890595.1	p__Acidobacteriota	1	0	0	NorOnly	0	0	d__Bacteria;p__Acidobacteriota;c__Holophagae;o__Holophagales;f__Holophagaceae;g__Geothrix;s__Geothrix sp903890595	derived from metagenome
GCA_903913215.1	p__Acidobacteriota	1	0	0	NorOnly	0	0	d__Bacteria;p__Acidobacteriota;c__Holophagae;o__Holophagales;f__Holophagaceae;g__Geothrix;s__Geothrix sp903913215	derived from metagenome
GCA_903927605.1	p__Acidobacteriota	1	0	0	NorOnly	0	0	d__Bacteria;p__Acidobacteriota;c__Holophagae;o__Holophagales;f__Holophagaceae;g__Geothrix;s__Geothrix sp903927605	derived from metagenome
GCA_903937385.1	p__Acidobacteriota	1	0	0	NorOnly	0	0	d__Bacteria;p__Acidobacteriota;c__Holophagae;o__Holophagales;f__Holophagaceae;g__Geothrix;s__Geothrix sp903937385	derived from metagenome
GCF_000242615.2	p__Acidobacteriota	0	0	0	nondenitrifier	0	0	d__Bacteria;p__Acidobacteriota;c__Holophagae;o__Holophagales;f__Holophagaceae;g__Holophaga;s__Holophaga foetida	none
GCA_002068835.1	p__Acidobacteriota	1	0	0	NorOnly	0	0	d__Bacteria;p__Acidobacteriota;c__Holophagae;o__Holophagales;f__Holophagaceae;g__Holophaga;s__Holophaga sp002068835	derived from metagenome
GCA_002298155.1	p__Acidobacteriota	1	0	0	NorOnly	0	0	d__Bacteria;p__Acidobacteriota;c__Holophagae;o__Holophagales;f__Holophagaceae;g__Holophaga;s__Holophaga sp002298155	derived from metagenome
GCA_003165415.1	p__Acidobacteriota	1	0	0	NorOnly	0	0	d__Bacteria;p__Acidobacteriota;c__Holophagae;o__Holophagales;f__Holophagaceae;g__Holophaga;s__Holophaga sp003165415	derived from metagenome
GCA_017859955.1	p__Acidobacteriota	0	0	0	nondenitrifier	0	0	d__Bacteria;p__Acidobacteriota;c__Holophagae;o__Holophagales;f__Holophagaceae;g__Holophaga;s__Holophaga sp017859955	derived from metagenome
GCA_021287085.1	p__Acidobacteriota	1	0	0	NorOnly	0	0	d__Bacteria;p__Acidobacteriota;c__Holophagae;o__Holophagales;f__Holophagaceae;g__Holophaga;s__Holophaga sp021287085	derived from metagenome
GCF_022808725.1	p__Acidobacteriota	1	0	0	NorOnly	0	0	d__Bacteria;p__Acidobacteriota;c__Holophagae;o__Holophagales;f__Holophagaceae;g__Holophaga;s__Holophaga sp022808725	none
GCA_903868115.1	p__Acidobacteriota	0	0	0	nondenitrifier	0	0	d__Bacteria;p__Acidobacteriota;c__Holophagae;o__Holophagales;f__Holophagaceae;g__Holophaga;s__Holophaga sp903868115	derived from metagenome
GCA_016213735.1	p__Acidobacteriota	0	0	0	nondenitrifier	0	0	d__Bacteria;p__Acidobacteriota;c__Holophagae;o__Holophagales;f__Holophagaceae;g__JACQZU01;s__JACQZU01 sp016213735	derived from metagenome
GCA_016710635.1	p__Acidobacteriota	0	0	0	nondenitrifier	0	0	d__Bacteria;p__Acidobacteriota;c__Holophagae;o__Holophagales;f__Holophagaceae;g__JADJVL01;s__JADJVL01 sp016710635	derived from metagenome
GCA_016720465.1	p__Acidobacteriota	0	0	0	nondenitrifier	0	0	d__Bacteria;p__Acidobacteriota;c__Holophagae;o__Holophagales;f__Holophagaceae;g__JADJVL01;s__JADJVL01 sp016720465	derived from metagenome
GCA_016722505.1	p__Acidobacteriota	0	0	0	nondenitrifier	0	0	d__Bacteria;p__Acidobacteriota;c__Holophagae;o__Holophagales;f__Holophagaceae;g__JADJVL01;s__JADJVL01 sp016722505	derived from metagenome
GCA_021786615.1	p__Acidobacteriota	1	0	0	NorOnly	0	0	d__Bacteria;p__Acidobacteriota;c__Holophagae;o__Holophagales;f__Holophagaceae;g__JADJVL01;s__JADJVL01 sp021786615	derived from metagenome
GCA_016192145.1	p__Acidobacteriota	1	0	0	NorOnly	0	0	d__Bacteria;p__Acidobacteriota;c__Holophagae;o__Holophagales;f__Holophagaceae;g__JAFDVN01;s__JAFDVN01 sp016192145	derived from metagenome
GCA_018269025.1	p__Acidobacteriota	0	0	0	nondenitrifier	0	0	d__Bacteria;p__Acidobacteriota;c__Holophagae;o__Holophagales;f__Holophagaceae;g__JAFDVN01;s__JAFDVN01 sp018269025	derived from metagenome
GCA_021794095.1	p__Acidobacteriota	1	0	0	NorOnly	0	0	d__Bacteria;p__Acidobacteriota;c__Holophagae;o__Holophagales;f__Holophagaceae;g__JAKAMQ01;s__JAKAMQ01 sp021794095	derived from metagenome
GCA_021812805.1	p__Acidobacteriota	1	0	0	NorOnly	0	0	d__Bacteria;p__Acidobacteriota;c__Holophagae;o__Holophagales;f__Holophagaceae;g__JAKAMQ01;s__JAKAMQ01 sp021812805	derived from metagenome
GCA_023257195.1	p__Acidobacteriota	0	0	0	nondenitrifier	0	0	d__Bacteria;p__Acidobacteriota;c__Holophagae;o__Holophagales;f__Holophagaceae;g__UBA12189;s__UBA12189 sp003530835	derived from metagenome
GCA_014189895.1	p__Acidobacteriota	0	0	0	nondenitrifier	0	0	d__Bacteria;p__Acidobacteriota;c__Holophagae;o__Holophagales;f__Holophagaceae;g__UBA12189;s__UBA12189 sp014189895	derived from environmental sample
GCF_016592575.1	p__Acidobacteriota	1	0	0	NorOnly	0	0	d__Bacteria;p__Acidobacteriota;c__Holophagae;o__Thermotomaculales;f__Thermotomaculaceae;g__Thermotomaculum;s__Thermotomaculum hydrothermale	none
GCA_015487755.1	p__Acidobacteriota	1	0	0	NorOnly	0	0	d__Bacteria;p__Acidobacteriota;c__Holophagae;o__Thermotomaculales;f__Thermotomaculaceae;g__Thermotomaculum;s__Thermotomaculum sp015487755	derived from metagenome
GCA_002789615.1	p__Acidobacteriota	1	0	0	NorOnly	0	0	d__Bacteria;p__Acidobacteriota;c__Holophagae;o__Thermotomaculales;f__Thermotomaculaceae;g__UM-FILTER-49-7;s__UM-FILTER-49-7 sp002789615	derived from metagenome
GCA_013151025.1	p__Acidobacteriota	0	0	0	nondenitrifier	0	0	d__Bacteria;p__Acidobacteriota;c__Holophagae;o__Thermotomaculales;f__Thermotomaculaceae;g__UM-FILTER-49-7;s__UM-FILTER-49-7 sp013151025	derived from metagenome
GCA_013152385.1	p__Acidobacteriota	1	0	0	NorOnly	0	0	d__Bacteria;p__Acidobacteriota;c__Holophagae;o__Thermotomaculales;f__Thermotomaculaceae;g__UM-FILTER-49-7;s__UM-FILTER-49-7 sp013152385	derived from metagenome
GCA_002898535.1	p__Acidobacteriota	1	1	0	NorNos	0	1	d__Bacteria;p__Acidobacteriota;c__HRBIN11;o__HRBIN11;f__HRBIN11;g__HRBIN11;s__HRBIN11 sp002898535	derived from environmental sample
GCA_025061865.1	p__Acidobacteriota	0	0	0	nondenitrifier	0	0	d__Bacteria;p__Acidobacteriota;c__HRBIN11;o__HRBIN11;f__HRBIN11;g__HRBIN11;s__HRBIN11 sp025061865	derived from metagenome
GCA_022616075.1	p__Acidobacteriota	0	0	0	nondenitrifier	0	0	d__Bacteria;p__Acidobacteriota;c__HRBIN11;o__JAKEFK01;f__JAKEFK01;g__JAKEFK01;s__JAKEFK01 sp022616075	derived from metagenome
GCA_001780385.1	p__Acidobacteriota	0	0	0	nondenitrifier	0	0	d__Bacteria;p__Acidobacteriota;c__HRBIN11;o__MFGW01;f__MFGW01;g__MFGW01;s__MFGW01 sp001780385	derived from metagenome
GCA_003222305.1	p__Acidobacteriota	0	0	0	nondenitrifier	0	0	d__Bacteria;p__Acidobacteriota;c__Polarisedimenticolia;o__Gp22-AA2;f__AA152;g__AA152;s__AA152 sp003222305	derived from metagenome
GCA_022616665.1	p__Acidobacteriota	0	0	0	nondenitrifier	0	0	d__Bacteria;p__Acidobacteriota;c__Polarisedimenticolia;o__Gp22-AA2;f__AA152;g__AA152;s__AA152 sp022616665	derived from metagenome
GCA_003223135.1	p__Acidobacteriota	0	0	0	nondenitrifier	0	0	d__Bacteria;p__Acidobacteriota;c__Polarisedimenticolia;o__Gp22-AA2;f__Gp22-AA2;g__Gp22-AA3;s__Gp22-AA3 sp003223135	derived from metagenome
GCA_003223145.1	p__Acidobacteriota	0	0	0	nondenitrifier	0	0	d__Bacteria;p__Acidobacteriota;c__Polarisedimenticolia;o__Gp22-AA2;f__Gp22-AA2;g__Gp22-AA3;s__Gp22-AA3 sp003223145	derived from metagenome
GCA_018606725.1	p__Acidobacteriota	0	0	0	nondenitrifier	0	0	d__Bacteria;p__Acidobacteriota;c__Polarisedimenticolia;o__Gp22-AA2;f__Gp22-AA2;g__JAGYID01;s__JAGYID01 sp018606725	derived from metagenome
GCA_003696075.1	p__Acidobacteriota	0	1	0	NosOnly	0	1	d__Bacteria;p__Acidobacteriota;c__Polarisedimenticolia;o__J045;f__J045;g__J045;s__J045 sp003696075	derived from metagenome
GCA_003695625.1	p__Acidobacteriota	1	0	0	NorOnly	0	0	d__Bacteria;p__Acidobacteriota;c__Polarisedimenticolia;o__J045;f__J045;g__J065;s__J065 sp003695625	derived from metagenome
GCA_024276295.1	p__Acidobacteriota	1	1	0	NorNos	0	1	d__Bacteria;p__Acidobacteriota;c__Polarisedimenticolia;o__J045;f__J045;g__J065;s__J065 sp024276295	derived from metagenome
GCA_017994815.1	p__Acidobacteriota	1	1	0	NorNos	0	1	d__Bacteria;p__Acidobacteriota;c__Polarisedimenticolia;o__J045;f__J045;g__JAGOJY01;s__JAGOJY01 sp017994815	derived from metagenome
GCA_021372775.1	p__Acidobacteriota	1	0	0	NorOnly	0	0	d__Bacteria;p__Acidobacteriota;c__Polarisedimenticolia;o__J045;f__J045;g__JAJFTU01;s__JAJFTU01 sp021372775	derived from metagenome
GCA_016195325.1	p__Acidobacteriota	0	0	0	nondenitrifier	0	0	d__Bacteria;p__Acidobacteriota;c__Polarisedimenticolia;o__JACPZX01;f__JACPZX01;g__JACPZX01;s__JACPZX01 sp016195325	derived from metagenome
GCA_020073205.1	p__Acidobacteriota	1	0	0	NorOnly	0	0	d__Bacteria;p__Acidobacteriota;c__Polarisedimenticolia;o__Polarisedimenticolales;f__Polarisedimenticolaceae;g__JAIQFR01;s__JAIQFR01 sp020073205	derived from metagenome
GCA_001664505.1	p__Acidobacteriota	0	0	0	nondenitrifier	0	0	d__Bacteria;p__Acidobacteriota;c__Polarisedimenticolia;o__Polarisedimenticolales;f__Polarisedimenticolaceae;g__Mor1;s__Mor1 sp001664505	none
GCA_945787955.1	p__Acidobacteriota	0	0	0	nondenitrifier	0	0	d__Bacteria;p__Acidobacteriota;c__Polarisedimenticolia;o__Polarisedimenticolales;f__Polarisedimenticolaceae;g__Polarisedimenticola;s__Polarisedimenticola sp945787955	derived from metagenome
GCA_004356015.1	p__Acidobacteriota	0	0	0	nondenitrifier	0	0	d__Bacteria;p__Acidobacteriota;c__Polarisedimenticolia;o__SMYD01;f__SMYD01;g__SMYD01;s__SMYD01 sp004356015	derived from metagenome
GCA_001767035.1	p__Acidobacteriota	0	0	0	nondenitrifier	0	0	d__Bacteria;p__Acidobacteriota;c__Terriglobia;o__2-12-FULL-54-10;f__2-12-FULL-54-10;g__2-02-FULL-61-28;s__2-02-FULL-61-28 sp001767035	derived from metagenome
GCA_001767075.1	p__Acidobacteriota	1	0	0	NorOnly	0	0	d__Bacteria;p__Acidobacteriota;c__Terriglobia;o__2-12-FULL-54-10;f__2-12-FULL-54-10;g__2-12-FULL-54-10;s__2-12-FULL-54-10 sp001767075	derived from metagenome
GCA_016191085.1	p__Acidobacteriota	0	0	0	nondenitrifier	0	0	d__Bacteria;p__Acidobacteriota;c__Terriglobia;o__2-12-FULL-54-10;f__2-12-FULL-54-10;g__JACPPJ01;s__JACPPJ01 sp016191085	derived from metagenome
GCA_022567475.1	p__Acidobacteriota	0	0	0	nondenitrifier	0	0	d__Bacteria;p__Acidobacteriota;c__Terriglobia;o__2-12-FULL-54-10;f__2-12-FULL-54-10;g__JADFGZ01;s__JADFGZ01 sp022567475	derived from metagenome
GCA_001920875.1	p__Acidobacteriota	0	0	0	nondenitrifier	0	0	d__Bacteria;p__Acidobacteriota;c__Terriglobia;o__20CM-2-55-15;f__20CM-2-55-15;g__20CM-2-55-15;s__20CM-2-55-15 sp001920875	derived from metagenome
GCA_003222815.1	p__Acidobacteriota	0	0	0	nondenitrifier	0	0	d__Bacteria;p__Acidobacteriota;c__Terriglobia;o__20CM-2-55-15;f__20CM-2-55-15;g__20CM-2-55-15;s__20CM-2-55-15 sp003222815	derived from metagenome
GCA_003223895.1	p__Acidobacteriota	0	0	0	nondenitrifier	0	0	d__Bacteria;p__Acidobacteriota;c__Terriglobia;o__20CM-2-55-15;f__20CM-2-55-15;g__20CM-2-55-15;s__20CM-2-55-15 sp003223895	derived from metagenome
GCA_945865815.1	p__Acidobacteriota	0	0	0	nondenitrifier	0	0	d__Bacteria;p__Acidobacteriota;c__Terriglobia;o__20CM-2-55-15;f__20CM-2-55-15;g__CAMBFR01;s__CAMBFR01 sp945865815	derived from metagenome
GCA_023265365.1	p__Acidobacteriota	1	0	1	NirNor	0	0	d__Bacteria;p__Acidobacteriota;c__Terriglobia;o__20CM-2-55-15;f__20CM-2-55-15;g__JAHFTY01;s__JAHFTY01 sp023265365	derived from metagenome
GCA_022821145.1	p__Acidobacteriota	0	0	1	NirOnly	0	0	d__Bacteria;p__Acidobacteriota;c__Terriglobia;o__20CM-2-55-15;f__20CM-2-55-15;g__JAJEDW01;s__JAJEDW01 sp022821145	derived from metagenome
GCA_022821265.1	p__Acidobacteriota	1	0	1	NirNor	0	0	d__Bacteria;p__Acidobacteriota;c__Terriglobia;o__20CM-2-55-15;f__20CM-2-55-15;g__JAJEDW01;s__JAJEDW01 sp022821265	derived from metagenome
GCA_016210855.1	p__Acidobacteriota	0	0	0	nondenitrifier	0	0	d__Bacteria;p__Acidobacteriota;c__Terriglobia;o__Acidoferrales;f__2-02-FULL-67-57;g__2-02-FULL-67-57;s__2-02-FULL-67-57 sp016210855	derived from metagenome
GCA_022571295.1	p__Acidobacteriota	0	0	0	nondenitrifier	0	0	d__Bacteria;p__Acidobacteriota;c__Terriglobia;o__Acidoferrales;f__2-02-FULL-67-57;g__JACZYA01;s__JACZYA01 sp022571295	derived from metagenome
GCA_001914785.1	p__Acidobacteriota	0	0	0	nondenitrifier	0	0	d__Bacteria;p__Acidobacteriota;c__Terriglobia;o__Acidoferrales;f__UBA7541;g__Acidoferrum;s__Acidoferrum sp001914785	derived from metagenome
GCA_001917435.1	p__Acidobacteriota	0	0	0	nondenitrifier	0	0	d__Bacteria;p__Acidobacteriota;c__Terriglobia;o__Acidoferrales;f__UBA7541;g__Acidoferrum;s__Acidoferrum sp001917435	derived from metagenome
GCA_003154775.1	p__Acidobacteriota	1	0	0	NorOnly	0	0	d__Bacteria;p__Acidobacteriota;c__Terriglobia;o__Acidoferrales;f__UBA7541;g__Acidoferrum;s__Acidoferrum sp003154775	derived from metagenome
GCA_003223215.1	p__Acidobacteriota	0	0	0	nondenitrifier	0	0	d__Bacteria;p__Acidobacteriota;c__Terriglobia;o__Acidoferrales;f__UBA7541;g__Acidoferrum;s__Acidoferrum sp003223215	derived from metagenome
GCA_003223245.1	p__Acidobacteriota	0	0	0	nondenitrifier	0	0	d__Bacteria;p__Acidobacteriota;c__Terriglobia;o__Acidoferrales;f__UBA7541;g__Acidoferrum;s__Acidoferrum sp003223245	derived from metagenome
GCA_003223255.1	p__Acidobacteriota	0	0	0	nondenitrifier	0	0	d__Bacteria;p__Acidobacteriota;c__Terriglobia;o__Acidoferrales;f__UBA7541;g__Acidoferrum;s__Acidoferrum sp003223255	derived from metagenome
GCA_003223295.1	p__Acidobacteriota	0	0	0	nondenitrifier	0	0	d__Bacteria;p__Acidobacteriota;c__Terriglobia;o__Acidoferrales;f__UBA7541;g__Acidoferrum;s__Acidoferrum sp003223295	derived from metagenome
GCA_003224055.1	p__Acidobacteriota	0	0	0	nondenitrifier	0	0	d__Bacteria;p__Acidobacteriota;c__Terriglobia;o__Acidoferrales;f__UBA7541;g__Acidoferrum;s__Acidoferrum sp003224055	derived from metagenome
GCA_003224085.1	p__Acidobacteriota	0	0	0	nondenitrifier	0	0	d__Bacteria;p__Acidobacteriota;c__Terriglobia;o__Acidoferrales;f__UBA7541;g__Acidoferrum;s__Acidoferrum sp003224085	derived from metagenome
GCA_003224135.1	p__Acidobacteriota	0	0	0	nondenitrifier	0	0	d__Bacteria;p__Acidobacteriota;c__Terriglobia;o__Acidoferrales;f__UBA7541;g__Acidoferrum;s__Acidoferrum sp003224135	derived from metagenome
GCA_003224525.1	p__Acidobacteriota	0	0	0	nondenitrifier	0	0	d__Bacteria;p__Acidobacteriota;c__Terriglobia;o__Acidoferrales;f__UBA7541;g__Acidoferrum;s__Acidoferrum sp003224525	derived from metagenome
GCA_003225295.1	p__Acidobacteriota	0	0	0	nondenitrifier	0	0	d__Bacteria;p__Acidobacteriota;c__Terriglobia;o__Acidoferrales;f__UBA7541;g__Acidoferrum;s__Acidoferrum sp003225295	derived from metagenome
GCA_003225315.1	p__Acidobacteriota	0	0	0	nondenitrifier	0	0	d__Bacteria;p__Acidobacteriota;c__Terriglobia;o__Acidoferrales;f__UBA7541;g__Acidoferrum;s__Acidoferrum sp003225315	derived from metagenome
GCA_013289585.1	p__Acidobacteriota	0	0	0	nondenitrifier	0	0	d__Bacteria;p__Acidobacteriota;c__Terriglobia;o__Acidoferrales;f__UBA7541;g__Acidoferrum;s__Acidoferrum sp013289585	derived from metagenome
GCA_013289825.1	p__Acidobacteriota	0	0	0	nondenitrifier	0	0	d__Bacteria;p__Acidobacteriota;c__Terriglobia;o__Acidoferrales;f__UBA7541;g__Acidoferrum;s__Acidoferrum sp013289825	derived from metagenome
GCA_013289835.1	p__Acidobacteriota	0	0	0	nondenitrifier	0	0	d__Bacteria;p__Acidobacteriota;c__Terriglobia;o__Acidoferrales;f__UBA7541;g__Acidoferrum;s__Acidoferrum sp013289835	derived from metagenome
GCA_013289855.1	p__Acidobacteriota	0	0	0	nondenitrifier	0	0	d__Bacteria;p__Acidobacteriota;c__Terriglobia;o__Acidoferrales;f__UBA7541;g__Acidoferrum;s__Acidoferrum sp013289855	derived from metagenome
GCA_013289955.1	p__Acidobacteriota	0	0	0	nondenitrifier	0	0	d__Bacteria;p__Acidobacteriota;c__Terriglobia;o__Acidoferrales;f__UBA7541;g__Acidoferrum;s__Acidoferrum sp013289955	derived from metagenome
GCA_018268785.1	p__Acidobacteriota	0	0	1	NirOnly	0	0	d__Bacteria;p__Acidobacteriota;c__Terriglobia;o__Acidoferrales;f__UBA7541;g__Acidoferrum;s__Acidoferrum sp018268785	derived from metagenome
GCA_021324935.1	p__Acidobacteriota	1	0	0	NorOnly	0	0	d__Bacteria;p__Acidobacteriota;c__Terriglobia;o__Acidoferrales;f__UBA7541;g__Acidoferrum;s__Acidoferrum sp021324935	derived from metagenome
GCA_903970165.1	p__Acidobacteriota	0	0	0	nondenitrifier	0	0	d__Bacteria;p__Acidobacteriota;c__Terriglobia;o__Acidoferrales;f__UBA7541;g__Acidoferrum;s__Acidoferrum sp903970165	none
GCA_002478115.1	p__Acidobacteriota	1	0	0	NorOnly	0	0	d__Bacteria;p__Acidobacteriota;c__Terriglobia;o__Acidoferrales;f__UBA7541;g__Acidoferrum;s__Acidoferrum typicum	derived from metagenome
GCA_023512135.1	p__Acidobacteriota	0	0	0	nondenitrifier	0	0	d__Bacteria;p__Acidobacteriota;c__Terriglobia;o__Acidoferrales;f__UBA7541;g__DSGC01;s__DSGC01 sp023512135	derived from metagenome
GCA_010365215.1	p__Acidobacteriota	0	0	0	nondenitrifier	0	0	d__Bacteria;p__Acidobacteriota;c__Terriglobia;o__Acidoferrales;f__UBA7541;g__JAAFGT01;s__JAAFGT01 sp010365215	derived from metagenome
GCA_016201285.1	p__Acidobacteriota	0	0	0	nondenitrifier	0	0	d__Bacteria;p__Acidobacteriota;c__Terriglobia;o__Acidoferrales;f__UBA7541;g__JACQDE01;s__JACQDE01 sp016201285	derived from metagenome
GCA_023481105.1	p__Acidobacteriota	0	0	0	nondenitrifier	0	0	d__Bacteria;p__Acidobacteriota;c__Terriglobia;o__Acidoferrales;f__UBA7541;g__JACQDE01;s__JACQDE01 sp023481105	derived from metagenome
GCA_020072785.1	p__Acidobacteriota	0	0	0	nondenitrifier	0	0	d__Bacteria;p__Acidobacteriota;c__Terriglobia;o__Acidoferrales;f__UBA7541;g__JAIQGC01;s__JAIQGC01 sp020072785	derived from metagenome
GCA_021788095.1	p__Acidobacteriota	0	0	0	nondenitrifier	0	0	d__Bacteria;p__Acidobacteriota;c__Terriglobia;o__Acidoferrales;f__UBA7541;g__JAKASX01;s__JAKASX01 sp021788095	derived from metagenome
GCA_021812285.1	p__Acidobacteriota	0	0	0	nondenitrifier	0	0	d__Bacteria;p__Acidobacteriota;c__Terriglobia;o__Acidoferrales;f__UBA7541;g__JAKASX01;s__JAKASX01 sp021812285	derived from metagenome
GCA_021818865.1	p__Acidobacteriota	0	0	0	nondenitrifier	0	0	d__Bacteria;p__Acidobacteriota;c__Terriglobia;o__Acidoferrales;f__UBA7541;g__JAKASX01;s__JAKASX01 sp021818865	derived from metagenome
GCA_021832085.1	p__Acidobacteriota	0	0	0	nondenitrifier	0	0	d__Bacteria;p__Acidobacteriota;c__Terriglobia;o__Acidoferrales;f__UBA7541;g__JAKASX01;s__JAKASX01 sp021832085	derived from metagenome
GCA_003152355.1	p__Acidobacteriota	0	0	0	nondenitrifier	0	0	d__Bacteria;p__Acidobacteriota;c__Terriglobia;o__Acidoferrales;f__UBA7541;g__Palsa-147;s__Palsa-147 sp003152355	derived from metagenome
GCA_003223325.1	p__Acidobacteriota	0	0	0	nondenitrifier	0	0	d__Bacteria;p__Acidobacteriota;c__Terriglobia;o__Acidoferrales;f__UBA7541;g__Palsa-189;s__Palsa-189 sp003223325	derived from metagenome
GCA_003133505.1	p__Acidobacteriota	0	0	0	nondenitrifier	0	0	d__Bacteria;p__Acidobacteriota;c__Terriglobia;o__Acidoferrales;f__UBA7541;g__PALSA-278;s__PALSA-278 sp003133505	derived from metagenome
GCA_003156635.1	p__Acidobacteriota	0	0	0	nondenitrifier	0	0	d__Bacteria;p__Acidobacteriota;c__Terriglobia;o__Acidoferrales;f__UBA7541;g__Palsa-295;s__Palsa-295 sp003156635	derived from metagenome
GCA_003167215.1	p__Acidobacteriota	0	0	0	nondenitrifier	0	0	d__Bacteria;p__Acidobacteriota;c__Terriglobia;o__Acidoferrales;f__UBA7541;g__Palsa-295;s__Palsa-295 sp003167215	derived from metagenome
GCA_013289695.1	p__Acidobacteriota	0	0	0	nondenitrifier	0	0	d__Bacteria;p__Acidobacteriota;c__Terriglobia;o__Acidoferrales;f__UBA7541;g__Palsa-295;s__Palsa-295 sp013289695	derived from metagenome
GCA_013289715.1	p__Acidobacteriota	0	0	0	nondenitrifier	0	0	d__Bacteria;p__Acidobacteriota;c__Terriglobia;o__Acidoferrales;f__UBA7541;g__Palsa-295;s__Palsa-295 sp013289715	derived from metagenome
GCA_020072765.1	p__Acidobacteriota	0	0	0	nondenitrifier	0	0	d__Bacteria;p__Acidobacteriota;c__Terriglobia;o__Acidoferrales;f__UBA7541;g__Palsa-295;s__Palsa-295 sp020072765	derived from metagenome
GCA_020073605.1	p__Acidobacteriota	0	0	1	NirOnly	0	0	d__Bacteria;p__Acidobacteriota;c__Terriglobia;o__Acidoferrales;f__UBA7541;g__Palsa-295;s__Palsa-295 sp020073605	derived from metagenome
GCA_021780215.1	p__Acidobacteriota	1	0	0	NorOnly	0	0	d__Bacteria;p__Acidobacteriota;c__Terriglobia;o__Acidoferrales;f__UBA7541;g__Palsa-295;s__Palsa-295 sp021780215	derived from metagenome
GCA_003165465.1	p__Acidobacteriota	0	0	0	nondenitrifier	0	0	d__Bacteria;p__Acidobacteriota;c__Terriglobia;o__Acidoferrales;f__UBA7541;g__Palsa-360;s__Palsa-360 sp003165465	derived from metagenome
GCA_020073375.1	p__Acidobacteriota	0	0	1	NirOnly	0	0	d__Bacteria;p__Acidobacteriota;c__Terriglobia;o__Acidoferrales;f__UBA7541;g__Palsa-360;s__Palsa-360 sp020073375	derived from metagenome
GCA_020073485.1	p__Acidobacteriota	0	0	0	nondenitrifier	0	0	d__Bacteria;p__Acidobacteriota;c__Terriglobia;o__Acidoferrales;f__UBA7541;g__Palsa-360;s__Palsa-360 sp020073485	derived from metagenome
GCA_020073705.1	p__Acidobacteriota	0	1	0	NosOnly	0	1	d__Bacteria;p__Acidobacteriota;c__Terriglobia;o__Acidoferrales;f__UBA7541;g__Palsa-360;s__Palsa-360 sp020073705	derived from metagenome
GCA_003224195.1	p__Acidobacteriota	0	0	0	nondenitrifier	0	0	d__Bacteria;p__Acidobacteriota;c__Terriglobia;o__Acidoferrales;f__UBA7541;g__QHYP01;s__QHYP01 sp003224195	derived from metagenome
GCA_003224235.1	p__Acidobacteriota	0	0	0	nondenitrifier	0	0	d__Bacteria;p__Acidobacteriota;c__Terriglobia;o__Acidoferrales;f__UBA7541;g__QHYU01;s__QHYU01 sp003224235	derived from metagenome
GCA_003163855.1	p__Acidobacteriota	0	0	0	nondenitrifier	0	0	d__Bacteria;p__Acidobacteriota;c__Terriglobia;o__Bryobacterales;f__Bryobacteraceae;g__Bog-105;s__Bog-105 sp003163855	derived from metagenome
GCA_003167495.1	p__Acidobacteriota	0	0	0	nondenitrifier	0	0	d__Bacteria;p__Acidobacteriota;c__Terriglobia;o__Bryobacterales;f__Bryobacteraceae;g__Bog-105;s__Bog-105 sp003167495	derived from metagenome
GCA_003169195.1	p__Acidobacteriota	0	0	0	nondenitrifier	0	0	d__Bacteria;p__Acidobacteriota;c__Terriglobia;o__Bryobacterales;f__Bryobacteraceae;g__Bog-105;s__Bog-105 sp003169195	derived from metagenome
GCA_019233375.1	p__Acidobacteriota	0	0	0	nondenitrifier	0	0	d__Bacteria;p__Acidobacteriota;c__Terriglobia;o__Bryobacterales;f__Bryobacteraceae;g__Bog-105;s__Bog-105 sp019233375	derived from metagenome
GCA_019233755.1	p__Acidobacteriota	1	0	0	NorOnly	0	0	d__Bacteria;p__Acidobacteriota;c__Terriglobia;o__Bryobacterales;f__Bryobacteraceae;g__Bog-105;s__Bog-105 sp019233755	derived from metagenome
GCA_019240405.1	p__Acidobacteriota	0	0	0	nondenitrifier	0	0	d__Bacteria;p__Acidobacteriota;c__Terriglobia;o__Bryobacterales;f__Bryobacteraceae;g__Bog-105;s__Bog-105 sp019240405	derived from metagenome
GCA_019240475.1	p__Acidobacteriota	0	0	0	nondenitrifier	0	0	d__Bacteria;p__Acidobacteriota;c__Terriglobia;o__Bryobacterales;f__Bryobacteraceae;g__Bog-105;s__Bog-105 sp019240475	derived from metagenome
GCA_019244055.1	p__Acidobacteriota	0	0	0	nondenitrifier	0	0	d__Bacteria;p__Acidobacteriota;c__Terriglobia;o__Bryobacterales;f__Bryobacteraceae;g__Bog-105;s__Bog-105 sp019244055	derived from metagenome
GCA_019245255.1	p__Acidobacteriota	0	0	0	nondenitrifier	0	0	d__Bacteria;p__Acidobacteriota;c__Terriglobia;o__Bryobacterales;f__Bryobacteraceae;g__Bog-105;s__Bog-105 sp019245255	derived from metagenome
GCA_021324185.1	p__Acidobacteriota	0	0	0	nondenitrifier	0	0	d__Bacteria;p__Acidobacteriota;c__Terriglobia;o__Bryobacterales;f__Bryobacteraceae;g__Bog-105;s__Bog-105 sp021324185	derived from metagenome
GCA_021325235.1	p__Acidobacteriota	1	0	0	NorOnly	0	0	d__Bacteria;p__Acidobacteriota;c__Terriglobia;o__Bryobacterales;f__Bryobacteraceae;g__Bog-105;s__Bog-105 sp021325235	derived from metagenome
GCA_003136675.1	p__Acidobacteriota	0	0	0	nondenitrifier	0	0	d__Bacteria;p__Acidobacteriota;c__Terriglobia;o__Bryobacterales;f__Bryobacteraceae;g__Bog-113;s__Bog-113 sp003136675	derived from metagenome
GCA_003166475.1	p__Acidobacteriota	0	0	0	nondenitrifier	0	0	d__Bacteria;p__Acidobacteriota;c__Terriglobia;o__Bryobacterales;f__Bryobacteraceae;g__Bog-159;s__Bog-159 sp003166475	derived from metagenome
GCA_020073115.1	p__Acidobacteriota	0	1	0	NosOnly	0	1	d__Bacteria;p__Acidobacteriota;c__Terriglobia;o__Bryobacterales;f__Bryobacteraceae;g__BOG-224;s__BOG-224 sp020073115	derived from metagenome
GCA_903882645.1	p__Acidobacteriota	0	0	0	nondenitrifier	0	0	d__Bacteria;p__Acidobacteriota;c__Terriglobia;o__Bryobacterales;f__Bryobacteraceae;g__BOG-224;s__BOG-224 sp903882645	derived from metagenome
GCA_903925975.1	p__Acidobacteriota	0	0	0	nondenitrifier	0	0	d__Bacteria;p__Acidobacteriota;c__Terriglobia;o__Bryobacterales;f__Bryobacteraceae;g__BOG-224;s__BOG-224 sp903925975	derived from metagenome
GCA_003136575.1	p__Acidobacteriota	0	0	0	nondenitrifier	0	0	d__Bacteria;p__Acidobacteriota;c__Terriglobia;o__Bryobacterales;f__Bryobacteraceae;g__BOG-234;s__BOG-234 sp003136575	derived from metagenome
GCA_010084195.1	p__Acidobacteriota	0	0	0	nondenitrifier	0	0	d__Bacteria;p__Acidobacteriota;c__Terriglobia;o__Bryobacterales;f__Bryobacteraceae;g__BOG-234;s__BOG-234 sp010084195	derived from metagenome
GCA_903825445.1	p__Acidobacteriota	0	0	0	nondenitrifier	0	0	d__Bacteria;p__Acidobacteriota;c__Terriglobia;o__Bryobacterales;f__Bryobacteraceae;g__BOG-234;s__BOG-234 sp903825445	derived from metagenome
GCA_903828455.1	p__Acidobacteriota	0	0	0	nondenitrifier	0	0	d__Bacteria;p__Acidobacteriota;c__Terriglobia;o__Bryobacterales;f__Bryobacteraceae;g__BOG-234;s__BOG-234 sp903828455	derived from metagenome
GCA_903851195.1	p__Acidobacteriota	0	0	0	nondenitrifier	0	0	d__Bacteria;p__Acidobacteriota;c__Terriglobia;o__Bryobacterales;f__Bryobacteraceae;g__BOG-234;s__BOG-234 sp903851195	derived from metagenome
GCA_903875575.1	p__Acidobacteriota	1	0	0	NorOnly	0	0	d__Bacteria;p__Acidobacteriota;c__Terriglobia;o__Bryobacterales;f__Bryobacteraceae;g__BOG-234;s__BOG-234 sp903875575	derived from metagenome
GCA_903893525.1	p__Acidobacteriota	0	0	0	nondenitrifier	0	0	d__Bacteria;p__Acidobacteriota;c__Terriglobia;o__Bryobacterales;f__Bryobacteraceae;g__BOG-234;s__BOG-234 sp903893525	derived from metagenome
GCA_903900705.1	p__Acidobacteriota	0	0	0	nondenitrifier	0	0	d__Bacteria;p__Acidobacteriota;c__Terriglobia;o__Bryobacterales;f__Bryobacteraceae;g__BOG-234;s__BOG-234 sp903900705	derived from metagenome
GCA_903907865.1	p__Acidobacteriota	0	0	0	nondenitrifier	0	0	d__Bacteria;p__Acidobacteriota;c__Terriglobia;o__Bryobacterales;f__Bryobacteraceae;g__BOG-234;s__BOG-234 sp903907865	derived from metagenome
GCA_903923395.1	p__Acidobacteriota	0	0	0	nondenitrifier	0	0	d__Bacteria;p__Acidobacteriota;c__Terriglobia;o__Bryobacterales;f__Bryobacteraceae;g__BOG-234;s__BOG-234 sp903923395	derived from metagenome
GCA_903925015.1	p__Acidobacteriota	0	0	0	nondenitrifier	0	0	d__Bacteria;p__Acidobacteriota;c__Terriglobia;o__Bryobacterales;f__Bryobacteraceae;g__BOG-234;s__BOG-234 sp903925015	derived from metagenome
GCA_903929755.1	p__Acidobacteriota	1	0	0	NorOnly	0	0	d__Bacteria;p__Acidobacteriota;c__Terriglobia;o__Bryobacterales;f__Bryobacteraceae;g__BOG-234;s__BOG-234 sp903929755	derived from metagenome
GCA_003142185.1	p__Acidobacteriota	1	0	0	NorOnly	0	0	d__Bacteria;p__Acidobacteriota;c__Terriglobia;o__Bryobacterales;f__Bryobacteraceae;g__Bog-375;s__Bog-375 sp003142185	derived from metagenome
GCA_003157745.1	p__Acidobacteriota	0	0	0	nondenitrifier	0	0	d__Bacteria;p__Acidobacteriota;c__Terriglobia;o__Bryobacterales;f__Bryobacteraceae;g__Bog-375;s__Bog-375 sp003157745	derived from metagenome
GCA_003164035.1	p__Acidobacteriota	1	0	0	NorOnly	0	0	d__Bacteria;p__Acidobacteriota;c__Terriglobia;o__Bryobacterales;f__Bryobacteraceae;g__Bog-375;s__Bog-375 sp003164035	derived from metagenome
GCF_000702445.1	p__Acidobacteriota	0	0	0	nondenitrifier	0	0	d__Bacteria;p__Acidobacteriota;c__Terriglobia;o__Bryobacterales;f__Bryobacteraceae;g__Bryobacter;s__Bryobacter aggregatus	none
GCA_016870995.1	p__Acidobacteriota	0	0	0	nondenitrifier	0	0	d__Bacteria;p__Acidobacteriota;c__Terriglobia;o__Bryobacterales;f__Bryobacteraceae;g__Bryobacter;s__Bryobacter sp016870995	derived from metagenome
GCA_019931185.1	p__Acidobacteriota	0	0	0	nondenitrifier	0	0	d__Bacteria;p__Acidobacteriota;c__Terriglobia;o__Bryobacterales;f__Bryobacteraceae;g__Bryobacter;s__Bryobacter sp019931185	derived from metagenome
GCA_022843625.1	p__Acidobacteriota	0	0	0	nondenitrifier	0	0	d__Bacteria;p__Acidobacteriota;c__Terriglobia;o__Bryobacterales;f__Bryobacteraceae;g__Bryobacter;s__Bryobacter sp022843625	derived from metagenome
GCA_900696665.1	p__Acidobacteriota	1	0	0	NorOnly	0	0	d__Bacteria;p__Acidobacteriota;c__Terriglobia;o__Bryobacterales;f__Bryobacteraceae;g__CAADGY01;s__CAADGY01 sp900696665	derived from environmental sample
GCA_016201205.1	p__Acidobacteriota	1	0	0	NorOnly	0	0	d__Bacteria;p__Acidobacteriota;c__Terriglobia;o__Bryobacterales;f__Bryobacteraceae;g__CADEFT01;s__CADEFT01 sp016201205	derived from metagenome
GCA_016213775.1	p__Acidobacteriota	1	0	0	NorOnly	0	0	d__Bacteria;p__Acidobacteriota;c__Terriglobia;o__Bryobacterales;f__Bryobacteraceae;g__CADEFT01;s__CADEFT01 sp016213775	derived from metagenome
GCA_016789755.1	p__Acidobacteriota	1	0	0	NorOnly	0	0	d__Bacteria;p__Acidobacteriota;c__Terriglobia;o__Bryobacterales;f__Bryobacteraceae;g__CADEFT01;s__CADEFT01 sp016789755	derived from metagenome
GCA_019187195.1	p__Acidobacteriota	1	1	0	NorNos	0	1	d__Bacteria;p__Acidobacteriota;c__Terriglobia;o__Bryobacterales;f__Bryobacteraceae;g__CADEFT01;s__CADEFT01 sp019187195	derived from metagenome
GCA_020847975.1	p__Acidobacteriota	1	0	0	NorOnly	0	0	d__Bacteria;p__Acidobacteriota;c__Terriglobia;o__Bryobacterales;f__Bryobacteraceae;g__CADEFT01;s__CADEFT01 sp020847975	derived from metagenome
GCA_025056455.1	p__Acidobacteriota	1	0	0	NorOnly	0	0	d__Bacteria;p__Acidobacteriota;c__Terriglobia;o__Bryobacterales;f__Bryobacteraceae;g__CADEFT01;s__CADEFT01 sp025056455	derived from metagenome
GCA_902826685.1	p__Acidobacteriota	0	0	0	nondenitrifier	0	0	d__Bacteria;p__Acidobacteriota;c__Terriglobia;o__Bryobacterales;f__Bryobacteraceae;g__CADEFT01;s__CADEFT01 sp902826685	derived from metagenome
GCA_903881085.1	p__Acidobacteriota	0	0	0	nondenitrifier	0	0	d__Bacteria;p__Acidobacteriota;c__Terriglobia;o__Bryobacterales;f__Bryobacteraceae;g__CAIRSA01;s__CAIRSA01 sp903881085	derived from metagenome
GCA_903909435.1	p__Acidobacteriota	1	0	0	NorOnly	0	0	d__Bacteria;p__Acidobacteriota;c__Terriglobia;o__Bryobacterales;f__Bryobacteraceae;g__CAIVVT01;s__CAIVVT01 sp903909435	derived from metagenome
GCA_903970405.1	p__Acidobacteriota	0	0	0	nondenitrifier	0	0	d__Bacteria;p__Acidobacteriota;c__Terriglobia;o__Bryobacterales;f__Bryobacteraceae;g__CAJCIT01;s__CAJCIT01 sp903970405	none
GCA_003517725.1	p__Acidobacteriota	0	0	0	nondenitrifier	0	0	d__Bacteria;p__Acidobacteriota;c__Terriglobia;o__Bryobacterales;f__Bryobacteraceae;g__DOZZ01;s__DOZZ01 sp003517725	derived from metagenome
GCA_016871115.1	p__Acidobacteriota	0	0	0	nondenitrifier	0	0	d__Bacteria;p__Acidobacteriota;c__Terriglobia;o__Bryobacterales;f__Bryobacteraceae;g__DSOI01;s__DSOI01 sp016871115	derived from metagenome
GCA_020851555.1	p__Acidobacteriota	1	0	0	NorOnly	0	0	d__Bacteria;p__Acidobacteriota;c__Terriglobia;o__Bryobacterales;f__Bryobacteraceae;g__DTKY01;s__DTKY01 sp020851555	derived from metagenome
GCA_016865505.2	p__Acidobacteriota	0	0	0	nondenitrifier	0	0	d__Bacteria;p__Acidobacteriota;c__Terriglobia;o__Bryobacterales;f__Bryobacteraceae;g__F-183;s__F-183 sp016865505	none
GCA_003142355.1	p__Acidobacteriota	0	0	0	nondenitrifier	0	0	d__Bacteria;p__Acidobacteriota;c__Terriglobia;o__Bryobacterales;f__Bryobacteraceae;g__Fen-178;s__Fen-178 sp003142355	derived from metagenome
GCA_003137035.1	p__Acidobacteriota	1	0	0	NorOnly	0	0	d__Bacteria;p__Acidobacteriota;c__Terriglobia;o__Bryobacterales;f__Bryobacteraceae;g__Fen-330;s__Fen-330 sp003137035	derived from metagenome
GCA_023436715.1	p__Acidobacteriota	1	0	0	NorOnly	0	0	d__Bacteria;p__Acidobacteriota;c__Terriglobia;o__Bryobacterales;f__Bryobacteraceae;g__Fen-330;s__Fen-330 sp023436715	derived from metagenome
GCA_001464575.1	p__Acidobacteriota	0	0	0	nondenitrifier	0	0	d__Bacteria;p__Acidobacteriota;c__Terriglobia;o__Bryobacterales;f__Bryobacteraceae;g__Ga0077553;s__Ga0077553 sp001464575	derived from metagenome
GCA_016185425.1	p__Acidobacteriota	0	0	0	nondenitrifier	0	0	d__Bacteria;p__Acidobacteriota;c__Terriglobia;o__Bryobacterales;f__Bryobacteraceae;g__Ga0077553;s__Ga0077553 sp016185425	derived from metagenome
GCA_016789905.1	p__Acidobacteriota	1	0	0	NorOnly	0	0	d__Bacteria;p__Acidobacteriota;c__Terriglobia;o__Bryobacterales;f__Bryobacteraceae;g__Ga0077553;s__Ga0077553 sp016789905	derived from metagenome
GCA_016871055.1	p__Acidobacteriota	0	0	0	nondenitrifier	0	0	d__Bacteria;p__Acidobacteriota;c__Terriglobia;o__Bryobacterales;f__Bryobacteraceae;g__Ga0077553;s__Ga0077553 sp016871055	derived from metagenome
GCA_016871135.1	p__Acidobacteriota	0	0	0	nondenitrifier	0	0	d__Bacteria;p__Acidobacteriota;c__Terriglobia;o__Bryobacterales;f__Bryobacteraceae;g__Ga0077553;s__Ga0077553 sp016871135	derived from metagenome
GCA_019931245.1	p__Acidobacteriota	0	0	0	nondenitrifier	0	0	d__Bacteria;p__Acidobacteriota;c__Terriglobia;o__Bryobacterales;f__Bryobacteraceae;g__Ga0077553;s__Ga0077553 sp019931245	derived from metagenome
GCA_020247055.1	p__Acidobacteriota	0	0	0	nondenitrifier	0	0	d__Bacteria;p__Acidobacteriota;c__Terriglobia;o__Bryobacterales;f__Bryobacteraceae;g__Ga0077553;s__Ga0077553 sp020247055	derived from metagenome
GCA_945890485.1	p__Acidobacteriota	0	0	0	nondenitrifier	0	0	d__Bacteria;p__Acidobacteriota;c__Terriglobia;o__Bryobacterales;f__Bryobacteraceae;g__Ga0077553;s__Ga0077553 sp945890485	derived from metagenome
GCA_013388415.1	p__Acidobacteriota	0	0	0	nondenitrifier	0	0	d__Bacteria;p__Acidobacteriota;c__Terriglobia;o__Bryobacterales;f__Bryobacteraceae;g__JACADU01;s__JACADU01 sp013388415	derived from metagenome
GCA_016178155.1	p__Acidobacteriota	0	0	0	nondenitrifier	0	0	d__Bacteria;p__Acidobacteriota;c__Terriglobia;o__Bryobacterales;f__Bryobacteraceae;g__JACOTZ01;s__JACOTZ01 sp016178155	derived from metagenome
GCA_016213755.1	p__Acidobacteriota	1	0	0	NorOnly	0	0	d__Bacteria;p__Acidobacteriota;c__Terriglobia;o__Bryobacterales;f__Bryobacteraceae;g__JACQZT01;s__JACQZT01 sp016213755	derived from metagenome
GCA_014584705.1	p__Acidobacteriota	1	0	0	NorOnly	0	0	d__Bacteria;p__Acidobacteriota;c__Terriglobia;o__Bryobacterales;f__Bryobacteraceae;g__JACTMJ01;s__JACTMJ01 sp014584705	derived from metagenome
GCA_020847315.1	p__Acidobacteriota	1	0	0	NorOnly	0	0	d__Bacteria;p__Acidobacteriota;c__Terriglobia;o__Bryobacterales;f__Bryobacteraceae;g__JACTMJ01;s__JACTMJ01 sp020847315	derived from metagenome
GCA_019686145.1	p__Acidobacteriota	1	0	0	NorOnly	0	0	d__Bacteria;p__Acidobacteriota;c__Terriglobia;o__Bryobacterales;f__Bryobacteraceae;g__JADGHK01;s__JADGHK01 sp019686145	derived from metagenome
GCA_017883415.1	p__Acidobacteriota	1	0	0	NorOnly	0	0	d__Bacteria;p__Acidobacteriota;c__Terriglobia;o__Bryobacterales;f__Bryobacteraceae;g__JADGNR01;s__JADGNR01 sp017883415	derived from metagenome
GCA_020073615.1	p__Acidobacteriota	0	0	0	nondenitrifier	0	0	d__Bacteria;p__Acidobacteriota;c__Terriglobia;o__Bryobacterales;f__Bryobacteraceae;g__JADGNR01;s__JADGNR01 sp020073615	derived from metagenome
GCA_016178945.1	p__Acidobacteriota	0	0	0	nondenitrifier	0	0	d__Bacteria;p__Acidobacteriota;c__Terriglobia;o__Bryobacterales;f__Bryobacteraceae;g__JADJWL01;s__JADJWL01 sp016178945	derived from metagenome
GCA_016716385.1	p__Acidobacteriota	1	0	0	NorOnly	0	0	d__Bacteria;p__Acidobacteriota;c__Terriglobia;o__Bryobacterales;f__Bryobacteraceae;g__JADJWL01;s__JADJWL01 sp016716385	derived from metagenome
GCA_020846745.1	p__Acidobacteriota	1	0	0	NorOnly	0	0	d__Bacteria;p__Acidobacteriota;c__Terriglobia;o__Bryobacterales;f__Bryobacteraceae;g__JADLDI01;s__JADLDI01 sp020846745	derived from metagenome
GCA_020852755.1	p__Acidobacteriota	1	0	0	NorOnly	0	0	d__Bacteria;p__Acidobacteriota;c__Terriglobia;o__Bryobacterales;f__Bryobacteraceae;g__JADZAF01;s__JADZAF01 sp020852755	derived from metagenome
GCA_020851655.1	p__Acidobacteriota	1	0	0	NorOnly	0	0	d__Bacteria;p__Acidobacteriota;c__Terriglobia;o__Bryobacterales;f__Bryobacteraceae;g__JADZCI01;s__JADZCI01 sp020851655	derived from metagenome
GCA_020854055.1	p__Acidobacteriota	1	1	0	NorNos	0	1	d__Bacteria;p__Acidobacteriota;c__Terriglobia;o__Bryobacterales;f__Bryobacteraceae;g__JADZGD01;s__JADZGD01 sp020854055	derived from metagenome
GCA_016713735.1	p__Acidobacteriota	1	0	0	NorOnly	0	0	d__Bacteria;p__Acidobacteriota;c__Terriglobia;o__Bryobacterales;f__Bryobacteraceae;g__JAFLBB01;s__JAFLBB01 sp016713735	derived from metagenome
GCA_017304135.1	p__Acidobacteriota	1	0	0	NorOnly	0	0	d__Bacteria;p__Acidobacteriota;c__Terriglobia;o__Bryobacterales;f__Bryobacteraceae;g__JAFLBB01;s__JAFLBB01 sp017304135	derived from metagenome
GCA_020847045.1	p__Acidobacteriota	1	0	0	NorOnly	0	0	d__Bacteria;p__Acidobacteriota;c__Terriglobia;o__Bryobacterales;f__Bryobacteraceae;g__JAFLBB01;s__JAFLBB01 sp020847045	derived from metagenome
GCA_020852175.1	p__Acidobacteriota	1	0	0	NorOnly	0	0	d__Bacteria;p__Acidobacteriota;c__Terriglobia;o__Bryobacterales;f__Bryobacteraceae;g__JAFLBB01;s__JAFLBB01 sp020852175	derived from metagenome
GCA_019748195.1	p__Acidobacteriota	0	0	0	nondenitrifier	0	0	d__Bacteria;p__Acidobacteriota;c__Terriglobia;o__Bryobacterales;f__Bryobacteraceae;g__JAIEPW01;s__JAIEPW01 sp019748195	derived from metagenome
GCA_003167275.1	p__Acidobacteriota	0	0	0	nondenitrifier	0	0	d__Bacteria;p__Acidobacteriota;c__Terriglobia;o__Bryobacterales;f__Bryobacteraceae;g__JAIQFL01;s__JAIQFL01 sp003167275	derived from metagenome
GCA_020073365.1	p__Acidobacteriota	0	0	0	nondenitrifier	0	0	d__Bacteria;p__Acidobacteriota;c__Terriglobia;o__Bryobacterales;f__Bryobacteraceae;g__JAIQFL01;s__JAIQFL01 sp020073365	derived from metagenome
GCA_020073145.1	p__Acidobacteriota	1	0	0	NorOnly	0	0	d__Bacteria;p__Acidobacteriota;c__Terriglobia;o__Bryobacterales;f__Bryobacteraceae;g__JAIQFS01;s__JAIQFS01 sp020073145	derived from metagenome
GCA_021372245.1	p__Acidobacteriota	1	0	0	NorOnly	0	0	d__Bacteria;p__Acidobacteriota;c__Terriglobia;o__Bryobacterales;f__Bryobacteraceae;g__JAJFUV01;s__JAJFUV01 sp021372245	derived from metagenome
GCA_021324015.1	p__Acidobacteriota	0	0	0	nondenitrifier	0	0	d__Bacteria;p__Acidobacteriota;c__Terriglobia;o__Bryobacterales;f__Bryobacteraceae;g__JAJPJX01;s__JAJPJX01 sp021324015	derived from metagenome
GCA_021778335.1	p__Acidobacteriota	0	0	0	nondenitrifier	0	0	d__Bacteria;p__Acidobacteriota;c__Terriglobia;o__Bryobacterales;f__Bryobacteraceae;g__JAJYKC01;s__JAJYKC01 sp021778335	derived from metagenome
GCA_021813825.1	p__Acidobacteriota	1	0	0	NorOnly	0	0	d__Bacteria;p__Acidobacteriota;c__Terriglobia;o__Bryobacterales;f__Bryobacteraceae;g__JAJYKC01;s__JAJYKC01 sp021813825	derived from metagenome
GCA_021787555.1	p__Acidobacteriota	1	0	0	NorOnly	0	0	d__Bacteria;p__Acidobacteriota;c__Terriglobia;o__Bryobacterales;f__Bryobacteraceae;g__JAJYLS01;s__JAJYLS01 sp021787555	derived from metagenome
GCA_019752335.1	p__Acidobacteriota	0	0	0	nondenitrifier	0	0	d__Bacteria;p__Acidobacteriota;c__Terriglobia;o__Bryobacterales;f__Bryobacteraceae;g__JALHNI01;s__JALHNI01 sp019752335	derived from metagenome
GCA_022843605.1	p__Acidobacteriota	0	0	0	nondenitrifier	0	0	d__Bacteria;p__Acidobacteriota;c__Terriglobia;o__Bryobacterales;f__Bryobacteraceae;g__JALHNI01;s__JALHNI01 sp022843605	derived from metagenome
GCA_020723085.1	p__Acidobacteriota	1	0	0	NorOnly	0	0	d__Bacteria;p__Acidobacteriota;c__Terriglobia;o__Bryobacterales;f__Bryobacteraceae;g__JANWVO01;s__JANWVO01 sp020723085	derived from metagenome
GCA_025056865.1	p__Acidobacteriota	1	0	0	NorOnly	0	0	d__Bacteria;p__Acidobacteriota;c__Terriglobia;o__Bryobacterales;f__Bryobacteraceae;g__JANWVO01;s__JANWVO01 sp025056865	derived from metagenome
GCA_025055455.1	p__Acidobacteriota	0	0	0	nondenitrifier	0	0	d__Bacteria;p__Acidobacteriota;c__Terriglobia;o__Bryobacterales;f__Bryobacteraceae;g__JANWXD01;s__JANWXD01 sp025055455	derived from metagenome
GCA_000381625.1	p__Acidobacteriota	0	0	1	NirOnly	0	0	d__Bacteria;p__Acidobacteriota;c__Terriglobia;o__Bryobacterales;f__Bryobacteraceae;g__KBS-96;s__KBS-96 sp000381625	none
GCA_003164075.1	p__Acidobacteriota	1	0	0	NorOnly	0	0	d__Bacteria;p__Acidobacteriota;c__Terriglobia;o__Bryobacterales;f__Bryobacteraceae;g__PALSA-129;s__PALSA-129 sp003164075	derived from metagenome
GCA_003167255.1	p__Acidobacteriota	1	0	0	NorOnly	0	0	d__Bacteria;p__Acidobacteriota;c__Terriglobia;o__Bryobacterales;f__Bryobacteraceae;g__PALSA-129;s__PALSA-129 sp003167255	derived from metagenome
GCA_003223065.1	p__Acidobacteriota	0	0	0	nondenitrifier	0	0	d__Bacteria;p__Acidobacteriota;c__Terriglobia;o__Bryobacterales;f__Bryobacteraceae;g__Palsa-187;s__Palsa-187 sp003223065	derived from metagenome
GCA_019261985.1	p__Acidobacteriota	0	0	0	nondenitrifier	0	0	d__Bacteria;p__Acidobacteriota;c__Terriglobia;o__Bryobacterales;f__Bryobacteraceae;g__Palsa-187;s__Palsa-187 sp019261985	derived from metagenome
GCA_020073325.1	p__Acidobacteriota	0	0	0	nondenitrifier	0	0	d__Bacteria;p__Acidobacteriota;c__Terriglobia;o__Bryobacterales;f__Bryobacteraceae;g__Palsa-187;s__Palsa-187 sp020073325	derived from metagenome
GCA_020073345.1	p__Acidobacteriota	0	0	0	nondenitrifier	0	0	d__Bacteria;p__Acidobacteriota;c__Terriglobia;o__Bryobacterales;f__Bryobacteraceae;g__Palsa-187;s__Palsa-187 sp020073345	derived from metagenome
GCA_020073445.1	p__Acidobacteriota	1	0	0	NorOnly	0	0	d__Bacteria;p__Acidobacteriota;c__Terriglobia;o__Bryobacterales;f__Bryobacteraceae;g__Palsa-187;s__Palsa-187 sp020073445	derived from metagenome
GCA_021324615.1	p__Acidobacteriota	0	0	0	nondenitrifier	0	0	d__Bacteria;p__Acidobacteriota;c__Terriglobia;o__Bryobacterales;f__Bryobacteraceae;g__Palsa-187;s__Palsa-187 sp021324615	derived from metagenome
GCA_021325175.1	p__Acidobacteriota	0	0	0	nondenitrifier	0	0	d__Bacteria;p__Acidobacteriota;c__Terriglobia;o__Bryobacterales;f__Bryobacteraceae;g__Palsa-187;s__Palsa-187 sp021325175	derived from metagenome
GCA_902826605.1	p__Acidobacteriota	1	0	0	NorOnly	0	0	d__Bacteria;p__Acidobacteriota;c__Terriglobia;o__Bryobacterales;f__Bryobacteraceae;g__Palsa-187;s__Palsa-187 sp902826605	derived from metagenome
GCA_903892565.1	p__Acidobacteriota	0	0	0	nondenitrifier	0	0	d__Bacteria;p__Acidobacteriota;c__Terriglobia;o__Bryobacterales;f__Bryobacteraceae;g__Palsa-187;s__Palsa-187 sp903892565	derived from metagenome
GCA_945861255.1	p__Acidobacteriota	0	0	0	nondenitrifier	0	0	d__Bacteria;p__Acidobacteriota;c__Terriglobia;o__Bryobacterales;f__Bryobacteraceae;g__Palsa-187;s__Palsa-187 sp945861255	derived from metagenome
GCA_003162425.1	p__Acidobacteriota	1	0	0	NorOnly	0	0	d__Bacteria;p__Acidobacteriota;c__Terriglobia;o__Bryobacterales;f__Bryobacteraceae;g__Palsa-89;s__Palsa-89 sp003162425	derived from metagenome
GCA_003166865.1	p__Acidobacteriota	0	0	0	nondenitrifier	0	0	d__Bacteria;p__Acidobacteriota;c__Terriglobia;o__Bryobacterales;f__Bryobacteraceae;g__Palsa-89;s__Palsa-89 sp003166865	derived from metagenome
GCA_003166875.1	p__Acidobacteriota	1	0	0	NorOnly	0	0	d__Bacteria;p__Acidobacteriota;c__Terriglobia;o__Bryobacterales;f__Bryobacteraceae;g__Palsa-89;s__Palsa-89 sp003166875	derived from metagenome
GCF_015277775.1	p__Acidobacteriota	1	0	0	NorOnly	0	0	d__Bacteria;p__Acidobacteriota;c__Terriglobia;o__Bryobacterales;f__Bryobacteraceae;g__Paludibaculum;s__Paludibaculum fermentans	none
GCA_002298225.1	p__Acidobacteriota	1	0	0	NorOnly	0	0	d__Bacteria;p__Acidobacteriota;c__Terriglobia;o__Bryobacterales;f__Bryobacteraceae;g__Paludibaculum;s__Paludibaculum sp002298225	derived from metagenome
GCA_016213725.1	p__Acidobacteriota	1	0	0	NorOnly	0	0	d__Bacteria;p__Acidobacteriota;c__Terriglobia;o__Bryobacterales;f__Bryobacteraceae;g__Paludibaculum;s__Paludibaculum sp016213725	derived from metagenome
GCA_016215215.1	p__Acidobacteriota	1	0	0	NorOnly	0	0	d__Bacteria;p__Acidobacteriota;c__Terriglobia;o__Bryobacterales;f__Bryobacteraceae;g__Paludibaculum;s__Paludibaculum sp016215215	derived from metagenome
GCA_016721425.1	p__Acidobacteriota	1	0	0	NorOnly	0	0	d__Bacteria;p__Acidobacteriota;c__Terriglobia;o__Bryobacterales;f__Bryobacteraceae;g__Paludibaculum;s__Paludibaculum sp016721425	derived from metagenome
GCA_017307505.1	p__Acidobacteriota	1	0	0	NorOnly	0	0	d__Bacteria;p__Acidobacteriota;c__Terriglobia;o__Bryobacterales;f__Bryobacteraceae;g__Paludibaculum;s__Paludibaculum sp017307505	derived from metagenome
GCA_013822245.1	p__Acidobacteriota	1	0	0	NorOnly	0	0	d__Bacteria;p__Acidobacteriota;c__Terriglobia;o__Bryobacterales;f__Bryobacteraceae;g__PNKE01;s__PNKE01 sp013822245	derived from metagenome
GCA_014860455.1	p__Acidobacteriota	1	0	0	NorOnly	0	0	d__Bacteria;p__Acidobacteriota;c__Terriglobia;o__Bryobacterales;f__Bryobacteraceae;g__PNKE01;s__PNKE01 sp014860455	derived from metagenome
GCA_023384675.1	p__Acidobacteriota	0	0	0	nondenitrifier	0	0	d__Bacteria;p__Acidobacteriota;c__Terriglobia;o__Bryobacterales;f__Bryobacteraceae;g__PNKE01;s__PNKE01 sp023384675	derived from metagenome
GCA_003175985.1	p__Acidobacteriota	1	0	0	NorOnly	0	0	d__Bacteria;p__Acidobacteriota;c__Terriglobia;o__Bryobacterales;f__Bryobacteraceae;g__PSRJ01;s__PSRJ01 sp003175985	derived from metagenome
GCA_019242155.1	p__Acidobacteriota	0	0	0	nondenitrifier	0	0	d__Bacteria;p__Acidobacteriota;c__Terriglobia;o__Bryobacterales;f__Bryobacteraceae;g__PSRJ01;s__PSRJ01 sp019242155	derived from metagenome
GCA_003223115.1	p__Acidobacteriota	0	0	0	nondenitrifier	0	0	d__Bacteria;p__Acidobacteriota;c__Terriglobia;o__Bryobacterales;f__Bryobacteraceae;g__QHXW01;s__QHXW01 sp003223115	derived from metagenome
GCA_020073305.1	p__Acidobacteriota	0	1	0	NosOnly	0	1	d__Bacteria;p__Acidobacteriota;c__Terriglobia;o__Bryobacterales;f__Bryobacteraceae;g__QHXW01;s__QHXW01 sp020073305	derived from metagenome
GCA_003136215.1	p__Acidobacteriota	0	0	0	nondenitrifier	0	0	d__Bacteria;p__Acidobacteriota;c__Terriglobia;o__Bryobacterales;f__Bryobacteraceae;g__Solibacter;s__Solibacter sp003136215	derived from metagenome
GCA_017883355.1	p__Acidobacteriota	0	0	0	nondenitrifier	0	0	d__Bacteria;p__Acidobacteriota;c__Terriglobia;o__Bryobacterales;f__Bryobacteraceae;g__Solibacter;s__Solibacter sp017883355	derived from metagenome
GCA_018268835.1	p__Acidobacteriota	1	0	0	NorOnly	0	0	d__Bacteria;p__Acidobacteriota;c__Terriglobia;o__Bryobacterales;f__Bryobacteraceae;g__Solibacter;s__Solibacter sp018268835	derived from metagenome
GCA_903876865.1	p__Acidobacteriota	0	0	0	nondenitrifier	0	0	d__Bacteria;p__Acidobacteriota;c__Terriglobia;o__Bryobacterales;f__Bryobacteraceae;g__Solibacter;s__Solibacter sp903876865	derived from metagenome
GCA_945893365.1	p__Acidobacteriota	1	0	0	NorOnly	0	0	d__Bacteria;p__Acidobacteriota;c__Terriglobia;o__Bryobacterales;f__Bryobacteraceae;g__SYKU01;s__SYKU01 sp945893365	derived from metagenome
GCA_005808475.1	p__Acidobacteriota	1	0	0	NorOnly	0	0	d__Bacteria;p__Acidobacteriota;c__Terriglobia;o__Bryobacterales;f__Bryobacteraceae;g__SYLY01;s__SYLY01 sp005808475	derived from metagenome
GCA_016871015.1	p__Acidobacteriota	0	0	0	nondenitrifier	0	0	d__Bacteria;p__Acidobacteriota;c__Terriglobia;o__Bryobacterales;f__Bryobacteraceae;g__SYLY01;s__SYLY01 sp016871015	derived from metagenome
GCA_902825945.1	p__Acidobacteriota	1	0	0	NorOnly	0	0	d__Bacteria;p__Acidobacteriota;c__Terriglobia;o__Bryobacterales;f__Bryobacteraceae;g__SYLY01;s__SYLY01 sp902825945	derived from metagenome
GCA_018268715.1	p__Acidobacteriota	1	0	0	NorOnly	0	0	d__Bacteria;p__Acidobacteriota;c__Terriglobia;o__Bryobacterales;f__Bryobacteraceae;g__TMP-7;s__TMP-7 sp018268715	derived from metagenome
GCA_016650235.1	p__Acidobacteriota	0	0	0	nondenitrifier	0	0	d__Bacteria;p__Acidobacteriota;c__Terriglobia;o__Bryobacterales;f__Bryobacteraceae;g__VFZE01;s__VFZE01 sp016650235	derived from metagenome
GCA_016871315.1	p__Acidobacteriota	0	0	0	nondenitrifier	0	0	d__Bacteria;p__Acidobacteriota;c__Terriglobia;o__Bryobacterales;f__Bryobacteraceae;g__VFZE01;s__VFZE01 sp016871315	derived from metagenome
GCA_016870915.1	p__Acidobacteriota	0	0	0	nondenitrifier	0	0	d__Bacteria;p__Acidobacteriota;c__Terriglobia;o__Bryobacterales;f__Bryobacteraceae;g__VFZY01;s__VFZY01 sp016870915	derived from metagenome
GCA_016201195.1	p__Acidobacteriota	1	0	0	NorOnly	0	0	d__Bacteria;p__Acidobacteriota;c__Terriglobia;o__Bryobacterales;f__JACQDG01;g__JACQDI01;s__JACQDI01 sp016201195	derived from metagenome
GCA_016125275.1	p__Acidobacteriota	1	0	0	NorOnly	0	0	d__Bacteria;p__Acidobacteriota;c__Terriglobia;o__Bryobacterales;f__UBA6623;g__RI-231;s__RI-231 sp016125275	derived from metagenome
GCA_009838515.1	p__Acidobacteriota	0	0	1	NirOnly	0	0	d__Bacteria;p__Acidobacteriota;c__Terriglobia;o__Bryobacterales;f__UBA6623;g__VXMF01;s__VXMF01 sp009838515	derived from metagenome
GCA_009841225.1	p__Acidobacteriota	0	0	1	NirOnly	0	0	d__Bacteria;p__Acidobacteriota;c__Terriglobia;o__Bryobacterales;f__UBA6623;g__VXMF01;s__VXMF01 sp009841225	derived from metagenome
GCA_022823865.1	p__Acidobacteriota	0	0	1	NirOnly	0	0	d__Bacteria;p__Acidobacteriota;c__Terriglobia;o__Bryobacterales;f__UBA6623;g__VXMF01;s__VXMF01 sp022823865	derived from metagenome
GCA_022825595.1	p__Acidobacteriota	0	0	1	NirOnly	0	0	d__Bacteria;p__Acidobacteriota;c__Terriglobia;o__Bryobacterales;f__UBA6623;g__VXMF01;s__VXMF01 sp022825595	derived from metagenome
GCA_022826925.1	p__Acidobacteriota	0	0	1	NirOnly	0	0	d__Bacteria;p__Acidobacteriota;c__Terriglobia;o__Bryobacterales;f__UBA6623;g__VXMF01;s__VXMF01 sp022826925	derived from metagenome
GCA_020072965.1	p__Acidobacteriota	1	0	0	NorOnly	0	0	d__Bacteria;p__Acidobacteriota;c__Terriglobia;o__JAIQFV01;f__JAIQFV01;g__JAIQFV01;s__JAIQFV01 sp020072965	derived from metagenome
GCA_020073085.1	p__Acidobacteriota	1	0	0	NorOnly	0	0	d__Bacteria;p__Acidobacteriota;c__Terriglobia;o__JAIQFV01;f__JAIQFV01;g__JAIQFV01;s__JAIQFV01 sp020073085	derived from metagenome
GCA_021325275.1	p__Acidobacteriota	1	0	0	NorOnly	0	0	d__Bacteria;p__Acidobacteriota;c__Terriglobia;o__JAJPHL01;f__JAJPHL01;g__JAJPHL01;s__JAJPHL01 sp021325275	derived from metagenome
GCF_004339725.1	p__Acidobacteriota	0	0	0	nondenitrifier	0	0	d__Bacteria;p__Acidobacteriota;c__Terriglobia;o__Terriglobales;f__Acidobacteriaceae;g__Acidipila;s__Acidipila rosea	none
GCF_003330725.1	p__Acidobacteriota	0	0	0	nondenitrifier	0	0	d__Bacteria;p__Acidobacteriota;c__Terriglobia;o__Terriglobales;f__Acidobacteriaceae;g__Acidisarcina;s__Acidisarcina polymorpha	none
GCF_000022565.1	p__Acidobacteriota	0	0	0	nondenitrifier	0	0	d__Bacteria;p__Acidobacteriota;c__Terriglobia;o__Terriglobales;f__Acidobacteriaceae;g__Acidobacterium;s__Acidobacterium capsulatum	none
GCF_014274465.1	p__Acidobacteriota	1	0	0	NorOnly	0	0	d__Bacteria;p__Acidobacteriota;c__Terriglobia;o__Terriglobales;f__Acidobacteriaceae;g__Alloacidobacterium;s__Alloacidobacterium dinghuense	none
GCF_009765985.1	p__Acidobacteriota	0	0	0	nondenitrifier	0	0	d__Bacteria;p__Acidobacteriota;c__Terriglobia;o__Terriglobales;f__Acidobacteriaceae;g__Alloacidobacterium;s__Alloacidobacterium sp009765985	none
GCF_900108185.1	p__Acidobacteriota	0	0	0	nondenitrifier	0	0	d__Bacteria;p__Acidobacteriota;c__Terriglobia;o__Terriglobales;f__Acidobacteriaceae;g__Bryocella;s__Bryocella elongata	none
GCA_903642235.1	p__Acidobacteriota	0	0	0	nondenitrifier	0	0	d__Bacteria;p__Acidobacteriota;c__Terriglobia;o__Terriglobales;f__Acidobacteriaceae;g__CAHJWL01;s__CAHJWL01 sp903642235	none
GCA_021781075.1	p__Acidobacteriota	1	0	0	NorOnly	0	0	d__Bacteria;p__Acidobacteriota;c__Terriglobia;o__Terriglobales;f__Acidobacteriaceae;g__CAIMNN01;s__CAIMNN01 sp021781075	derived from metagenome
GCA_903842845.1	p__Acidobacteriota	0	0	0	nondenitrifier	0	0	d__Bacteria;p__Acidobacteriota;c__Terriglobia;o__Terriglobales;f__Acidobacteriaceae;g__CAIMNN01;s__CAIMNN01 sp903842845	derived from metagenome
GCA_903873705.1	p__Acidobacteriota	0	0	0	nondenitrifier	0	0	d__Bacteria;p__Acidobacteriota;c__Terriglobia;o__Terriglobales;f__Acidobacteriaceae;g__CAIQPK01;s__CAIQPK01 sp903873705	derived from metagenome
GCA_021804655.1	p__Acidobacteriota	0	0	0	nondenitrifier	0	0	d__Bacteria;p__Acidobacteriota;c__Terriglobia;o__Terriglobales;f__Acidobacteriaceae;g__CAIVDV01;s__CAIVDV01 sp021804655	derived from metagenome
GCA_021804965.1	p__Acidobacteriota	1	0	0	NorOnly	0	0	d__Bacteria;p__Acidobacteriota;c__Terriglobia;o__Terriglobales;f__Acidobacteriaceae;g__CAIVDV01;s__CAIVDV01 sp021804965	derived from metagenome
GCA_021805265.1	p__Acidobacteriota	0	0	0	nondenitrifier	0	0	d__Bacteria;p__Acidobacteriota;c__Terriglobia;o__Terriglobales;f__Acidobacteriaceae;g__CAIVDV01;s__CAIVDV01 sp021805265	derived from metagenome
GCA_021809235.1	p__Acidobacteriota	0	0	0	nondenitrifier	0	0	d__Bacteria;p__Acidobacteriota;c__Terriglobia;o__Terriglobales;f__Acidobacteriaceae;g__CAIVDV01;s__CAIVDV01 sp021809235	derived from metagenome
GCA_021816455.1	p__Acidobacteriota	1	0	0	NorOnly	0	0	d__Bacteria;p__Acidobacteriota;c__Terriglobia;o__Terriglobales;f__Acidobacteriaceae;g__CAIVDV01;s__CAIVDV01 sp021816455	derived from metagenome
GCA_021846275.1	p__Acidobacteriota	0	0	0	nondenitrifier	0	0	d__Bacteria;p__Acidobacteriota;c__Terriglobia;o__Terriglobales;f__Acidobacteriaceae;g__CAIVDV01;s__CAIVDV01 sp021846275	derived from metagenome
GCA_021851335.1	p__Acidobacteriota	0	0	0	nondenitrifier	0	0	d__Bacteria;p__Acidobacteriota;c__Terriglobia;o__Terriglobales;f__Acidobacteriaceae;g__CAIVDV01;s__CAIVDV01 sp021851335	derived from metagenome
GCA_903832055.1	p__Acidobacteriota	0	0	0	nondenitrifier	0	0	d__Bacteria;p__Acidobacteriota;c__Terriglobia;o__Terriglobales;f__Acidobacteriaceae;g__CAIVDV01;s__CAIVDV01 sp903832055	derived from metagenome
GCA_903904755.1	p__Acidobacteriota	0	0	0	nondenitrifier	0	0	d__Bacteria;p__Acidobacteriota;c__Terriglobia;o__Terriglobales;f__Acidobacteriaceae;g__CAIVDV01;s__CAIVDV01 sp903904755	derived from metagenome
GCF_003858395.1	p__Acidobacteriota	0	0	0	nondenitrifier	0	0	d__Bacteria;p__Acidobacteriota;c__Terriglobia;o__Terriglobales;f__Acidobacteriaceae;g__EB88;s__EB88 sp003858395	none
GCF_014642855.1	p__Acidobacteriota	0	0	0	nondenitrifier	0	0	d__Bacteria;p__Acidobacteriota;c__Terriglobia;o__Terriglobales;f__Acidobacteriaceae;g__Edaphobacter;s__Edaphobacter acidisoli	none
GCF_000745965.1	p__Acidobacteriota	1	0	0	NorOnly	0	0	d__Bacteria;p__Acidobacteriota;c__Terriglobia;o__Terriglobales;f__Acidobacteriaceae;g__Edaphobacter;s__Edaphobacter aggregans	none
GCF_003945235.1	p__Acidobacteriota	0	0	0	nondenitrifier	0	0	d__Bacteria;p__Acidobacteriota;c__Terriglobia;o__Terriglobales;f__Acidobacteriaceae;g__Edaphobacter;s__Edaphobacter aggregans_A	none
GCF_014640335.1	p__Acidobacteriota	0	0	0	nondenitrifier	0	0	d__Bacteria;p__Acidobacteriota;c__Terriglobia;o__Terriglobales;f__Acidobacteriaceae;g__Edaphobacter;s__Edaphobacter dinghuensis	none
GCF_013410115.1	p__Acidobacteriota	0	0	0	nondenitrifier	0	0	d__Bacteria;p__Acidobacteriota;c__Terriglobia;o__Terriglobales;f__Acidobacteriaceae;g__Edaphobacter;s__Edaphobacter lichenicola_A	none
GCF_014201315.1	p__Acidobacteriota	0	0	0	nondenitrifier	0	0	d__Bacteria;p__Acidobacteriota;c__Terriglobia;o__Terriglobales;f__Acidobacteriaceae;g__Edaphobacter;s__Edaphobacter lichenicola_B	none
GCF_013410875.1	p__Acidobacteriota	0	0	0	nondenitrifier	0	0	d__Bacteria;p__Acidobacteriota;c__Terriglobia;o__Terriglobales;f__Acidobacteriaceae;g__Edaphobacter;s__Edaphobacter lichenicola_C	none
GCF_014201375.1	p__Acidobacteriota	0	0	0	nondenitrifier	0	0	d__Bacteria;p__Acidobacteriota;c__Terriglobia;o__Terriglobales;f__Acidobacteriaceae;g__Edaphobacter;s__Edaphobacter lichenicola_D	none
GCA_014201335.1	p__Acidobacteriota	0	0	0	nondenitrifier	0	0	d__Bacteria;p__Acidobacteriota;c__Terriglobia;o__Terriglobales;f__Acidobacteriaceae;g__Edaphobacter;s__Edaphobacter lichenicola_E	none
GCF_004217555.1	p__Acidobacteriota	0	0	0	nondenitrifier	0	0	d__Bacteria;p__Acidobacteriota;c__Terriglobia;o__Terriglobales;f__Acidobacteriaceae;g__Edaphobacter;s__Edaphobacter modestus	none
GCA_000381605.1	p__Acidobacteriota	0	0	0	nondenitrifier	0	0	d__Bacteria;p__Acidobacteriota;c__Terriglobia;o__Terriglobales;f__Acidobacteriaceae;g__Edaphobacter;s__Edaphobacter sp000381605	none
GCA_000421065.1	p__Acidobacteriota	0	0	0	nondenitrifier	0	0	d__Bacteria;p__Acidobacteriota;c__Terriglobia;o__Terriglobales;f__Acidobacteriaceae;g__Edaphobacter;s__Edaphobacter sp000421065	none
GCA_000688615.1	p__Acidobacteriota	0	0	0	nondenitrifier	0	0	d__Bacteria;p__Acidobacteriota;c__Terriglobia;o__Terriglobales;f__Acidobacteriaceae;g__Edaphobacter;s__Edaphobacter sp000688615	none
GCA_001897435.1	p__Acidobacteriota	1	0	0	NorOnly	0	0	d__Bacteria;p__Acidobacteriota;c__Terriglobia;o__Terriglobales;f__Acidobacteriaceae;g__Edaphobacter;s__Edaphobacter sp001897435	derived from metagenome
GCF_009765825.1	p__Acidobacteriota	0	0	0	nondenitrifier	0	0	d__Bacteria;p__Acidobacteriota;c__Terriglobia;o__Terriglobales;f__Acidobacteriaceae;g__Edaphobacter;s__Edaphobacter sp009765825	none
GCF_009765835.1	p__Acidobacteriota	0	0	0	nondenitrifier	0	0	d__Bacteria;p__Acidobacteriota;c__Terriglobia;o__Terriglobales;f__Acidobacteriaceae;g__Edaphobacter;s__Edaphobacter sp009765835	none
GCF_009766095.1	p__Acidobacteriota	0	0	0	nondenitrifier	0	0	d__Bacteria;p__Acidobacteriota;c__Terriglobia;o__Terriglobales;f__Acidobacteriaceae;g__Edaphobacter;s__Edaphobacter sp009766095	none
GCF_010093025.1	p__Acidobacteriota	0	0	0	nondenitrifier	0	0	d__Bacteria;p__Acidobacteriota;c__Terriglobia;o__Terriglobales;f__Acidobacteriaceae;g__Edaphobacter;s__Edaphobacter sp010093025	none
GCF_014274685.1	p__Acidobacteriota	1	0	0	NorOnly	0	0	d__Bacteria;p__Acidobacteriota;c__Terriglobia;o__Terriglobales;f__Acidobacteriaceae;g__Edaphobacter;s__Edaphobacter sp014274685	none
GCA_018268775.1	p__Acidobacteriota	1	0	0	NorOnly	0	0	d__Bacteria;p__Acidobacteriota;c__Terriglobia;o__Terriglobales;f__Acidobacteriaceae;g__Edaphobacter;s__Edaphobacter sp018268775	derived from metagenome
GCA_018268895.1	p__Acidobacteriota	0	0	0	nondenitrifier	0	0	d__Bacteria;p__Acidobacteriota;c__Terriglobia;o__Terriglobales;f__Acidobacteriaceae;g__Edaphobacter;s__Edaphobacter sp018268895	derived from metagenome
GCA_018449715.1	p__Acidobacteriota	0	0	0	nondenitrifier	0	0	d__Bacteria;p__Acidobacteriota;c__Terriglobia;o__Terriglobales;f__Acidobacteriaceae;g__Edaphobacter;s__Edaphobacter sp018449715	none
GCF_000178955.2	p__Acidobacteriota	0	0	0	nondenitrifier	0	0	d__Bacteria;p__Acidobacteriota;c__Terriglobia;o__Terriglobales;f__Acidobacteriaceae;g__Granulicella_A;s__Granulicella_A mallensis	none
GCF_014203225.1	p__Acidobacteriota	0	0	0	nondenitrifier	0	0	d__Bacteria;p__Acidobacteriota;c__Terriglobia;o__Terriglobales;f__Acidobacteriaceae;g__Granulicella_A;s__Granulicella_A mallensis_A	none
GCF_009766105.1	p__Acidobacteriota	0	0	0	nondenitrifier	0	0	d__Bacteria;p__Acidobacteriota;c__Terriglobia;o__Terriglobales;f__Acidobacteriaceae;g__Granulicella_A;s__Granulicella_A sp009766105	none
GCF_013410065.1	p__Acidobacteriota	0	0	0	nondenitrifier	0	0	d__Bacteria;p__Acidobacteriota;c__Terriglobia;o__Terriglobales;f__Acidobacteriaceae;g__Granulicella_B;s__Granulicella_B arctica	none
GCF_900114625.1	p__Acidobacteriota	0	0	0	nondenitrifier	0	0	d__Bacteria;p__Acidobacteriota;c__Terriglobia;o__Terriglobales;f__Acidobacteriaceae;g__Granulicella_C;s__Granulicella_C pectinivorans	none
GCF_900188085.1	p__Acidobacteriota	0	0	0	nondenitrifier	0	0	d__Bacteria;p__Acidobacteriota;c__Terriglobia;o__Terriglobales;f__Acidobacteriaceae;g__Granulicella_C;s__Granulicella_C rosea	none
GCF_004115155.1	p__Acidobacteriota	0	0	0	nondenitrifier	0	0	d__Bacteria;p__Acidobacteriota;c__Terriglobia;o__Terriglobales;f__Acidobacteriaceae;g__Granulicella_C;s__Granulicella_C sibirica	none
GCF_009914315.1	p__Acidobacteriota	0	0	0	nondenitrifier	0	0	d__Bacteria;p__Acidobacteriota;c__Terriglobia;o__Terriglobales;f__Acidobacteriaceae;g__Granulicella_C;s__Granulicella_C sp009914315	none
GCF_000178975.2	p__Acidobacteriota	0	0	0	nondenitrifier	0	0	d__Bacteria;p__Acidobacteriota;c__Terriglobia;o__Terriglobales;f__Acidobacteriaceae;g__Granulicella_C;s__Granulicella_C tundricola	none
GCF_014203275.1	p__Acidobacteriota	0	0	0	nondenitrifier	0	0	d__Bacteria;p__Acidobacteriota;c__Terriglobia;o__Terriglobales;f__Acidobacteriaceae;g__Granulicella_D;s__Granulicella_D aggregans	none
GCF_018449545.1	p__Acidobacteriota	0	0	0	nondenitrifier	0	0	d__Bacteria;p__Acidobacteriota;c__Terriglobia;o__Terriglobales;f__Acidobacteriaceae;g__JAJXYY01;s__JAJXYY01 sp018449545	none
GCA_021780315.1	p__Acidobacteriota	0	0	0	nondenitrifier	0	0	d__Bacteria;p__Acidobacteriota;c__Terriglobia;o__Terriglobales;f__Acidobacteriaceae;g__JAJXYY01;s__JAJXYY01 sp021780315	derived from metagenome
GCA_021791875.1	p__Acidobacteriota	1	0	0	NorOnly	0	0	d__Bacteria;p__Acidobacteriota;c__Terriglobia;o__Terriglobales;f__Acidobacteriaceae;g__JAJYVU01;s__JAJYVU01 sp021791875	derived from metagenome
GCA_021798235.1	p__Acidobacteriota	0	0	0	nondenitrifier	0	0	d__Bacteria;p__Acidobacteriota;c__Terriglobia;o__Terriglobales;f__Acidobacteriaceae;g__JAJZCX01;s__JAJZCX01 sp021798235	derived from metagenome
GCF_014083945.1	p__Acidobacteriota	0	0	0	nondenitrifier	0	0	d__Bacteria;p__Acidobacteriota;c__Terriglobia;o__Terriglobales;f__Acidobacteriaceae;g__JAJZFE01;s__JAJZFE01 sp014083945	none
GCA_903970395.1	p__Acidobacteriota	0	0	0	nondenitrifier	0	0	d__Bacteria;p__Acidobacteriota;c__Terriglobia;o__Terriglobales;f__Acidobacteriaceae;g__JAJZFE01;s__JAJZFE01 sp903970395	none
GCA_021810625.1	p__Acidobacteriota	0	0	0	nondenitrifier	0	0	d__Bacteria;p__Acidobacteriota;c__Terriglobia;o__Terriglobales;f__Acidobacteriaceae;g__JAJZIJ01;s__JAJZIJ01 sp021810625	derived from metagenome
GCA_021810175.1	p__Acidobacteriota	1	0	0	NorOnly	0	0	d__Bacteria;p__Acidobacteriota;c__Terriglobia;o__Terriglobales;f__Acidobacteriaceae;g__JAJZJJ01;s__JAJZJJ01 sp021810175	derived from metagenome
GCA_021780095.1	p__Acidobacteriota	1	0	0	NorOnly	0	0	d__Bacteria;p__Acidobacteriota;c__Terriglobia;o__Terriglobales;f__Acidobacteriaceae;g__JAKAAZ01;s__JAKAAZ01 sp021780095	derived from metagenome
GCA_021791935.1	p__Acidobacteriota	0	0	0	nondenitrifier	0	0	d__Bacteria;p__Acidobacteriota;c__Terriglobia;o__Terriglobales;f__Acidobacteriaceae;g__JAKAAZ01;s__JAKAAZ01 sp021791935	derived from metagenome
GCA_021792795.1	p__Acidobacteriota	1	0	0	NorOnly	0	0	d__Bacteria;p__Acidobacteriota;c__Terriglobia;o__Terriglobales;f__Acidobacteriaceae;g__JAKAAZ01;s__JAKAAZ01 sp021792795	derived from metagenome
GCA_021793405.1	p__Acidobacteriota	1	0	0	NorOnly	0	0	d__Bacteria;p__Acidobacteriota;c__Terriglobia;o__Terriglobales;f__Acidobacteriaceae;g__JAKAAZ01;s__JAKAAZ01 sp021793405	derived from metagenome
GCA_021793595.1	p__Acidobacteriota	1	0	0	NorOnly	0	0	d__Bacteria;p__Acidobacteriota;c__Terriglobia;o__Terriglobales;f__Acidobacteriaceae;g__JAKAAZ01;s__JAKAAZ01 sp021793595	derived from metagenome
GCA_021798735.1	p__Acidobacteriota	1	0	0	NorOnly	0	0	d__Bacteria;p__Acidobacteriota;c__Terriglobia;o__Terriglobales;f__Acidobacteriaceae;g__JAKAAZ01;s__JAKAAZ01 sp021798735	derived from metagenome
GCA_021802085.1	p__Acidobacteriota	0	0	0	nondenitrifier	0	0	d__Bacteria;p__Acidobacteriota;c__Terriglobia;o__Terriglobales;f__Acidobacteriaceae;g__JAKAAZ01;s__JAKAAZ01 sp021802085	derived from metagenome
GCA_021818585.1	p__Acidobacteriota	0	0	0	nondenitrifier	0	0	d__Bacteria;p__Acidobacteriota;c__Terriglobia;o__Terriglobales;f__Acidobacteriaceae;g__JAKATU01;s__JAKATU01 sp021818585	derived from metagenome
GCA_021827845.1	p__Acidobacteriota	0	0	0	nondenitrifier	0	0	d__Bacteria;p__Acidobacteriota;c__Terriglobia;o__Terriglobales;f__Acidobacteriaceae;g__JAKAUB01;s__JAKAUB01 sp021827845	derived from metagenome
GCA_021790655.1	p__Acidobacteriota	0	0	0	nondenitrifier	0	0	d__Bacteria;p__Acidobacteriota;c__Terriglobia;o__Terriglobales;f__Acidobacteriaceae;g__JAKAYS01;s__JAKAYS01 sp021790655	derived from metagenome
GCA_021826695.1	p__Acidobacteriota	0	0	0	nondenitrifier	0	0	d__Bacteria;p__Acidobacteriota;c__Terriglobia;o__Terriglobales;f__Acidobacteriaceae;g__JAKAYS01;s__JAKAYS01 sp021826695	derived from metagenome
GCA_000381585.1	p__Acidobacteriota	0	0	0	nondenitrifier	0	0	d__Bacteria;p__Acidobacteriota;c__Terriglobia;o__Terriglobales;f__Acidobacteriaceae;g__KBS-83;s__KBS-83 sp000381585	none
GCA_003132145.1	p__Acidobacteriota	1	0	0	NorOnly	0	0	d__Bacteria;p__Acidobacteriota;c__Terriglobia;o__Terriglobales;f__Acidobacteriaceae;g__Palsa-288;s__Palsa-288 sp003132145	derived from metagenome
GCA_003133205.1	p__Acidobacteriota	1	0	0	NorOnly	0	0	d__Bacteria;p__Acidobacteriota;c__Terriglobia;o__Terriglobales;f__Acidobacteriaceae;g__Palsa-288;s__Palsa-288 sp003133205	derived from metagenome
GCA_003142235.1	p__Acidobacteriota	0	0	0	nondenitrifier	0	0	d__Bacteria;p__Acidobacteriota;c__Terriglobia;o__Terriglobales;f__Acidobacteriaceae;g__Palsa-288;s__Palsa-288 sp003142235	derived from metagenome
GCA_003162875.1	p__Acidobacteriota	0	0	0	nondenitrifier	0	0	d__Bacteria;p__Acidobacteriota;c__Terriglobia;o__Terriglobales;f__Acidobacteriaceae;g__Palsa-288;s__Palsa-288 sp003162875	derived from metagenome
GCA_021851465.1	p__Acidobacteriota	1	0	0	NorOnly	0	0	d__Bacteria;p__Acidobacteriota;c__Terriglobia;o__Terriglobales;f__Acidobacteriaceae;g__Palsa-288;s__Palsa-288 sp021851465	derived from metagenome
GCA_903932155.1	p__Acidobacteriota	1	0	0	NorOnly	0	0	d__Bacteria;p__Acidobacteriota;c__Terriglobia;o__Terriglobales;f__Acidobacteriaceae;g__Palsa-288;s__Palsa-288 sp903932155	derived from metagenome
GCA_003131625.1	p__Acidobacteriota	0	0	0	nondenitrifier	0	0	d__Bacteria;p__Acidobacteriota;c__Terriglobia;o__Terriglobales;f__Acidobacteriaceae;g__Palsa-343;s__Palsa-343 sp003131625	derived from metagenome
GCA_003152415.1	p__Acidobacteriota	0	0	0	nondenitrifier	0	0	d__Bacteria;p__Acidobacteriota;c__Terriglobia;o__Terriglobales;f__Acidobacteriaceae;g__Palsa-343;s__Palsa-343 sp003152415	derived from metagenome
GCA_003152595.1	p__Acidobacteriota	1	0	1	NirNor	0	0	d__Bacteria;p__Acidobacteriota;c__Terriglobia;o__Terriglobales;f__Acidobacteriaceae;g__Palsa-343;s__Palsa-343 sp003152595	derived from metagenome
GCA_003166955.1	p__Acidobacteriota	0	0	0	nondenitrifier	0	0	d__Bacteria;p__Acidobacteriota;c__Terriglobia;o__Terriglobales;f__Acidobacteriaceae;g__Palsa-343;s__Palsa-343 sp003166955	derived from metagenome
GCA_003167515.1	p__Acidobacteriota	0	0	0	nondenitrifier	0	0	d__Bacteria;p__Acidobacteriota;c__Terriglobia;o__Terriglobales;f__Acidobacteriaceae;g__Palsa-343;s__Palsa-343 sp003167515	derived from metagenome
GCA_021792135.1	p__Acidobacteriota	1	0	0	NorOnly	0	0	d__Bacteria;p__Acidobacteriota;c__Terriglobia;o__Terriglobales;f__Acidobacteriaceae;g__Palsa-343;s__Palsa-343 sp021792135	derived from metagenome
GCA_003152195.1	p__Acidobacteriota	0	0	0	nondenitrifier	0	0	d__Bacteria;p__Acidobacteriota;c__Terriglobia;o__Terriglobales;f__Acidobacteriaceae;g__PALSA-350;s__PALSA-350 sp003152195	derived from metagenome
GCA_021799945.1	p__Acidobacteriota	0	0	0	nondenitrifier	0	0	d__Bacteria;p__Acidobacteriota;c__Terriglobia;o__Terriglobales;f__Acidobacteriaceae;g__PALSA-350;s__PALSA-350 sp021799945	derived from metagenome
GCF_003428625.2	p__Acidobacteriota	1	0	0	NorOnly	0	0	d__Bacteria;p__Acidobacteriota;c__Terriglobia;o__Terriglobales;f__Acidobacteriaceae;g__Paracidobacterium;s__Paracidobacterium acidisoli	none
GCF_000688455.1	p__Acidobacteriota	1	0	0	NorOnly	0	0	d__Bacteria;p__Acidobacteriota;c__Terriglobia;o__Terriglobales;f__Acidobacteriaceae;g__Pseudacidobacterium;s__Pseudacidobacterium ailaaui	none
GCA_021323655.1	p__Acidobacteriota	1	0	1	NirNor	0	0	d__Bacteria;p__Acidobacteriota;c__Terriglobia;o__Terriglobales;f__Acidobacteriaceae;g__Pseudacidobacterium;s__Pseudacidobacterium sp021323655	derived from metagenome
GCF_001006305.1	p__Acidobacteriota	1	0	0	NorOnly	0	0	d__Bacteria;p__Acidobacteriota;c__Terriglobia;o__Terriglobales;f__Acidobacteriaceae;g__Silvibacterium;s__Silvibacterium bohemicum	none
GCF_004123295.1	p__Acidobacteriota	0	0	0	nondenitrifier	0	0	d__Bacteria;p__Acidobacteriota;c__Terriglobia;o__Terriglobales;f__Acidobacteriaceae;g__Silvibacterium;s__Silvibacterium dinghuense	none
GCA_013289875.1	p__Acidobacteriota	0	0	0	nondenitrifier	0	0	d__Bacteria;p__Acidobacteriota;c__Terriglobia;o__Terriglobales;f__Acidobacteriaceae;g__Silvibacterium;s__Silvibacterium sp013289875	derived from metagenome
GCA_022870745.1	p__Acidobacteriota	0	0	0	nondenitrifier	0	0	d__Bacteria;p__Acidobacteriota;c__Terriglobia;o__Terriglobales;f__Acidobacteriaceae;g__Silvibacterium;s__Silvibacterium sp022870745	none
GCF_001449115.1	p__Acidobacteriota	0	0	0	nondenitrifier	0	0	d__Bacteria;p__Acidobacteriota;c__Terriglobia;o__Terriglobales;f__Acidobacteriaceae;g__Terracidiphilus;s__Terracidiphilus gabretensis	none
GCA_900290245.1	p__Acidobacteriota	1	0	0	NorOnly	0	0	d__Bacteria;p__Acidobacteriota;c__Terriglobia;o__Terriglobales;f__Acidobacteriaceae;g__Terracidiphilus;s__Terracidiphilus gaucii	derived from metagenome
GCF_003131205.1	p__Acidobacteriota	0	0	0	nondenitrifier	0	0	d__Bacteria;p__Acidobacteriota;c__Terriglobia;o__Terriglobales;f__Acidobacteriaceae;g__Terracidiphilus;s__Terracidiphilus savannae	none
GCA_002307235.1	p__Acidobacteriota	0	0	0	nondenitrifier	0	0	d__Bacteria;p__Acidobacteriota;c__Terriglobia;o__Terriglobales;f__Acidobacteriaceae;g__Terracidiphilus;s__Terracidiphilus sp002307235	derived from metagenome
GCA_002314435.1	p__Acidobacteriota	1	0	0	NorOnly	0	0	d__Bacteria;p__Acidobacteriota;c__Terriglobia;o__Terriglobales;f__Acidobacteriaceae;g__Terracidiphilus;s__Terracidiphilus sp002314435	derived from metagenome
GCA_003133425.1	p__Acidobacteriota	1	0	1	NirNor	0	0	d__Bacteria;p__Acidobacteriota;c__Terriglobia;o__Terriglobales;f__Acidobacteriaceae;g__Terracidiphilus;s__Terracidiphilus sp003133425	derived from metagenome
GCA_003134815.1	p__Acidobacteriota	0	0	0	nondenitrifier	0	0	d__Bacteria;p__Acidobacteriota;c__Terriglobia;o__Terriglobales;f__Acidobacteriaceae;g__Terracidiphilus;s__Terracidiphilus sp003134815	derived from metagenome
GCA_003134855.1	p__Acidobacteriota	1	0	0	NorOnly	0	0	d__Bacteria;p__Acidobacteriota;c__Terriglobia;o__Terriglobales;f__Acidobacteriaceae;g__Terracidiphilus;s__Terracidiphilus sp003134855	derived from metagenome
GCA_003138365.1	p__Acidobacteriota	1	0	0	NorOnly	0	0	d__Bacteria;p__Acidobacteriota;c__Terriglobia;o__Terriglobales;f__Acidobacteriaceae;g__Terracidiphilus;s__Terracidiphilus sp003138365	derived from metagenome
GCA_003138515.1	p__Acidobacteriota	0	0	0	nondenitrifier	0	0	d__Bacteria;p__Acidobacteriota;c__Terriglobia;o__Terriglobales;f__Acidobacteriaceae;g__Terracidiphilus;s__Terracidiphilus sp003138515	derived from metagenome
GCA_003139795.1	p__Acidobacteriota	0	0	0	nondenitrifier	0	0	d__Bacteria;p__Acidobacteriota;c__Terriglobia;o__Terriglobales;f__Acidobacteriaceae;g__Terracidiphilus;s__Terracidiphilus sp003139795	derived from metagenome
GCA_003140705.1	p__Acidobacteriota	0	0	0	nondenitrifier	0	0	d__Bacteria;p__Acidobacteriota;c__Terriglobia;o__Terriglobales;f__Acidobacteriaceae;g__Terracidiphilus;s__Terracidiphilus sp003140705	derived from metagenome
GCA_003140785.1	p__Acidobacteriota	1	0	0	NorOnly	0	0	d__Bacteria;p__Acidobacteriota;c__Terriglobia;o__Terriglobales;f__Acidobacteriaceae;g__Terracidiphilus;s__Terracidiphilus sp003140785	derived from metagenome
GCA_003142015.1	p__Acidobacteriota	1	0	0	NorOnly	0	0	d__Bacteria;p__Acidobacteriota;c__Terriglobia;o__Terriglobales;f__Acidobacteriaceae;g__Terracidiphilus;s__Terracidiphilus sp003142015	derived from metagenome
GCA_003142935.1	p__Acidobacteriota	1	0	0	NorOnly	0	0	d__Bacteria;p__Acidobacteriota;c__Terriglobia;o__Terriglobales;f__Acidobacteriaceae;g__Terracidiphilus;s__Terracidiphilus sp003142935	derived from metagenome
GCA_003151435.1	p__Acidobacteriota	1	0	1	NirNor	0	0	d__Bacteria;p__Acidobacteriota;c__Terriglobia;o__Terriglobales;f__Acidobacteriaceae;g__Terracidiphilus;s__Terracidiphilus sp003151435	derived from metagenome
GCA_003151985.1	p__Acidobacteriota	1	0	0	NorOnly	0	0	d__Bacteria;p__Acidobacteriota;c__Terriglobia;o__Terriglobales;f__Acidobacteriaceae;g__Terracidiphilus;s__Terracidiphilus sp003151985	derived from metagenome
GCA_003159355.1	p__Acidobacteriota	1	0	0	NorOnly	0	0	d__Bacteria;p__Acidobacteriota;c__Terriglobia;o__Terriglobales;f__Acidobacteriaceae;g__Terracidiphilus;s__Terracidiphilus sp003159355	derived from metagenome
GCA_003161045.1	p__Acidobacteriota	0	0	0	nondenitrifier	0	0	d__Bacteria;p__Acidobacteriota;c__Terriglobia;o__Terriglobales;f__Acidobacteriaceae;g__Terracidiphilus;s__Terracidiphilus sp003161045	derived from metagenome
GCA_003165075.1	p__Acidobacteriota	0	0	0	nondenitrifier	0	0	d__Bacteria;p__Acidobacteriota;c__Terriglobia;o__Terriglobales;f__Acidobacteriaceae;g__Terracidiphilus;s__Terracidiphilus sp003165075	derived from metagenome
GCA_003167305.1	p__Acidobacteriota	0	0	0	nondenitrifier	0	0	d__Bacteria;p__Acidobacteriota;c__Terriglobia;o__Terriglobales;f__Acidobacteriaceae;g__Terracidiphilus;s__Terracidiphilus sp003167305	derived from metagenome
GCA_003170825.1	p__Acidobacteriota	1	0	0	NorOnly	0	0	d__Bacteria;p__Acidobacteriota;c__Terriglobia;o__Terriglobales;f__Acidobacteriaceae;g__Terracidiphilus;s__Terracidiphilus sp003170825	derived from metagenome
GCA_003171315.1	p__Acidobacteriota	1	0	0	NorOnly	0	0	d__Bacteria;p__Acidobacteriota;c__Terriglobia;o__Terriglobales;f__Acidobacteriaceae;g__Terracidiphilus;s__Terracidiphilus sp003171315	derived from metagenome
GCA_008682415.1	p__Acidobacteriota	0	0	0	nondenitrifier	0	0	d__Bacteria;p__Acidobacteriota;c__Terriglobia;o__Terriglobales;f__Acidobacteriaceae;g__Terracidiphilus;s__Terracidiphilus sp008682415	none
GCA_015654835.1	p__Acidobacteriota	0	0	0	nondenitrifier	0	0	d__Bacteria;p__Acidobacteriota;c__Terriglobia;o__Terriglobales;f__Acidobacteriaceae;g__Terracidiphilus;s__Terracidiphilus sp015654835	derived from metagenome
GCA_015655195.1	p__Acidobacteriota	0	0	0	nondenitrifier	0	0	d__Bacteria;p__Acidobacteriota;c__Terriglobia;o__Terriglobales;f__Acidobacteriaceae;g__Terracidiphilus;s__Terracidiphilus sp015655195	derived from metagenome
GCA_018268915.1	p__Acidobacteriota	1	0	0	NorOnly	0	0	d__Bacteria;p__Acidobacteriota;c__Terriglobia;o__Terriglobales;f__Acidobacteriaceae;g__Terracidiphilus;s__Terracidiphilus sp018268915	derived from metagenome
GCA_021780075.1	p__Acidobacteriota	1	0	0	NorOnly	0	0	d__Bacteria;p__Acidobacteriota;c__Terriglobia;o__Terriglobales;f__Acidobacteriaceae;g__Terracidiphilus;s__Terracidiphilus sp021780075	derived from metagenome
GCA_021781255.1	p__Acidobacteriota	1	0	1	NirNor	0	0	d__Bacteria;p__Acidobacteriota;c__Terriglobia;o__Terriglobales;f__Acidobacteriaceae;g__Terracidiphilus;s__Terracidiphilus sp021781255	derived from metagenome
GCA_021781495.1	p__Acidobacteriota	0	0	0	nondenitrifier	0	0	d__Bacteria;p__Acidobacteriota;c__Terriglobia;o__Terriglobales;f__Acidobacteriaceae;g__Terracidiphilus;s__Terracidiphilus sp021781495	derived from metagenome
GCA_021781795.1	p__Acidobacteriota	1	0	0	NorOnly	0	0	d__Bacteria;p__Acidobacteriota;c__Terriglobia;o__Terriglobales;f__Acidobacteriaceae;g__Terracidiphilus;s__Terracidiphilus sp021781795	derived from metagenome
GCA_021785495.1	p__Acidobacteriota	0	0	0	nondenitrifier	0	0	d__Bacteria;p__Acidobacteriota;c__Terriglobia;o__Terriglobales;f__Acidobacteriaceae;g__Terracidiphilus;s__Terracidiphilus sp021785495	derived from metagenome
GCA_021790995.1	p__Acidobacteriota	1	0	0	NorOnly	0	0	d__Bacteria;p__Acidobacteriota;c__Terriglobia;o__Terriglobales;f__Acidobacteriaceae;g__Terracidiphilus;s__Terracidiphilus sp021790995	derived from metagenome
GCA_021799405.1	p__Acidobacteriota	0	0	1	NirOnly	0	0	d__Bacteria;p__Acidobacteriota;c__Terriglobia;o__Terriglobales;f__Acidobacteriaceae;g__Terracidiphilus;s__Terracidiphilus sp021799405	derived from metagenome
GCA_021800255.1	p__Acidobacteriota	1	0	0	NorOnly	0	0	d__Bacteria;p__Acidobacteriota;c__Terriglobia;o__Terriglobales;f__Acidobacteriaceae;g__Terracidiphilus;s__Terracidiphilus sp021800255	derived from metagenome
GCA_021803035.1	p__Acidobacteriota	0	0	0	nondenitrifier	0	0	d__Bacteria;p__Acidobacteriota;c__Terriglobia;o__Terriglobales;f__Acidobacteriaceae;g__Terracidiphilus;s__Terracidiphilus sp021803035	derived from metagenome
GCA_021805025.1	p__Acidobacteriota	1	0	0	NorOnly	0	0	d__Bacteria;p__Acidobacteriota;c__Terriglobia;o__Terriglobales;f__Acidobacteriaceae;g__Terracidiphilus;s__Terracidiphilus sp021805025	derived from metagenome
GCA_021813745.1	p__Acidobacteriota	1	0	0	NorOnly	0	0	d__Bacteria;p__Acidobacteriota;c__Terriglobia;o__Terriglobales;f__Acidobacteriaceae;g__Terracidiphilus;s__Terracidiphilus sp021813745	derived from metagenome
GCA_021818105.1	p__Acidobacteriota	1	0	0	NorOnly	0	0	d__Bacteria;p__Acidobacteriota;c__Terriglobia;o__Terriglobales;f__Acidobacteriaceae;g__Terracidiphilus;s__Terracidiphilus sp021818105	derived from metagenome
GCA_021828835.1	p__Acidobacteriota	1	0	0	NorOnly	0	0	d__Bacteria;p__Acidobacteriota;c__Terriglobia;o__Terriglobales;f__Acidobacteriaceae;g__Terracidiphilus;s__Terracidiphilus sp021828835	derived from metagenome
GCA_021836865.1	p__Acidobacteriota	1	0	0	NorOnly	0	0	d__Bacteria;p__Acidobacteriota;c__Terriglobia;o__Terriglobales;f__Acidobacteriaceae;g__Terracidiphilus;s__Terracidiphilus sp021836865	derived from metagenome
GCA_021846945.1	p__Acidobacteriota	1	0	1	NirNor	0	0	d__Bacteria;p__Acidobacteriota;c__Terriglobia;o__Terriglobales;f__Acidobacteriaceae;g__Terracidiphilus;s__Terracidiphilus sp021846945	derived from metagenome
GCA_021846985.1	p__Acidobacteriota	1	0	0	NorOnly	0	0	d__Bacteria;p__Acidobacteriota;c__Terriglobia;o__Terriglobales;f__Acidobacteriaceae;g__Terracidiphilus;s__Terracidiphilus sp021846985	derived from metagenome
GCA_903828675.1	p__Acidobacteriota	0	0	0	nondenitrifier	0	0	d__Bacteria;p__Acidobacteriota;c__Terriglobia;o__Terriglobales;f__Acidobacteriaceae;g__Terracidiphilus;s__Terracidiphilus sp903828675	derived from metagenome
GCA_903842065.1	p__Acidobacteriota	1	0	0	NorOnly	0	0	d__Bacteria;p__Acidobacteriota;c__Terriglobia;o__Terriglobales;f__Acidobacteriaceae;g__Terracidiphilus;s__Terracidiphilus sp903842065	derived from metagenome
GCA_903849645.1	p__Acidobacteriota	0	0	0	nondenitrifier	0	0	d__Bacteria;p__Acidobacteriota;c__Terriglobia;o__Terriglobales;f__Acidobacteriaceae;g__Terracidiphilus;s__Terracidiphilus sp903849645	derived from metagenome
GCA_903911925.1	p__Acidobacteriota	1	0	0	NorOnly	0	0	d__Bacteria;p__Acidobacteriota;c__Terriglobia;o__Terriglobales;f__Acidobacteriaceae;g__Terracidiphilus;s__Terracidiphilus sp903911925	derived from metagenome
GCF_008000815.1	p__Acidobacteriota	0	0	0	nondenitrifier	0	0	d__Bacteria;p__Acidobacteriota;c__Terriglobia;o__Terriglobales;f__Acidobacteriaceae;g__Terriglobus_A;s__Terriglobus_A albidus	none
GCA_013361705.1	p__Acidobacteriota	0	0	0	nondenitrifier	0	0	d__Bacteria;p__Acidobacteriota;c__Terriglobia;o__Terriglobales;f__Acidobacteriaceae;g__Terriglobus_A;s__Terriglobus_A sp013361705	derived from metagenome
GCF_900102185.1	p__Acidobacteriota	0	0	0	nondenitrifier	0	0	d__Bacteria;p__Acidobacteriota;c__Terriglobia;o__Terriglobales;f__Acidobacteriaceae;g__Terriglobus;s__Terriglobus roseus_A	none
GCF_900105625.1	p__Acidobacteriota	0	0	0	nondenitrifier	0	0	d__Bacteria;p__Acidobacteriota;c__Terriglobia;o__Terriglobales;f__Acidobacteriaceae;g__Terriglobus;s__Terriglobus roseus_B	none
GCF_000179915.2	p__Acidobacteriota	0	0	0	nondenitrifier	0	0	d__Bacteria;p__Acidobacteriota;c__Terriglobia;o__Terriglobales;f__Acidobacteriaceae;g__Terriglobus;s__Terriglobus saanensis	none
GCF_000800015.1	p__Acidobacteriota	0	0	0	nondenitrifier	0	0	d__Bacteria;p__Acidobacteriota;c__Terriglobia;o__Terriglobales;f__Acidobacteriaceae;g__Terriglobus;s__Terriglobus sp000800015	none
GCA_018268855.1	p__Acidobacteriota	1	0	0	NorOnly	0	0	d__Bacteria;p__Acidobacteriota;c__Terriglobia;o__Terriglobales;f__Acidobacteriaceae;g__Terriglobus;s__Terriglobus sp018268855	derived from metagenome
GCA_903642225.1	p__Acidobacteriota	0	0	0	nondenitrifier	0	0	d__Bacteria;p__Acidobacteriota;c__Terriglobia;o__Terriglobales;f__Acidobacteriaceae;g__Terriglobus;s__Terriglobus sp903642225	none
GCA_002413385.1	p__Acidobacteriota	1	0	0	NorOnly	0	0	d__Bacteria;p__Acidobacteriota;c__Terriglobia;o__Terriglobales;f__Acidobacteriaceae;g__UBA5172;s__UBA5172 sp002413385	derived from metagenome
GCA_003138795.1	p__Acidobacteriota	0	0	0	nondenitrifier	0	0	d__Bacteria;p__Acidobacteriota;c__Terriglobia;o__Terriglobales;f__Acidobacteriaceae;g__UBA5172;s__UBA5172 sp003138795	derived from metagenome
GCF_009765785.1	p__Acidobacteriota	0	0	0	nondenitrifier	0	0	d__Bacteria;p__Acidobacteriota;c__Terriglobia;o__Terriglobales;f__Acidobacteriaceae;g__UBA5172;s__UBA5172 sp009765785	none
GCA_019351975.1	p__Acidobacteriota	0	0	0	nondenitrifier	0	0	d__Bacteria;p__Acidobacteriota;c__Terriglobia;o__Terriglobales;f__Acidobacteriaceae;g__UBA5172;s__UBA5172 sp019351975	derived from metagenome
GCA_021778845.1	p__Acidobacteriota	1	0	0	NorOnly	0	0	d__Bacteria;p__Acidobacteriota;c__Terriglobia;o__Terriglobales;f__Acidobacteriaceae;g__UBA5172;s__UBA5172 sp021778845	derived from metagenome
GCA_021800195.1	p__Acidobacteriota	0	0	0	nondenitrifier	0	0	d__Bacteria;p__Acidobacteriota;c__Terriglobia;o__Terriglobales;f__Acidobacteriaceae;g__UBA5172;s__UBA5172 sp021800195	derived from metagenome
GCA_021806005.1	p__Acidobacteriota	0	0	0	nondenitrifier	0	0	d__Bacteria;p__Acidobacteriota;c__Terriglobia;o__Terriglobales;f__Acidobacteriaceae;g__UBA5172;s__UBA5172 sp021806005	derived from metagenome
GCA_021819585.1	p__Acidobacteriota	1	0	0	NorOnly	0	0	d__Bacteria;p__Acidobacteriota;c__Terriglobia;o__Terriglobales;f__Acidobacteriaceae;g__UBA5172;s__UBA5172 sp021819585	derived from metagenome
GCA_016185365.1	p__Acidobacteriota	0	0	1	NirOnly	0	0	d__Bacteria;p__Acidobacteriota;c__Terriglobia;o__Terriglobales;f__DSPA01;g__DSPA01;s__DSPA01 sp016185365	derived from metagenome
GCA_003225175.1	p__Acidobacteriota	0	0	0	nondenitrifier	0	0	d__Bacteria;p__Acidobacteriota;c__Terriglobia;o__Terriglobales;f__Gp1-AA112;g__Gp1-AA112;s__Gp1-AA112 sp003225175	derived from metagenome
GCA_003225215.1	p__Acidobacteriota	0	0	0	nondenitrifier	0	0	d__Bacteria;p__Acidobacteriota;c__Terriglobia;o__Terriglobales;f__Gp1-AA112;g__Gp1-AA112;s__Gp1-AA112 sp003225215	derived from metagenome
GCA_019243475.1	p__Acidobacteriota	0	0	0	nondenitrifier	0	0	d__Bacteria;p__Acidobacteriota;c__Terriglobia;o__Terriglobales;f__Gp1-AA112;g__Gp1-AA112;s__Gp1-AA112 sp019243475	derived from metagenome
GCA_003140235.1	p__Acidobacteriota	0	0	0	nondenitrifier	0	0	d__Bacteria;p__Acidobacteriota;c__Terriglobia;o__Terriglobales;f__Gp1-AA117;g__Angelobacter;s__Angelobacter sp003140235	derived from metagenome
GCA_003223515.1	p__Acidobacteriota	0	0	0	nondenitrifier	0	0	d__Bacteria;p__Acidobacteriota;c__Terriglobia;o__Terriglobales;f__Gp1-AA117;g__Angelobacter;s__Angelobacter sp003223515	derived from metagenome
GCA_020072585.1	p__Acidobacteriota	0	0	0	nondenitrifier	0	0	d__Bacteria;p__Acidobacteriota;c__Terriglobia;o__Terriglobales;f__Gp1-AA117;g__Angelobacter;s__Angelobacter sp020072585	derived from metagenome
GCA_020072645.1	p__Acidobacteriota	0	0	0	nondenitrifier	0	0	d__Bacteria;p__Acidobacteriota;c__Terriglobia;o__Terriglobales;f__Gp1-AA117;g__Angelobacter;s__Angelobacter sp020072645	derived from metagenome
GCA_020072815.1	p__Acidobacteriota	0	0	0	nondenitrifier	0	0	d__Bacteria;p__Acidobacteriota;c__Terriglobia;o__Terriglobales;f__Gp1-AA117;g__Angelobacter;s__Angelobacter sp020072815	derived from metagenome
GCA_016185395.1	p__Acidobacteriota	0	0	0	nondenitrifier	0	0	d__Bacteria;p__Acidobacteriota;c__Terriglobia;o__Terriglobales;f__JACPNR01;g__JACPNR01;s__JACPNR01 sp016185395	derived from metagenome
GCA_023410055.1	p__Acidobacteriota	1	0	0	NorOnly	0	0	d__Bacteria;p__Acidobacteriota;c__Terriglobia;o__Terriglobales;f__JAEZPW01;g__JAEZPW01;s__JAEZPW01 sp023410055	derived from metagenome
GCA_023441255.1	p__Acidobacteriota	1	0	1	NirNor	0	0	d__Bacteria;p__Acidobacteriota;c__Terriglobia;o__Terriglobales;f__JAEZPW01;g__JAEZPW01;s__JAEZPW01 sp023441255	derived from metagenome
GCA_019236695.1	p__Acidobacteriota	0	0	0	nondenitrifier	0	0	d__Bacteria;p__Acidobacteriota;c__Terriglobia;o__Terriglobales;f__JAFAIN01;g__JAFAIN01;s__JAFAIN01 sp019236695	derived from metagenome
GCA_021323935.1	p__Acidobacteriota	0	0	1	NirOnly	0	0	d__Bacteria;p__Acidobacteriota;c__Terriglobia;o__Terriglobales;f__JAFAIN01;g__JAFAIN01;s__JAFAIN01 sp021323935	derived from metagenome
GCA_023265315.1	p__Acidobacteriota	0	0	0	nondenitrifier	0	0	d__Bacteria;p__Acidobacteriota;c__Terriglobia;o__Terriglobales;f__JAHFUA01;g__JAHFUA01;s__JAHFUA01 sp023265315	derived from metagenome
GCA_020073495.1	p__Acidobacteriota	1	0	0	NorOnly	0	0	d__Bacteria;p__Acidobacteriota;c__Terriglobia;o__Terriglobales;f__JAIQFD01;g__JAIQFD01;s__JAIQFD01 sp020073495	derived from metagenome
GCA_020072845.1	p__Acidobacteriota	0	0	1	NirOnly	0	0	d__Bacteria;p__Acidobacteriota;c__Terriglobia;o__Terriglobales;f__JAIQGF01;g__JAIQGF01;s__JAIQGF01 sp020072845	derived from metagenome
GCA_020073185.1	p__Acidobacteriota	0	0	0	nondenitrifier	0	0	d__Bacteria;p__Acidobacteriota;c__Terriglobia;o__Terriglobales;f__JAIQGF01;g__JAIQGF01;s__JAIQGF01 sp020073185	derived from metagenome
GCA_020073285.1	p__Acidobacteriota	1	0	0	NorOnly	0	0	d__Bacteria;p__Acidobacteriota;c__Terriglobia;o__Terriglobales;f__JAIQGF01;g__JAIQGF01;s__JAIQGF01 sp020073285	derived from metagenome
GCA_021324365.1	p__Acidobacteriota	1	0	0	NorOnly	0	0	d__Bacteria;p__Acidobacteriota;c__Terriglobia;o__Terriglobales;f__JAJPJE01;g__JAJPJE01;s__JAJPJE01 sp021324365	derived from metagenome
GCA_003135475.1	p__Acidobacteriota	1	0	0	NorOnly	0	0	d__Bacteria;p__Acidobacteriota;c__Terriglobia;o__Terriglobales;f__Koribacteraceae;g__Bog-257;s__Bog-257 sp003135475	derived from metagenome
GCA_003151335.1	p__Acidobacteriota	0	0	0	nondenitrifier	0	0	d__Bacteria;p__Acidobacteriota;c__Terriglobia;o__Terriglobales;f__Koribacteraceae;g__Bog-257;s__Bog-257 sp003151335	derived from metagenome
GCA_003152695.1	p__Acidobacteriota	1	0	0	NorOnly	0	0	d__Bacteria;p__Acidobacteriota;c__Terriglobia;o__Terriglobales;f__Koribacteraceae;g__Bog-257;s__Bog-257 sp003152695	derived from metagenome
GCA_003160215.1	p__Acidobacteriota	0	0	0	nondenitrifier	0	0	d__Bacteria;p__Acidobacteriota;c__Terriglobia;o__Terriglobales;f__Koribacteraceae;g__Bog-257;s__Bog-257 sp003160215	derived from metagenome
GCA_003165795.1	p__Acidobacteriota	0	0	0	nondenitrifier	0	0	d__Bacteria;p__Acidobacteriota;c__Terriglobia;o__Terriglobales;f__Koribacteraceae;g__Bog-257;s__Bog-257 sp003165795	derived from metagenome
GCA_021779935.1	p__Acidobacteriota	1	0	1	NirNor	0	0	d__Bacteria;p__Acidobacteriota;c__Terriglobia;o__Terriglobales;f__Koribacteraceae;g__JAJXZT01;s__JAJXZT01 sp021779935	derived from metagenome
GCA_003151155.1	p__Acidobacteriota	0	0	0	nondenitrifier	0	0	d__Bacteria;p__Acidobacteriota;c__Terriglobia;o__Terriglobales;f__Koribacteraceae;g__Koribacter;s__Koribacter sp003151155	derived from metagenome
GCF_000014005.1	p__Acidobacteriota	1	0	0	NorOnly	0	0	d__Bacteria;p__Acidobacteriota;c__Terriglobia;o__Terriglobales;f__Koribacteraceae;g__Koribacter;s__Koribacter versatilis_A	none
GCA_003010405.1	p__Acidobacteriota	1	0	0	NorOnly	0	0	d__Bacteria;p__Acidobacteriota;c__Terriglobia;o__Terriglobales;f__Koribacteraceae;g__TOLSYN;s__TOLSYN sp003010405	derived from metagenome
GCA_903832295.1	p__Acidobacteriota	0	0	0	nondenitrifier	0	0	d__Bacteria;p__Acidobacteriota;c__Terriglobia;o__Terriglobales;f__Koribacteraceae;g__TOLSYN;s__TOLSYN sp903832295	derived from metagenome
GCA_903851035.1	p__Acidobacteriota	0	0	0	nondenitrifier	0	0	d__Bacteria;p__Acidobacteriota;c__Terriglobia;o__Terriglobales;f__Koribacteraceae;g__TOLSYN;s__TOLSYN sp903851035	derived from metagenome
GCA_003131315.1	p__Acidobacteriota	1	0	1	NirNor	0	0	d__Bacteria;p__Acidobacteriota;c__Terriglobia;o__Terriglobales;f__SbA1;g__Bog-209;s__Bog-209 sp003131315	derived from metagenome
GCA_003132325.1	p__Acidobacteriota	0	0	0	nondenitrifier	0	0	d__Bacteria;p__Acidobacteriota;c__Terriglobia;o__Terriglobales;f__SbA1;g__Bog-209;s__Bog-209 sp003132325	derived from metagenome
GCA_003132405.1	p__Acidobacteriota	0	0	0	nondenitrifier	0	0	d__Bacteria;p__Acidobacteriota;c__Terriglobia;o__Terriglobales;f__SbA1;g__Bog-209;s__Bog-209 sp003132405	derived from metagenome
GCA_003134435.1	p__Acidobacteriota	0	0	0	nondenitrifier	0	0	d__Bacteria;p__Acidobacteriota;c__Terriglobia;o__Terriglobales;f__SbA1;g__Bog-209;s__Bog-209 sp003134435	derived from metagenome
GCA_003138955.1	p__Acidobacteriota	0	0	0	nondenitrifier	0	0	d__Bacteria;p__Acidobacteriota;c__Terriglobia;o__Terriglobales;f__SbA1;g__Bog-209;s__Bog-209 sp003138955	derived from metagenome
GCA_003139095.1	p__Acidobacteriota	0	0	0	nondenitrifier	0	0	d__Bacteria;p__Acidobacteriota;c__Terriglobia;o__Terriglobales;f__SbA1;g__Bog-209;s__Bog-209 sp003139095	derived from metagenome
GCA_003139995.1	p__Acidobacteriota	0	0	0	nondenitrifier	0	0	d__Bacteria;p__Acidobacteriota;c__Terriglobia;o__Terriglobales;f__SbA1;g__Bog-209;s__Bog-209 sp003139995	derived from metagenome
GCA_003152795.1	p__Acidobacteriota	0	0	0	nondenitrifier	0	0	d__Bacteria;p__Acidobacteriota;c__Terriglobia;o__Terriglobales;f__SbA1;g__Bog-209;s__Bog-209 sp003152795	derived from metagenome
GCA_003162255.1	p__Acidobacteriota	0	0	0	nondenitrifier	0	0	d__Bacteria;p__Acidobacteriota;c__Terriglobia;o__Terriglobales;f__SbA1;g__Bog-209;s__Bog-209 sp003162255	derived from metagenome
GCA_003162935.1	p__Acidobacteriota	0	0	0	nondenitrifier	0	0	d__Bacteria;p__Acidobacteriota;c__Terriglobia;o__Terriglobales;f__SbA1;g__Bog-209;s__Bog-209 sp003162935	derived from metagenome
GCA_003168235.1	p__Acidobacteriota	0	0	0	nondenitrifier	0	0	d__Bacteria;p__Acidobacteriota;c__Terriglobia;o__Terriglobales;f__SbA1;g__Bog-209;s__Bog-209 sp003168235	derived from metagenome
GCA_020073215.1	p__Acidobacteriota	0	0	1	NirOnly	0	0	d__Bacteria;p__Acidobacteriota;c__Terriglobia;o__Terriglobales;f__SbA1;g__Bog-209;s__Bog-209 sp020073215	derived from metagenome
GCA_020073525.1	p__Acidobacteriota	0	0	1	NirOnly	0	0	d__Bacteria;p__Acidobacteriota;c__Terriglobia;o__Terriglobales;f__SbA1;g__Bog-209;s__Bog-209 sp020073525	derived from metagenome
GCA_003225055.1	p__Acidobacteriota	0	0	0	nondenitrifier	0	0	d__Bacteria;p__Acidobacteriota;c__Terriglobia;o__Terriglobales;f__SbA1;g__Gp1-AA122;s__Gp1-AA122 sp003225055	derived from metagenome
GCA_003225595.1	p__Acidobacteriota	0	0	0	nondenitrifier	0	0	d__Bacteria;p__Acidobacteriota;c__Terriglobia;o__Terriglobales;f__SbA1;g__Gp1-AA124;s__Gp1-AA124 sp003225595	derived from metagenome
GCA_003225465.1	p__Acidobacteriota	0	0	0	nondenitrifier	0	0	d__Bacteria;p__Acidobacteriota;c__Terriglobia;o__Terriglobales;f__SbA1;g__Gp1-AA133;s__Gp1-AA133 sp003225465	derived from metagenome
GCA_003224855.1	p__Acidobacteriota	0	0	0	nondenitrifier	0	0	d__Bacteria;p__Acidobacteriota;c__Terriglobia;o__Terriglobales;f__SbA1;g__Gp1-AA142;s__Gp1-AA142 sp003224855	derived from metagenome
GCA_003224815.1	p__Acidobacteriota	0	0	0	nondenitrifier	0	0	d__Bacteria;p__Acidobacteriota;c__Terriglobia;o__Terriglobales;f__SbA1;g__Gp1-AA145;s__Gp1-AA145 sp003224815	derived from metagenome
GCA_019241535.1	p__Acidobacteriota	0	0	0	nondenitrifier	0	0	d__Bacteria;p__Acidobacteriota;c__Terriglobia;o__Terriglobales;f__SbA1;g__Gp1-AA145;s__Gp1-AA145 sp019241535	derived from metagenome
GCA_013289795.1	p__Acidobacteriota	0	0	0	nondenitrifier	0	0	d__Bacteria;p__Acidobacteriota;c__Terriglobia;o__Terriglobales;f__SbA1;g__JABCZH01;s__JABCZH01 sp013289795	derived from metagenome
GCA_019237515.1	p__Acidobacteriota	0	0	0	nondenitrifier	0	0	d__Bacteria;p__Acidobacteriota;c__Terriglobia;o__Terriglobales;f__SbA1;g__JAFAGX01;s__JAFAGX01 sp019237515	derived from metagenome
GCA_019241735.1	p__Acidobacteriota	0	0	0	nondenitrifier	0	0	d__Bacteria;p__Acidobacteriota;c__Terriglobia;o__Terriglobales;f__SbA1;g__JAFAWN01;s__JAFAWN01 sp019241735	derived from metagenome
GCA_020073165.1	p__Acidobacteriota	1	0	0	NorOnly	0	0	d__Bacteria;p__Acidobacteriota;c__Terriglobia;o__Terriglobales;f__SbA1;g__JAIQET01;s__JAIQET01 sp020073165	derived from metagenome
GCA_020073645.1	p__Acidobacteriota	0	0	0	nondenitrifier	0	0	d__Bacteria;p__Acidobacteriota;c__Terriglobia;o__Terriglobales;f__SbA1;g__JAIQET01;s__JAIQET01 sp020073645	derived from metagenome
GCA_020073665.1	p__Acidobacteriota	1	0	1	NirNor	0	0	d__Bacteria;p__Acidobacteriota;c__Terriglobia;o__Terriglobales;f__SbA1;g__JAIQEU01;s__JAIQEU01 sp020073665	derived from metagenome
GCA_020073015.1	p__Acidobacteriota	0	0	1	NirOnly	0	0	d__Bacteria;p__Acidobacteriota;c__Terriglobia;o__Terriglobales;f__SbA1;g__JAIQEY01;s__JAIQEY01 sp020073015	derived from metagenome
GCA_020073565.1	p__Acidobacteriota	0	0	1	NirOnly	0	0	d__Bacteria;p__Acidobacteriota;c__Terriglobia;o__Terriglobales;f__SbA1;g__JAIQEY01;s__JAIQEY01 sp020073565	derived from metagenome
GCA_020073395.1	p__Acidobacteriota	0	0	0	nondenitrifier	0	0	d__Bacteria;p__Acidobacteriota;c__Terriglobia;o__Terriglobales;f__SbA1;g__JAIQFF01;s__JAIQFF01 sp020073395	derived from metagenome
GCA_020073105.1	p__Acidobacteriota	1	0	0	NorOnly	0	0	d__Bacteria;p__Acidobacteriota;c__Terriglobia;o__Terriglobales;f__SbA1;g__JAIQFW01;s__JAIQFW01 sp020073105	derived from metagenome
GCA_021325035.1	p__Acidobacteriota	0	0	0	nondenitrifier	0	0	d__Bacteria;p__Acidobacteriota;c__Terriglobia;o__Terriglobales;f__SbA1;g__JAJPHW01;s__JAJPHW01 sp021325035	derived from metagenome
GCA_024281115.1	p__Acidobacteriota	0	0	0	nondenitrifier	0	0	d__Bacteria;p__Acidobacteriota;c__Terriglobia;o__Terriglobales;f__SbA1;g__JAMXLI01;s__JAMXLI01 sp024281115	derived from metagenome
GCA_018268755.1	p__Acidobacteriota	1	0	1	NirNor	0	0	d__Bacteria;p__Acidobacteriota;c__Terriglobia;o__Terriglobales;f__SbA1;g__KAN-5;s__KAN-5 sp018268755	derived from metagenome
GCA_003224905.1	p__Acidobacteriota	0	0	0	nondenitrifier	0	0	d__Bacteria;p__Acidobacteriota;c__Terriglobia;o__Terriglobales;f__SbA1;g__QIAA01;s__QIAA01 sp003224905	derived from metagenome
GCA_003225455.1	p__Acidobacteriota	0	0	0	nondenitrifier	0	0	d__Bacteria;p__Acidobacteriota;c__Terriglobia;o__Terriglobales;f__SbA1;g__QIAB01;s__QIAB01 sp003225455	derived from metagenome
GCA_003225495.1	p__Acidobacteriota	0	0	0	nondenitrifier	0	0	d__Bacteria;p__Acidobacteriota;c__Terriglobia;o__Terriglobales;f__SbA1;g__QIAJ01;s__QIAJ01 sp003225495	derived from metagenome
GCA_016196065.1	p__Acidobacteriota	1	0	0	NorOnly	0	0	d__Bacteria;p__Acidobacteriota;c__Terriglobia;o__Terriglobales;f__SbA1;g__QIAJ01;s__QIAJ01 sp016196065	derived from metagenome
GCA_003225615.1	p__Acidobacteriota	0	0	0	nondenitrifier	0	0	d__Bacteria;p__Acidobacteriota;c__Terriglobia;o__Terriglobales;f__SbA1;g__QIAS01;s__QIAS01 sp003225615	derived from metagenome
GCA_003131585.1	p__Acidobacteriota	0	0	0	nondenitrifier	0	0	d__Bacteria;p__Acidobacteriota;c__Terriglobia;o__Terriglobales;f__SbA1;g__Sulfotelmatobacter;s__Sulfotelmatobacter sp003131585	derived from metagenome
GCA_003131635.1	p__Acidobacteriota	0	0	0	nondenitrifier	0	0	d__Bacteria;p__Acidobacteriota;c__Terriglobia;o__Terriglobales;f__SbA1;g__Sulfotelmatobacter;s__Sulfotelmatobacter sp003131635	derived from metagenome
GCA_003132445.1	p__Acidobacteriota	0	0	1	NirOnly	0	0	d__Bacteria;p__Acidobacteriota;c__Terriglobia;o__Terriglobales;f__SbA1;g__Sulfotelmatobacter;s__Sulfotelmatobacter sp003132445	derived from metagenome
GCA_003134655.1	p__Acidobacteriota	0	0	1	NirOnly	0	0	d__Bacteria;p__Acidobacteriota;c__Terriglobia;o__Terriglobales;f__SbA1;g__Sulfotelmatobacter;s__Sulfotelmatobacter sp003134655	derived from metagenome
GCA_003134995.1	p__Acidobacteriota	0	0	0	nondenitrifier	0	0	d__Bacteria;p__Acidobacteriota;c__Terriglobia;o__Terriglobales;f__SbA1;g__Sulfotelmatobacter;s__Sulfotelmatobacter sp003134995	derived from metagenome
GCA_003138975.1	p__Acidobacteriota	0	0	0	nondenitrifier	0	0	d__Bacteria;p__Acidobacteriota;c__Terriglobia;o__Terriglobales;f__SbA1;g__Sulfotelmatobacter;s__Sulfotelmatobacter sp003138975	derived from metagenome
GCA_003156615.1	p__Acidobacteriota	0	0	0	nondenitrifier	0	0	d__Bacteria;p__Acidobacteriota;c__Terriglobia;o__Terriglobales;f__SbA1;g__Sulfotelmatobacter;s__Sulfotelmatobacter sp003156615	derived from metagenome
GCA_003156805.1	p__Acidobacteriota	0	0	0	nondenitrifier	0	0	d__Bacteria;p__Acidobacteriota;c__Terriglobia;o__Terriglobales;f__SbA1;g__Sulfotelmatobacter;s__Sulfotelmatobacter sp003156805	derived from metagenome
GCA_003164855.1	p__Acidobacteriota	0	0	0	nondenitrifier	0	0	d__Bacteria;p__Acidobacteriota;c__Terriglobia;o__Terriglobales;f__SbA1;g__Sulfotelmatobacter;s__Sulfotelmatobacter sp003164855	derived from metagenome
GCA_003166855.1	p__Acidobacteriota	0	0	0	nondenitrifier	0	0	d__Bacteria;p__Acidobacteriota;c__Terriglobia;o__Terriglobales;f__SbA1;g__Sulfotelmatobacter;s__Sulfotelmatobacter sp003166855	derived from metagenome
GCA_003168355.1	p__Acidobacteriota	0	0	0	nondenitrifier	0	0	d__Bacteria;p__Acidobacteriota;c__Terriglobia;o__Terriglobales;f__SbA1;g__Sulfotelmatobacter;s__Sulfotelmatobacter sp003168355	derived from metagenome
GCA_003225005.1	p__Acidobacteriota	0	0	0	nondenitrifier	0	0	d__Bacteria;p__Acidobacteriota;c__Terriglobia;o__Terriglobales;f__SbA1;g__Sulfotelmatobacter;s__Sulfotelmatobacter sp003225005	derived from metagenome
GCA_003225555.1	p__Acidobacteriota	0	0	0	nondenitrifier	0	0	d__Bacteria;p__Acidobacteriota;c__Terriglobia;o__Terriglobales;f__SbA1;g__Sulfotelmatobacter;s__Sulfotelmatobacter sp003225555	derived from metagenome
GCA_013289685.1	p__Acidobacteriota	0	0	0	nondenitrifier	0	0	d__Bacteria;p__Acidobacteriota;c__Terriglobia;o__Terriglobales;f__SbA1;g__Sulfotelmatobacter;s__Sulfotelmatobacter sp013289685	derived from metagenome
GCA_013289765.1	p__Acidobacteriota	0	0	0	nondenitrifier	0	0	d__Bacteria;p__Acidobacteriota;c__Terriglobia;o__Terriglobales;f__SbA1;g__Sulfotelmatobacter;s__Sulfotelmatobacter sp013289765	derived from metagenome
GCA_017883425.1	p__Acidobacteriota	0	0	0	nondenitrifier	0	0	d__Bacteria;p__Acidobacteriota;c__Terriglobia;o__Terriglobales;f__SbA1;g__Sulfotelmatobacter;s__Sulfotelmatobacter sp017883425	derived from metagenome
GCA_020073385.1	p__Acidobacteriota	0	0	1	NirOnly	0	0	d__Bacteria;p__Acidobacteriota;c__Terriglobia;o__Terriglobales;f__SbA1;g__Sulfotelmatobacter;s__Sulfotelmatobacter sp020073385	derived from metagenome
GCA_020073465.1	p__Acidobacteriota	0	0	1	NirOnly	0	0	d__Bacteria;p__Acidobacteriota;c__Terriglobia;o__Terriglobales;f__SbA1;g__Sulfotelmatobacter;s__Sulfotelmatobacter sp020073465	derived from metagenome
GCA_021323595.1	p__Acidobacteriota	0	0	0	nondenitrifier	0	0	d__Bacteria;p__Acidobacteriota;c__Terriglobia;o__Terriglobales;f__SCQP01;g__JAJPKR01;s__JAJPKR01 sp021323595	derived from metagenome
GCA_021789895.1	p__Acidobacteriota	1	0	0	NorOnly	0	0	d__Bacteria;p__Acidobacteriota;c__Terriglobia;o__Terriglobales;f__SCQP01;g__JAKASR01;s__JAKASR01 sp021789895	derived from metagenome
GCA_021818955.1	p__Acidobacteriota	0	0	0	nondenitrifier	0	0	d__Bacteria;p__Acidobacteriota;c__Terriglobia;o__Terriglobales;f__SCQP01;g__JAKASR01;s__JAKASR01 sp021818955	derived from metagenome
GCA_021827785.1	p__Acidobacteriota	0	0	0	nondenitrifier	0	0	d__Bacteria;p__Acidobacteriota;c__Terriglobia;o__Terriglobales;f__SCQP01;g__JAKAUF01;s__JAKAUF01 sp021827785	derived from metagenome
GCA_021826505.1	p__Acidobacteriota	0	0	0	nondenitrifier	0	0	d__Bacteria;p__Acidobacteriota;c__Terriglobia;o__Terriglobales;f__SCQP01;g__JAKAZV01;s__JAKAZV01 sp021826505	derived from metagenome
GCA_004299485.1	p__Acidobacteriota	0	0	1	NirOnly	0	0	d__Bacteria;p__Acidobacteriota;c__Terriglobia;o__Terriglobales;f__SCQP01;g__SCQP01;s__SCQP01 sp004299485	derived from metagenome
GCA_020073545.1	p__Acidobacteriota	1	0	0	NorOnly	0	0	d__Bacteria;p__Acidobacteriota;c__Terriglobia;o__UBA7540;f__UBA7540;g__Bog-366;s__Bog-366 sp020073545	derived from metagenome
GCA_902812365.1	p__Acidobacteriota	1	0	0	NorOnly	0	0	d__Bacteria;p__Acidobacteriota;c__Terriglobia;o__UBA7540;f__UBA7540;g__CADDZC01;s__CADDZC01 sp902812365	none
GCA_902812465.1	p__Acidobacteriota	1	0	0	NorOnly	0	0	d__Bacteria;p__Acidobacteriota;c__Terriglobia;o__UBA7540;f__UBA7540;g__CADDZE01;s__CADDZE01 sp902812465	none
GCA_003224695.1	p__Acidobacteriota	1	0	0	NorOnly	0	0	d__Bacteria;p__Acidobacteriota;c__Terriglobia;o__UBA7540;f__UBA7540;g__Gp13-AA74;s__Gp13-AA74 sp003224695	derived from metagenome
GCA_003225365.1	p__Acidobacteriota	1	0	0	NorOnly	0	0	d__Bacteria;p__Acidobacteriota;c__Terriglobia;o__UBA7540;f__UBA7540;g__Gp13-AA74;s__Gp13-AA74 sp003225365	derived from metagenome
GCA_024638215.1	p__Acidobacteriota	1	0	0	NorOnly	0	0	d__Bacteria;p__Acidobacteriota;c__Terriglobia;o__UBA7540;f__UBA7540;g__JAHEKS01;s__JAHEKS01 sp024638215	derived from metagenome
GCA_020072925.1	p__Acidobacteriota	1	0	0	NorOnly	0	0	d__Bacteria;p__Acidobacteriota;c__Terriglobia;o__UBA7540;f__UBA7540;g__JAIQGA01;s__JAIQGA01 sp020072925	derived from metagenome
GCA_020072655.1	p__Acidobacteriota	1	0	0	NorOnly	0	0	d__Bacteria;p__Acidobacteriota;c__Terriglobia;o__UBA7540;f__UBA7540;g__JAIQGB01;s__JAIQGB01 sp020072655	derived from metagenome
GCA_020072905.1	p__Acidobacteriota	0	0	0	nondenitrifier	0	0	d__Bacteria;p__Acidobacteriota;c__Terriglobia;o__UBA7540;f__UBA7540;g__JAIQGB01;s__JAIQGB01 sp020072905	derived from metagenome
GCA_021828285.1	p__Acidobacteriota	0	0	0	nondenitrifier	0	0	d__Bacteria;p__Acidobacteriota;c__Terriglobia;o__UBA7540;f__UBA7540;g__JAKASG01;s__JAKASG01 sp021828285	derived from metagenome
GCA_021786455.1	p__Acidobacteriota	0	0	0	nondenitrifier	0	0	d__Bacteria;p__Acidobacteriota;c__Terriglobia;o__UBA7540;f__UBA7540;g__JAKCCV01;s__JAKCCV01 sp021786455	derived from metagenome
GCA_021827255.1	p__Acidobacteriota	0	0	0	nondenitrifier	0	0	d__Bacteria;p__Acidobacteriota;c__Terriglobia;o__UBA7540;f__UBA7540;g__JAKCCV01;s__JAKCCV01 sp021827255	derived from metagenome
GCA_021838785.1	p__Acidobacteriota	0	0	0	nondenitrifier	0	0	d__Bacteria;p__Acidobacteriota;c__Terriglobia;o__UBA7540;f__UBA7540;g__JAKCCV01;s__JAKCCV01 sp021838785	derived from metagenome
GCA_022866195.1	p__Acidobacteriota	0	0	0	nondenitrifier	0	0	d__Bacteria;p__Acidobacteriota;c__Terriglobia;o__UBA7540;f__UBA7540;g__JALHUF01;s__JALHUF01 sp022866195	derived from metagenome
GCA_021784615.1	p__Acidobacteriota	1	0	0	NorOnly	0	0	d__Bacteria;p__Acidobacteriota;c__Terriglobia;o__UBA7540;f__UBA7540;g__JAMCXS01;s__JAMCXS01 sp021784615	derived from metagenome
GCA_023474345.1	p__Acidobacteriota	0	0	0	nondenitrifier	0	0	d__Bacteria;p__Acidobacteriota;c__Terriglobia;o__UBA7540;f__UBA7540;g__JAMCXS01;s__JAMCXS01 sp023474345	derived from metagenome
GCA_002197525.1	p__Acidobacteriota	1	0	0	NorOnly	0	0	d__Bacteria;p__Acidobacteriota;c__Terriglobia;o__UBA7540;f__UBA7540;g__RH2-MAG17b;s__RH2-MAG17b sp002197525	derived from metagenome
GCA_021817045.1	p__Acidobacteriota	1	0	0	NorOnly	0	0	d__Bacteria;p__Acidobacteriota;c__Terriglobia;o__UBA7540;f__UBA7540;g__RH2-MAG17b;s__RH2-MAG17b sp021817045	derived from metagenome
GCA_902812415.1	p__Acidobacteriota	1	0	0	NorOnly	0	0	d__Bacteria;p__Acidobacteriota;c__Terriglobia;o__UBA7540;f__UBA7540;g__RH2-MAG17b;s__RH2-MAG17b sp902812415	none
GCA_021787735.1	p__Acidobacteriota	1	0	0	NorOnly	0	0	d__Bacteria;p__Acidobacteriota;c__Terriglobia;o__UBA7540;f__UBA7540;g__SCRD01;s__SCRD01 sp021787735	derived from metagenome
GCA_021789565.1	p__Acidobacteriota	1	0	0	NorOnly	0	0	d__Bacteria;p__Acidobacteriota;c__Terriglobia;o__UBA7540;f__UBA7540;g__SCRD01;s__SCRD01 sp021789565	derived from metagenome
GCA_021827245.1	p__Acidobacteriota	1	0	0	NorOnly	0	0	d__Bacteria;p__Acidobacteriota;c__Terriglobia;o__UBA7540;f__UBA7540;g__SCRD01;s__SCRD01 sp021827245	derived from metagenome
GCA_002478145.1	p__Acidobacteriota	0	0	0	nondenitrifier	0	0	d__Bacteria;p__Acidobacteriota;c__Terriglobia;o__UBA7540;f__UBA7540;g__UBA7540;s__UBA7540 sp002478145	derived from metagenome
GCA_003224715.1	p__Acidobacteriota	0	0	0	nondenitrifier	0	0	d__Bacteria;p__Acidobacteriota;c__Terriglobia;o__VXMN01;f__VXMN01;g__QHZQ01;s__QHZQ01 sp003224715	derived from metagenome
GCA_016871215.1	p__Acidobacteriota	1	0	0	NorOnly	0	0	d__Bacteria;p__Acidobacteriota;c__Terriglobia;o__VXMN01;f__VXMN01;g__VFZK01;s__VFZK01 sp016871215	derived from metagenome
GCA_022616615.1	p__Acidobacteriota	0	0	0	nondenitrifier	0	0	d__Bacteria;p__Acidobacteriota;c__Terriglobia;o__VXMN01;f__VXMN01;g__VFZK01;s__VFZK01 sp022616615	derived from metagenome
GCA_009841055.1	p__Acidobacteriota	0	0	0	nondenitrifier	0	0	d__Bacteria;p__Acidobacteriota;c__Terriglobia;o__VXMN01;f__VXMN01;g__VXMN01;s__VXMN01 sp009841055	derived from metagenome
GCA_022821775.1	p__Acidobacteriota	0	0	0	nondenitrifier	0	0	d__Bacteria;p__Acidobacteriota;c__Terriglobia;o__VXMN01;f__VXMN01;g__VXMN01;s__VXMN01 sp022821775	derived from metagenome
GCA_022826755.1	p__Acidobacteriota	0	0	0	nondenitrifier	0	0	d__Bacteria;p__Acidobacteriota;c__Terriglobia;o__VXMN01;f__VXMN01;g__VXMN01;s__VXMN01 sp022826755	derived from metagenome
GCA_003222375.1	p__Acidobacteriota	0	0	0	nondenitrifier	0	0	d__Bacteria;p__Acidobacteriota;c__Thermoanaerobaculia;o__Gp7-AA8;f__Gp7-AA8;g__Gp7-AA10;s__Gp7-AA10 sp003222375	derived from metagenome
GCA_003223695.1	p__Acidobacteriota	0	0	0	nondenitrifier	0	0	d__Bacteria;p__Acidobacteriota;c__Thermoanaerobaculia;o__Gp7-AA8;f__Gp7-AA8;g__Gp7-AA10;s__Gp7-AA10 sp003223695	derived from metagenome
GCA_016184115.1	p__Acidobacteriota	1	0	0	NorOnly	0	0	d__Bacteria;p__Acidobacteriota;c__Thermoanaerobaculia;o__Gp7-AA8;f__Gp7-AA8;g__JACPDH01;s__JACPDH01 sp016184115	derived from metagenome
GCA_023700825.1	p__Acidobacteriota	1	0	0	NorOnly	0	0	d__Bacteria;p__Acidobacteriota;c__Thermoanaerobaculia;o__Gp7-AA8;f__Gp7-AA8;g__JACPDH01;s__JACPDH01 sp023700825	derived from metagenome
GCA_017883265.1	p__Acidobacteriota	0	0	0	nondenitrifier	0	0	d__Bacteria;p__Acidobacteriota;c__Thermoanaerobaculia;o__Gp7-AA8;f__Gp7-AA8;g__JADGNX01;s__JADGNX01 sp017883265	derived from metagenome
GCA_017883205.1	p__Acidobacteriota	0	0	0	nondenitrifier	0	0	d__Bacteria;p__Acidobacteriota;c__Thermoanaerobaculia;o__Gp7-AA8;f__Gp7-AA8;g__JADGNZ01;s__JADGNZ01 sp017883205	derived from metagenome
GCA_019247495.1	p__Acidobacteriota	0	0	0	nondenitrifier	0	0	d__Bacteria;p__Acidobacteriota;c__Thermoanaerobaculia;o__Gp7-AA8;f__Gp7-AA8;g__JADGNZ01;s__JADGNZ01 sp019247495	derived from metagenome
GCA_016650215.1	p__Acidobacteriota	0	0	0	nondenitrifier	0	0	d__Bacteria;p__Acidobacteriota;c__Thermoanaerobaculia;o__Gp7-AA8;f__Gp7-AA8;g__JAENWF01;s__JAENWF01 sp016650215	derived from metagenome
GCA_021325515.1	p__Acidobacteriota	1	0	0	NorOnly	0	0	d__Bacteria;p__Acidobacteriota;c__Thermoanaerobaculia;o__Gp7-AA8;f__Gp7-AA8;g__JAJPHC01;s__JAJPHC01 sp021325515	derived from metagenome
GCA_017883215.1	p__Acidobacteriota	0	0	0	nondenitrifier	0	0	d__Bacteria;p__Acidobacteriota;c__Thermoanaerobaculia;o__Gp7-AA8;f__Gp7-AA8;g__JAJXWV01;s__JAJXWV01 sp017883215	derived from metagenome
GCA_021781455.1	p__Acidobacteriota	0	0	0	nondenitrifier	0	0	d__Bacteria;p__Acidobacteriota;c__Thermoanaerobaculia;o__Gp7-AA8;f__Gp7-AA8;g__JAJXWV01;s__JAJXWV01 sp021781455	derived from metagenome
GCA_003223645.1	p__Acidobacteriota	0	0	0	nondenitrifier	0	0	d__Bacteria;p__Acidobacteriota;c__Thermoanaerobaculia;o__Gp7-AA8;f__Gp7-AA8;g__QHVT01;s__QHVT01 sp003223645	derived from metagenome
GCA_019347945.1	p__Acidobacteriota	0	0	0	nondenitrifier	0	0	d__Bacteria;p__Acidobacteriota;c__Thermoanaerobaculia;o__Gp7-AA8;f__JAHWKK01;g__JAHWKK01;s__JAHWKK01 sp019347945	derived from metagenome
GCA_022709965.1	p__Acidobacteriota	1	0	0	NorOnly	0	0	d__Bacteria;p__Acidobacteriota;c__Thermoanaerobaculia;o__Thermoanaerobaculales;f__Sulfomarinibacteraceae;g__FEB-10;s__FEB-10 sp022709965	derived from metagenome
GCA_013152925.1	p__Acidobacteriota	1	0	0	NorOnly	0	0	d__Bacteria;p__Acidobacteriota;c__Thermoanaerobaculia;o__Thermoanaerobaculales;f__Sulfomarinibacteraceae;g__JAADFK01;s__JAADFK01 sp013152925	derived from metagenome
GCA_013152895.1	p__Acidobacteriota	1	0	0	NorOnly	0	0	d__Bacteria;p__Acidobacteriota;c__Thermoanaerobaculia;o__Thermoanaerobaculales;f__Sulfomarinibacteraceae;g__JAADFN01;s__JAADFN01 sp013152895	derived from metagenome
GCA_015493585.1	p__Acidobacteriota	1	0	0	NorOnly	0	0	d__Bacteria;p__Acidobacteriota;c__Thermoanaerobaculia;o__Thermoanaerobaculales;f__Sulfomarinibacteraceae;g__JAADFN01;s__JAADFN01 sp015493585	derived from metagenome
GCA_021107705.1	p__Acidobacteriota	0	0	0	nondenitrifier	0	0	d__Bacteria;p__Acidobacteriota;c__Thermoanaerobaculia;o__Thermoanaerobaculales;f__Sulfomarinibacteraceae;g__JAIOSJ01;s__JAIOSJ01 sp021107705	derived from metagenome
GCA_022340775.1	p__Acidobacteriota	0	0	0	nondenitrifier	0	0	d__Bacteria;p__Acidobacteriota;c__Thermoanaerobaculia;o__Thermoanaerobaculales;f__Sulfomarinibacteraceae;g__JAJDNH01;s__JAJDNH01 sp022340775	derived from metagenome
GCA_014764485.1	p__Acidobacteriota	0	0	0	nondenitrifier	0	0	d__Bacteria;p__Acidobacteriota;c__Thermoanaerobaculia;o__Thermoanaerobaculales;f__Sulfomarinibacteraceae;g__Sulfomarinibacter;s__Sulfomarinibacter kjeldsenii	derived from metagenome
GCA_022340665.1	p__Acidobacteriota	0	0	0	nondenitrifier	0	0	d__Bacteria;p__Acidobacteriota;c__Thermoanaerobaculia;o__Thermoanaerobaculales;f__Sulfomarinibacteraceae;g__Sulfomarinibacter;s__Sulfomarinibacter sp022340665	derived from metagenome
GCA_012516935.1	p__Acidobacteriota	1	0	0	NorOnly	0	0	d__Bacteria;p__Acidobacteriota;c__Thermoanaerobaculia;o__Thermoanaerobaculales;f__Thermoanaerobaculaceae;g__JAAYVZ01;s__JAAYVZ01 sp012516935	derived from metagenome
GCA_013388425.1	p__Acidobacteriota	1	0	0	NorOnly	0	0	d__Bacteria;p__Acidobacteriota;c__Thermoanaerobaculia;o__Thermoanaerobaculales;f__Thermoanaerobaculaceae;g__JACADV01;s__JACADV01 sp013388425	derived from metagenome
GCA_001766905.1	p__Acidobacteriota	0	0	0	nondenitrifier	0	0	d__Bacteria;p__Acidobacteriota;c__Thermoanaerobaculia;o__Thermoanaerobaculales;f__Thermoanaerobaculaceae;g__RBG-13-68-16;s__RBG-13-68-16 sp001766905	derived from metagenome
GCA_002279285.1	p__Acidobacteriota	0	0	0	nondenitrifier	0	0	d__Bacteria;p__Acidobacteriota;c__Thermoanaerobaculia;o__Thermoanaerobaculales;f__Thermoanaerobaculaceae;g__RBG-13-68-16;s__RBG-13-68-16 sp002279285	derived from metagenome
GCA_003133645.1	p__Acidobacteriota	0	0	0	nondenitrifier	0	0	d__Bacteria;p__Acidobacteriota;c__Thermoanaerobaculia;o__Thermoanaerobaculales;f__Thermoanaerobaculaceae;g__RBG-13-68-16;s__RBG-13-68-16 sp003133645	derived from metagenome
GCA_003158745.1	p__Acidobacteriota	0	0	0	nondenitrifier	0	0	d__Bacteria;p__Acidobacteriota;c__Thermoanaerobaculia;o__Thermoanaerobaculales;f__Thermoanaerobaculaceae;g__RBG-13-68-16;s__RBG-13-68-16 sp003158745	derived from metagenome
GCA_004298115.1	p__Acidobacteriota	1	0	0	NorOnly	0	0	d__Bacteria;p__Acidobacteriota;c__Thermoanaerobaculia;o__Thermoanaerobaculales;f__Thermoanaerobaculaceae;g__RBG-13-68-16;s__RBG-13-68-16 sp004298115	derived from metagenome
GCA_020073245.1	p__Acidobacteriota	1	0	0	NorOnly	0	0	d__Bacteria;p__Acidobacteriota;c__Thermoanaerobaculia;o__Thermoanaerobaculales;f__Thermoanaerobaculaceae;g__RBG-13-68-16;s__RBG-13-68-16 sp020073245	derived from metagenome
GCA_021818005.1	p__Acidobacteriota	1	0	0	NorOnly	0	0	d__Bacteria;p__Acidobacteriota;c__Thermoanaerobaculia;o__Thermoanaerobaculales;f__Thermoanaerobaculaceae;g__RBG-13-68-16;s__RBG-13-68-16 sp021818005	derived from metagenome
GCF_000687145.1	p__Acidobacteriota	1	0	0	NorOnly	0	0	d__Bacteria;p__Acidobacteriota;c__Thermoanaerobaculia;o__Thermoanaerobaculales;f__Thermoanaerobaculaceae;g__Thermoanaerobaculum;s__Thermoanaerobaculum aquaticum	none
GCA_025060245.1	p__Acidobacteriota	0	0	0	nondenitrifier	0	0	d__Bacteria;p__Acidobacteriota;c__Thermoanaerobaculia;o__Thermoanaerobaculales;f__Thermoanaerobaculaceae;g__Thermoanaerobaculum;s__Thermoanaerobaculum sp025060245	derived from metagenome
GCA_002327305.1	p__Acidobacteriota	1	0	0	NorOnly	0	0	d__Bacteria;p__Acidobacteriota;c__Thermoanaerobaculia;o__UBA2201;f__UBA2201;g__UBA2201;s__UBA2201 sp002327305	derived from metagenome
GCA_003222385.1	p__Acidobacteriota	0	0	0	nondenitrifier	0	0	d__Bacteria;p__Acidobacteriota;c__Thermoanaerobaculia;o__UBA5066;f__Gp7-AA6;g__Gp7-AA6;s__Gp7-AA6 sp003222385	derived from metagenome
GCA_020199905.1	p__Acidobacteriota	0	0	0	nondenitrifier	0	0	d__Bacteria;p__Acidobacteriota;c__Thermoanaerobaculia;o__UBA5066;f__Gp7-AA6;g__Gp7-AA6;s__Gp7-AA6 sp020199905	derived from metagenome
GCA_903845115.1	p__Acidobacteriota	0	0	0	nondenitrifier	0	0	d__Bacteria;p__Acidobacteriota;c__Thermoanaerobaculia;o__UBA5066;f__UBA5066;g__CAIMWE01;s__CAIMWE01 sp903845115	derived from metagenome
GCA_003152095.1	p__Acidobacteriota	1	0	0	NorOnly	0	0	d__Bacteria;p__Acidobacteriota;c__Thermoanaerobaculia;o__UBA5066;f__UBA5066;g__Fen-183;s__Fen-183 sp003152095	derived from metagenome
GCA_016716715.1	p__Acidobacteriota	0	0	0	nondenitrifier	0	0	d__Bacteria;p__Acidobacteriota;c__Thermoanaerobaculia;o__UBA5066;f__UBA5066;g__Fen-183;s__Fen-183 sp016716715	derived from metagenome
GCA_023717585.1	p__Acidobacteriota	0	0	0	nondenitrifier	0	0	d__Bacteria;p__Acidobacteriota;c__Thermoanaerobaculia;o__UBA5066;f__UBA5066;g__Fen-183;s__Fen-183 sp023717585	derived from metagenome
GCA_016789625.1	p__Acidobacteriota	1	0	0	NorOnly	0	0	d__Bacteria;p__Acidobacteriota;c__Thermoanaerobaculia;o__UBA5066;f__UBA5066;g__JAEUQS01;s__JAEUQS01 sp016789625	derived from metagenome
GCA_022071945.1	p__Acidobacteriota	1	1	0	NorNos	0	1	d__Bacteria;p__Acidobacteriota;c__Thermoanaerobaculia;o__UBA5066;f__UBA5066;g__JAJVIN01;s__JAJVIN01 sp022071945	derived from metagenome
GCA_008363385.1	p__Acidobacteriota	0	1	0	NosOnly	0	1	d__Bacteria;p__Acidobacteriota;c__Thermoanaerobaculia;o__UBA5066;f__UBA5066;g__RHKY01;s__RHKY01 sp008363385	derived from metagenome
GCA_002414905.1	p__Acidobacteriota	1	1	0	NorNos	0	1	d__Bacteria;p__Acidobacteriota;c__Thermoanaerobaculia;o__UBA5066;f__UBA5066;g__UBA5066;s__UBA5066 sp002414905	derived from metagenome
GCA_016714815.1	p__Acidobacteriota	1	0	0	NorOnly	0	0	d__Bacteria;p__Acidobacteriota;c__Thermoanaerobaculia;o__UBA5066;f__UBA5066;g__UBA5066;s__UBA5066 sp016714815	derived from metagenome
GCA_016716705.1	p__Acidobacteriota	0	0	0	nondenitrifier	0	0	d__Bacteria;p__Acidobacteriota;c__Thermoanaerobaculia;o__UBA5066;f__UBA5066;g__UBA5066;s__UBA5066 sp016716705	derived from metagenome
GCA_016719485.1	p__Acidobacteriota	1	1	0	NorNos	0	1	d__Bacteria;p__Acidobacteriota;c__Thermoanaerobaculia;o__UBA5066;f__UBA5066;g__UBA5066;s__UBA5066 sp016719485	derived from metagenome
GCA_017999215.1	p__Acidobacteriota	1	1	0	NorNos	0	1	d__Bacteria;p__Acidobacteriota;c__Thermoanaerobaculia;o__UBA5066;f__UBA5066;g__UBA5066;s__UBA5066 sp017999215	derived from metagenome
GCA_022711615.1	p__Acidobacteriota	1	1	0	NorNos	0	1	d__Bacteria;p__Acidobacteriota;c__Thermoanaerobaculia;o__UBA5066;f__UBA5066;g__UBA5066;s__UBA5066 sp022711615	derived from metagenome
GCA_019911795.1	p__Acidobacteriota	1	1	1	complete	0	1	d__Bacteria;p__Acidobacteriota;c__Thermoanaerobaculia;o__UBA5704;f__JAIOJS01;g__JAIOJS01;s__JAIOJS01 sp019911795	derived from metagenome
GCA_003388555.1	p__Acidobacteriota	0	0	0	nondenitrifier	0	0	d__Bacteria;p__Acidobacteriota;c__Thermoanaerobaculia;o__UBA5704;f__QQVD01;g__QQVD01;s__QQVD01 sp003388555	derived from metagenome
GCA_009836625.1	p__Acidobacteriota	0	0	0	nondenitrifier	0	0	d__Bacteria;p__Acidobacteriota;c__Thermoanaerobaculia;o__UBA5704;f__QQVD01;g__WTGL01;s__WTGL01 sp009836625	derived from metagenome
GCA_009837085.1	p__Acidobacteriota	0	0	0	nondenitrifier	0	0	d__Bacteria;p__Acidobacteriota;c__Thermoanaerobaculia;o__UBA5704;f__QQVD01;g__WTGL01;s__WTGL01 sp009837085	derived from metagenome
GCA_009837885.1	p__Acidobacteriota	0	0	0	nondenitrifier	0	0	d__Bacteria;p__Acidobacteriota;c__Thermoanaerobaculia;o__UBA5704;f__QQVD01;g__WTGL01;s__WTGL01 sp009837885	derived from metagenome
GCA_009843505.1	p__Acidobacteriota	0	0	0	nondenitrifier	0	0	d__Bacteria;p__Acidobacteriota;c__Thermoanaerobaculia;o__UBA5704;f__QQVD01;g__WTGL01;s__WTGL01 sp009843505	derived from metagenome
GCA_009845425.1	p__Acidobacteriota	0	0	0	nondenitrifier	0	0	d__Bacteria;p__Acidobacteriota;c__Thermoanaerobaculia;o__UBA5704;f__QQVD01;g__WTGL01;s__WTGL01 sp009845425	derived from metagenome
GCA_011523565.1	p__Acidobacteriota	0	0	1	NirOnly	0	0	d__Bacteria;p__Acidobacteriota;c__Thermoanaerobaculia;o__UBA5704;f__QQVD01;g__WTGL01;s__WTGL01 sp011523565	derived from metagenome
GCA_011525365.1	p__Acidobacteriota	0	0	0	nondenitrifier	0	0	d__Bacteria;p__Acidobacteriota;c__Thermoanaerobaculia;o__UBA5704;f__QQVD01;g__WTGL01;s__WTGL01 sp011525365	derived from metagenome
GCA_012270995.1	p__Acidobacteriota	0	0	0	nondenitrifier	0	0	d__Bacteria;p__Acidobacteriota;c__Thermoanaerobaculia;o__UBA5704;f__QQVD01;g__WTGL01;s__WTGL01 sp012270995	derived from metagenome
GCA_021296535.1	p__Acidobacteriota	0	0	0	nondenitrifier	0	0	d__Bacteria;p__Acidobacteriota;c__Thermoanaerobaculia;o__UBA5704;f__QQVD01;g__WTGL01;s__WTGL01 sp021296535	derived from metagenome
GCA_022822365.1	p__Acidobacteriota	0	0	0	nondenitrifier	0	0	d__Bacteria;p__Acidobacteriota;c__Thermoanaerobaculia;o__UBA5704;f__QQVD01;g__WTGL01;s__WTGL01 sp022822365	derived from metagenome
GCA_022823665.1	p__Acidobacteriota	0	0	0	nondenitrifier	0	0	d__Bacteria;p__Acidobacteriota;c__Thermoanaerobaculia;o__UBA5704;f__QQVD01;g__WTGL01;s__WTGL01 sp022823665	derived from metagenome
GCA_022826745.1	p__Acidobacteriota	0	0	0	nondenitrifier	0	0	d__Bacteria;p__Acidobacteriota;c__Thermoanaerobaculia;o__UBA5704;f__QQVD01;g__WTGL01;s__WTGL01 sp022826745	derived from metagenome
GCA_905479655.1	p__Acidobacteriota	1	1	0	NorNos	0	1	d__Bacteria;p__Acidobacteriota;c__Thermoanaerobaculia;o__UBA5704;f__UBA5704;g__CAJQNK01;s__CAJQNK01 sp905479655	derived from metagenome
GCA_022561975.1	p__Acidobacteriota	0	0	0	nondenitrifier	0	0	d__Bacteria;p__Acidobacteriota;c__Thermoanaerobaculia;o__UBA5704;f__UBA5704;g__CALZIK01;s__CALZIK01 sp022561975	derived from metagenome
GCA_945787525.1	p__Acidobacteriota	0	1	0	NosOnly	0	1	d__Bacteria;p__Acidobacteriota;c__Thermoanaerobaculia;o__UBA5704;f__UBA5704;g__CALZJC01;s__CALZJC01 sp945787525	derived from metagenome
GCA_945787575.1	p__Acidobacteriota	0	1	0	NosOnly	0	0	d__Bacteria;p__Acidobacteriota;c__Thermoanaerobaculia;o__UBA5704;f__UBA5704;g__CALZKB01;s__CALZKB01 sp945787575	derived from metagenome
GCA_003697015.1	p__Acidobacteriota	0	0	0	nondenitrifier	0	0	d__Bacteria;p__Acidobacteriota;c__Thermoanaerobaculia;o__UBA5704;f__UBA5704;g__J023;s__J023 sp003697015	derived from metagenome
GCA_012521815.1	p__Acidobacteriota	1	1	0	NorNos	0	1	d__Bacteria;p__Acidobacteriota;c__Thermoanaerobaculia;o__UBA5704;f__UBA5704;g__JAAYLR01;s__JAAYLR01 sp012521815	derived from metagenome
GCA_016699405.1	p__Acidobacteriota	1	1	0	NorNos	0	1	d__Bacteria;p__Acidobacteriota;c__Thermoanaerobaculia;o__UBA5704;f__UBA5704;g__JAAYLR01;s__JAAYLR01 sp016699405	derived from metagenome
GCA_023384635.1	p__Acidobacteriota	0	0	0	nondenitrifier	0	0	d__Bacteria;p__Acidobacteriota;c__Thermoanaerobaculia;o__UBA5704;f__UBA5704;g__JAAYLR01;s__JAAYLR01 sp023384635	derived from metagenome
GCA_011525905.1	p__Acidobacteriota	0	0	1	NirOnly	0	0	d__Bacteria;p__Acidobacteriota;c__Thermoanaerobaculia;o__UBA5704;f__UBA5704;g__JACTMI01;s__JACTMI01 sp011525905	derived from metagenome
GCA_014584695.1	p__Acidobacteriota	1	0	1	NirNor	0	0	d__Bacteria;p__Acidobacteriota;c__Thermoanaerobaculia;o__UBA5704;f__UBA5704;g__JACTMI01;s__JACTMI01 sp014584695	derived from metagenome
GCA_019911865.1	p__Acidobacteriota	1	1	0	NorNos	0	1	d__Bacteria;p__Acidobacteriota;c__Thermoanaerobaculia;o__UBA5704;f__UBA5704;g__JACTMI01;s__JACTMI01 sp019911865	derived from metagenome
GCA_017998715.1	p__Acidobacteriota	0	0	0	nondenitrifier	0	0	d__Bacteria;p__Acidobacteriota;c__Thermoanaerobaculia;o__UBA5704;f__UBA5704;g__JAGPDF01;s__JAGPDF01 sp017998715	derived from metagenome
GCA_018057705.1	p__Acidobacteriota	1	1	0	NorNos	0	1	d__Bacteria;p__Acidobacteriota;c__Thermoanaerobaculia;o__UBA5704;f__UBA5704;g__JAGPDF01;s__JAGPDF01 sp018057705	derived from metagenome
GCA_022601195.1	p__Acidobacteriota	0	0	0	nondenitrifier	0	0	d__Bacteria;p__Acidobacteriota;c__Thermoanaerobaculia;o__UBA5704;f__UBA5704;g__JAHZIX01;s__JAHZIX01 sp022601195	derived from metagenome
GCA_003231035.1	p__Acidobacteriota	0	0	0	nondenitrifier	0	0	d__Bacteria;p__Acidobacteriota;c__Thermoanaerobaculia;o__UBA5704;f__UBA5704;g__SZUA-115;s__SZUA-115 sp003231035	derived from metagenome
GCA_002420005.1	p__Acidobacteriota	0	1	0	NosOnly	0	1	d__Bacteria;p__Acidobacteriota;c__Thermoanaerobaculia;o__UBA5704;f__UBA5704;g__UBA5704;s__UBA5704 sp002420005	derived from metagenome
GCA_003223675.1	p__Acidobacteriota	0	0	0	nondenitrifier	0	0	d__Bacteria;p__Acidobacteriota;c__Thermoanaerobaculia;o__UBA5704;f__UBA5704;g__UBA5704;s__UBA5704 sp003223675	derived from metagenome
GCA_021154885.1	p__Acidobacteriota	0	0	0	nondenitrifier	0	0	d__Bacteria;p__Acidobacteriota;c__Thermoanaerobaculia;o__UBA5704;f__UBA5704;g__UBA5704;s__UBA5704 sp021154885	derived from metagenome
GCA_021778515.1	p__Acidobacteriota	1	0	0	NorOnly	0	0	d__Bacteria;p__Acidobacteriota;c__UBA4820;o__UBA4820;f__DSQY01;g__DTPS01;s__DTPS01 sp021778515	derived from metagenome
GCA_021787565.1	p__Acidobacteriota	1	0	0	NorOnly	0	0	d__Bacteria;p__Acidobacteriota;c__UBA4820;o__UBA4820;f__DSQY01;g__DTPS01;s__DTPS01 sp021787565	derived from metagenome
GCA_021814355.1	p__Acidobacteriota	0	0	0	nondenitrifier	0	0	d__Bacteria;p__Acidobacteriota;c__UBA4820;o__UBA4820;f__DSQY01;g__JAEMPZ01;s__JAEMPZ01 sp021814355	derived from metagenome
GCA_022759065.1	p__Acidobacteriota	1	0	0	NorOnly	0	0	d__Bacteria;p__Acidobacteriota;c__UBA4820;o__UBA4820;f__DSQY01;g__JAEMPZ01;s__JAEMPZ01 sp022759065	derived from metagenome
GCA_021813555.1	p__Acidobacteriota	0	0	0	nondenitrifier	0	0	d__Bacteria;p__Acidobacteriota;c__UBA4820;o__UBA4820;f__DSQY01;g__JAKAJA01;s__JAKAJA01 sp021813555	derived from metagenome
GCA_021833665.1	p__Acidobacteriota	1	0	0	NorOnly	0	0	d__Bacteria;p__Acidobacteriota;c__UBA4820;o__UBA4820;f__DSQY01;g__JAKAJA01;s__JAKAJA01 sp021833665	derived from metagenome
GCA_002402325.1	p__Acidobacteriota	0	0	0	nondenitrifier	0	0	d__Bacteria;p__Acidobacteriota;c__UBA4820;o__UBA4820;f__UBA4820;g__UBA4820;s__UBA4820 sp002402325	derived from metagenome
GCA_012798145.1	p__Acidobacteriota	0	0	0	nondenitrifier	0	0	d__Bacteria;p__Acidobacteriota;c__UBA4820;o__UBA4820;f__UBA4820;g__UBA4820;s__UBA4820 sp012798145	derived from metagenome
GCA_020722885.1	p__Acidobacteriota	0	0	0	nondenitrifier	0	0	d__Bacteria;p__Acidobacteriota;c__UBA4820;o__UBA4820;f__UBA4820;g__UBA4820;s__UBA4820 sp020722885	derived from metagenome
GCA_903847975.1	p__Acidobacteriota	1	0	0	NorOnly	0	0	d__Bacteria;p__Acidobacteriota;c__UBA6911;o__CAINFC01;f__CAINFC01;g__CAINFC01;s__CAINFC01 sp903847975	derived from metagenome
GCA_012517875.1	p__Acidobacteriota	0	0	0	nondenitrifier	0	0	d__Bacteria;p__Acidobacteriota;c__UBA6911;o__JAAYUB01;f__JAAYUB01;g__JAAYUB01;s__JAAYUB01 sp012517875	derived from metagenome
GCA_017996395.1	p__Acidobacteriota	1	0	0	NorOnly	0	0	d__Bacteria;p__Acidobacteriota;c__UBA6911;o__JAAYUB01;f__JAAYUB01;g__JAAYUB01;s__JAAYUB01 sp017996395	derived from metagenome
GCA_018001935.1	p__Acidobacteriota	0	0	0	nondenitrifier	0	0	d__Bacteria;p__Acidobacteriota;c__UBA6911;o__JAAYUB01;f__JAAYUB01;g__JAGNHB01;s__JAGNHB01 sp018001935	derived from metagenome
GCA_016179055.1	p__Acidobacteriota	0	0	0	nondenitrifier	0	0	d__Bacteria;p__Acidobacteriota;c__UBA6911;o__JACOSC01;f__JACOSC01;g__JACOSC01;s__JACOSC01 sp016179055	derived from metagenome
GCA_016210925.1	p__Acidobacteriota	0	0	1	NirOnly	0	0	d__Bacteria;p__Acidobacteriota;c__UBA6911;o__JACQTF01;f__JACQTF01;g__JACQTF01;s__JACQTF01 sp016210925	derived from metagenome
GCA_016211105.1	p__Acidobacteriota	0	0	0	nondenitrifier	0	0	d__Bacteria;p__Acidobacteriota;c__UBA6911;o__RPQK01;f__JACQSX01;g__JACQSX01;s__JACQSX01 sp016211105	derived from metagenome
GCA_020350445.1	p__Acidobacteriota	0	0	0	nondenitrifier	0	0	d__Bacteria;p__Acidobacteriota;c__UBA6911;o__RPQK01;f__RPQK01;g__G020350445;s__G020350445 sp020350445	derived from metagenome
GCA_016211085.1	p__Acidobacteriota	0	0	1	NirOnly	0	0	d__Bacteria;p__Acidobacteriota;c__UBA6911;o__RPQK01;f__RPQK01;g__JACQSY01;s__JACQSY01 sp016211085	derived from metagenome
GCA_022827025.1	p__Acidobacteriota	0	0	0	nondenitrifier	0	0	d__Bacteria;p__Acidobacteriota;c__UBA6911;o__RPQK01;f__RPQK01;g__JAJDTT01;s__JAJDTT01 sp022827025	derived from metagenome
GCA_012719355.1	p__Acidobacteriota	1	0	0	NorOnly	0	0	d__Bacteria;p__Acidobacteriota;c__UBA6911;o__UBA6911;f__UBA6911;g__JAAYAM01;s__JAAYAM01 sp012719355	derived from metagenome
GCA_012719455.1	p__Acidobacteriota	0	0	0	nondenitrifier	0	0	d__Bacteria;p__Acidobacteriota;c__UBA6911;o__UBA6911;f__UBA6911;g__JAAYCX01;s__JAAYCX01 sp012719455	derived from metagenome
GCA_012729555.1	p__Acidobacteriota	1	0	0	NorOnly	0	0	d__Bacteria;p__Acidobacteriota;c__UBA6911;o__UBA6911;f__UBA6911;g__JAAYCX01;s__JAAYCX01 sp012729555	derived from metagenome
GCA_013388445.1	p__Acidobacteriota	0	0	0	nondenitrifier	0	0	d__Bacteria;p__Acidobacteriota;c__UBA6911;o__UBA6911;f__UBA6911;g__JACADW01;s__JACADW01 sp013388445	derived from metagenome
GCA_016934295.1	p__Acidobacteriota	1	0	0	NorOnly	0	0	d__Bacteria;p__Acidobacteriota;c__UBA6911;o__UBA6911;f__UBA6911;g__UBA6911;s__UBA6911 sp016934295	derived from metagenome
GCA_002722645.1	p__Acidobacteriota	0	0	0	nondenitrifier	0	0	d__Bacteria;p__Acidobacteriota;c__UBA890;o__UBA890;f__UBA890;g__UBA890;s__UBA890 sp002722645	derived from metagenome
GCA_012103255.1	p__Acidobacteriota	0	0	0	nondenitrifier	0	0	d__Bacteria;p__Acidobacteriota;c__UBA890;o__UBA890;f__WLXD01;g__WLXD01;s__WLXD01 sp012103255	derived from metagenome
GCA_009835985.1	p__Acidobacteriota	0	0	0	nondenitrifier	0	0	d__Bacteria;p__Acidobacteriota;c__Vicinamibacteria;o__Bin61;f__Bin61;g__Bin61;s__Bin61 sp009835985	derived from metagenome
GCA_009840635.1	p__Acidobacteriota	0	0	0	nondenitrifier	0	0	d__Bacteria;p__Acidobacteriota;c__Vicinamibacteria;o__Bin61;f__Bin61;g__Bin61;s__Bin61 sp009840635	derived from metagenome
GCA_012271265.1	p__Acidobacteriota	0	0	0	nondenitrifier	0	0	d__Bacteria;p__Acidobacteriota;c__Vicinamibacteria;o__Bin61;f__Bin61;g__Bin61;s__Bin61 sp012271265	derived from metagenome
GCA_022820545.1	p__Acidobacteriota	0	0	0	nondenitrifier	0	0	d__Bacteria;p__Acidobacteriota;c__Vicinamibacteria;o__Bin61;f__Bin61;g__Bin61;s__Bin61 sp022820545	derived from metagenome
GCA_022822745.1	p__Acidobacteriota	0	0	0	nondenitrifier	0	0	d__Bacteria;p__Acidobacteriota;c__Vicinamibacteria;o__Bin61;f__Bin61;g__Bin61;s__Bin61 sp022822745	derived from metagenome
GCA_022826195.1	p__Acidobacteriota	0	0	0	nondenitrifier	0	0	d__Bacteria;p__Acidobacteriota;c__Vicinamibacteria;o__Bin61;f__Bin61;g__Bin61;s__Bin61 sp022826195	derived from metagenome
GCA_022826825.1	p__Acidobacteriota	0	0	0	nondenitrifier	0	0	d__Bacteria;p__Acidobacteriota;c__Vicinamibacteria;o__Bin61;f__Bin61;g__Bin61;s__Bin61 sp022826825	derived from metagenome
GCA_022828085.1	p__Acidobacteriota	0	0	0	nondenitrifier	0	0	d__Bacteria;p__Acidobacteriota;c__Vicinamibacteria;o__Bin61;f__Bin61;g__Bin61;s__Bin61 sp022828085	derived from metagenome
GCA_004356105.1	p__Acidobacteriota	0	0	0	nondenitrifier	0	0	d__Bacteria;p__Acidobacteriota;c__Vicinamibacteria;o__Bin61;f__SMYC01;g__SMYC01;s__SMYC01 sp004356105	derived from metagenome
GCA_003223555.1	p__Acidobacteriota	0	0	0	nondenitrifier	0	0	d__Bacteria;p__Acidobacteriota;c__Vicinamibacteria;o__Fen-336;f__Fen-336;g__AA32;s__AA32 sp003223555	derived from metagenome
GCA_023701125.1	p__Acidobacteriota	1	0	0	NorOnly	0	0	d__Bacteria;p__Acidobacteriota;c__Vicinamibacteria;o__Fen-336;f__Fen-336;g__WYBL01;s__WYBL01 sp023701125	derived from metagenome
GCA_016650185.1	p__Acidobacteriota	0	1	0	NosOnly	0	1	d__Bacteria;p__Acidobacteriota;c__Vicinamibacteria;o__Fen-336;f__JAGNNV01;g__JAGNNV01;s__JAGNNV01 sp016650185	derived from metagenome
GCA_017990495.1	p__Acidobacteriota	1	1	0	NorNos	0	1	d__Bacteria;p__Acidobacteriota;c__Vicinamibacteria;o__Fen-336;f__JAGNNV01;g__JAGNNV01;s__JAGNNV01 sp017990495	derived from metagenome
GCA_019694155.1	p__Acidobacteriota	1	1	1	complete	0	1	d__Bacteria;p__Acidobacteriota;c__Vicinamibacteria;o__Fen-336;f__JAGNNV01;g__JAGNNV01;s__JAGNNV01 sp019694155	derived from metagenome
GCA_021779795.1	p__Acidobacteriota	0	0	0	nondenitrifier	0	0	d__Bacteria;p__Acidobacteriota;c__Vicinamibacteria;o__Vicinamibacterales;f__Fen-181;g__FEN-299;s__FEN-299 sp021779795	derived from metagenome
GCA_016190995.1	p__Acidobacteriota	0	1	0	NosOnly	0	0	d__Bacteria;p__Acidobacteriota;c__Vicinamibacteria;o__Vicinamibacterales;f__JACPPN01;g__JACPPN01;s__JACPPN01 sp016190995	derived from metagenome
GCA_016178075.1	p__Acidobacteriota	0	0	0	nondenitrifier	0	0	d__Bacteria;p__Acidobacteriota;c__Vicinamibacteria;o__Vicinamibacterales;f__JACQTH01;g__JACQTH01;s__JACQTH01 sp016178075	derived from metagenome
GCA_023384595.1	p__Acidobacteriota	1	1	1	complete	0	1	d__Bacteria;p__Acidobacteriota;c__Vicinamibacteria;o__Vicinamibacterales;f__JAFNAJ01;g__JAHDVQ01;s__JAHDVQ01 sp023384595	derived from metagenome
GCA_020853395.1	p__Acidobacteriota	1	0	1	NirNor	0	0	d__Bacteria;p__Acidobacteriota;c__Vicinamibacteria;o__Vicinamibacterales;f__SCN-69-37;g__JADYYY01;s__JADYYY01 sp020853395	derived from metagenome
GCA_001724025.1	p__Acidobacteriota	1	1	1	complete	1	0	d__Bacteria;p__Acidobacteriota;c__Vicinamibacteria;o__Vicinamibacterales;f__SCN-69-37;g__SCN-69-37;s__SCN-69-37 sp001724025	derived from metagenome
GCA_003242705.1	p__Acidobacteriota	1	1	1	complete	0	1	d__Bacteria;p__Acidobacteriota;c__Vicinamibacteria;o__Vicinamibacterales;f__SCN-69-37;g__SCN-69-37;s__SCN-69-37 sp003242705	derived from metagenome
GCA_021824055.1	p__Acidobacteriota	0	1	0	NosOnly	0	1	d__Bacteria;p__Acidobacteriota;c__Vicinamibacteria;o__Vicinamibacterales;f__SCN-69-37;g__SCUN01;s__SCUN01 sp021824055	derived from metagenome
GCA_016716905.1	p__Acidobacteriota	0	1	0	NosOnly	0	1	d__Bacteria;p__Acidobacteriota;c__Vicinamibacteria;o__Vicinamibacterales;f__SCN-69-37;g__SYFT01;s__SYFT01 sp016716905	derived from metagenome
GCA_016871335.1	p__Acidobacteriota	0	1	0	NosOnly	0	1	d__Bacteria;p__Acidobacteriota;c__Vicinamibacteria;o__Vicinamibacterales;f__SCN-69-37;g__SYFT01;s__SYFT01 sp016871335	derived from metagenome
GCA_024653875.1	p__Acidobacteriota	1	1	0	NorNos	0	1	d__Bacteria;p__Acidobacteriota;c__Vicinamibacteria;o__Vicinamibacterales;f__SCN-69-37;g__SYFT01;s__SYFT01 sp024653875	derived from metagenome
GCA_009694735.1	p__Acidobacteriota	0	0	0	nondenitrifier	0	0	d__Bacteria;p__Acidobacteriota;c__Vicinamibacteria;o__Vicinamibacterales;f__UBA2999;g__12-FULL-67-14b;s__12-FULL-67-14b sp009694735	derived from metagenome
GCA_001767495.1	p__Acidobacteriota	1	0	1	NirNor	0	0	d__Bacteria;p__Acidobacteriota;c__Vicinamibacteria;o__Vicinamibacterales;f__UBA2999;g__2-12-FULL-65-11;s__2-12-FULL-65-11 sp001767495	derived from metagenome
GCA_018000455.1	p__Acidobacteriota	0	1	0	NosOnly	0	1	d__Bacteria;p__Acidobacteriota;c__Vicinamibacteria;o__Vicinamibacterales;f__UBA2999;g__CADEFD01;s__CADEFD01 sp018000455	derived from metagenome
GCA_902826065.1	p__Acidobacteriota	0	0	0	nondenitrifier	0	0	d__Bacteria;p__Acidobacteriota;c__Vicinamibacteria;o__Vicinamibacterales;f__UBA2999;g__CADEFD01;s__CADEFD01 sp902826065	derived from metagenome
GCA_902826515.1	p__Acidobacteriota	1	0	0	NorOnly	0	0	d__Bacteria;p__Acidobacteriota;c__Vicinamibacteria;o__Vicinamibacterales;f__UBA2999;g__CADEFD01;s__CADEFD01 sp902826515	derived from metagenome
GCA_013140775.1	p__Acidobacteriota	0	0	0	nondenitrifier	0	0	d__Bacteria;p__Acidobacteriota;c__Vicinamibacteria;o__Vicinamibacterales;f__UBA2999;g__Gp6-AA40;s__Gp6-AA40 sp013140775	derived from metagenome
GCA_016184455.1	p__Acidobacteriota	1	0	1	NirNor	0	0	d__Bacteria;p__Acidobacteriota;c__Vicinamibacteria;o__Vicinamibacterales;f__UBA2999;g__Gp6-AA40;s__Gp6-AA40 sp016184455	derived from metagenome
GCA_016210845.1	p__Acidobacteriota	1	0	1	NirNor	0	0	d__Bacteria;p__Acidobacteriota;c__Vicinamibacteria;o__Vicinamibacterales;f__UBA2999;g__Gp6-AA40;s__Gp6-AA40 sp016210845	derived from metagenome
GCA_016871375.1	p__Acidobacteriota	0	0	0	nondenitrifier	0	0	d__Bacteria;p__Acidobacteriota;c__Vicinamibacteria;o__Vicinamibacterales;f__UBA2999;g__Gp6-AA40;s__Gp6-AA40 sp016871375	derived from metagenome
GCA_945876205.1	p__Acidobacteriota	0	0	0	nondenitrifier	0	0	d__Bacteria;p__Acidobacteriota;c__Vicinamibacteria;o__Vicinamibacterales;f__UBA2999;g__Gp6-AA40;s__Gp6-AA40 sp945876205	derived from metagenome
GCA_001917905.1	p__Acidobacteriota	0	0	0	nondenitrifier	0	0	d__Bacteria;p__Acidobacteriota;c__Vicinamibacteria;o__Vicinamibacterales;f__UBA2999;g__Gp6-AA45;s__Gp6-AA45 sp001917905	derived from metagenome
GCA_003222455.1	p__Acidobacteriota	0	0	0	nondenitrifier	0	0	d__Bacteria;p__Acidobacteriota;c__Vicinamibacteria;o__Vicinamibacterales;f__UBA2999;g__Gp6-AA45;s__Gp6-AA45 sp003222455	derived from metagenome
GCA_016195265.1	p__Acidobacteriota	0	1	0	NosOnly	0	1	d__Bacteria;p__Acidobacteriota;c__Vicinamibacteria;o__Vicinamibacterales;f__UBA2999;g__Gp6-AA45;s__Gp6-AA45 sp016195265	derived from metagenome
GCA_003222555.1	p__Acidobacteriota	0	0	0	nondenitrifier	0	0	d__Bacteria;p__Acidobacteriota;c__Vicinamibacteria;o__Vicinamibacterales;f__UBA2999;g__JAHFUJ01;s__JAHFUJ01 sp003222555	derived from metagenome
GCA_023265105.1	p__Acidobacteriota	0	0	0	nondenitrifier	0	0	d__Bacteria;p__Acidobacteriota;c__Vicinamibacteria;o__Vicinamibacterales;f__UBA2999;g__JAHFUJ01;s__JAHFUJ01 sp023265105	derived from metagenome
GCA_021731095.1	p__Acidobacteriota	0	0	0	nondenitrifier	0	0	d__Bacteria;p__Acidobacteriota;c__Vicinamibacteria;o__Vicinamibacterales;f__UBA2999;g__JAKFYA01;s__JAKFYA01 sp021731095	derived from metagenome
GCA_023717525.1	p__Acidobacteriota	0	0	0	nondenitrifier	0	0	d__Bacteria;p__Acidobacteriota;c__Vicinamibacteria;o__Vicinamibacterales;f__UBA2999;g__JAMQPK01;s__JAMQPK01 sp023717525	derived from metagenome
GCA_016871255.1	p__Acidobacteriota	0	0	0	nondenitrifier	0	0	d__Bacteria;p__Acidobacteriota;c__Vicinamibacteria;o__Vicinamibacterales;f__UBA2999;g__VFZH01;s__VFZH01 sp016871255	derived from metagenome
GCA_016871195.1	p__Acidobacteriota	0	0	0	nondenitrifier	0	0	d__Bacteria;p__Acidobacteriota;c__Vicinamibacteria;o__Vicinamibacterales;f__UBA2999;g__VFZN01;s__VFZN01 sp016871195	derived from metagenome
GCA_020851325.1	p__Acidobacteriota	1	1	0	NorNos	0	1	d__Bacteria;p__Acidobacteriota;c__Vicinamibacteria;o__Vicinamibacterales;f__UBA2999;g__VFZN01;s__VFZN01 sp020851325	derived from metagenome
GCA_020851565.1	p__Acidobacteriota	0	1	0	NosOnly	0	1	d__Bacteria;p__Acidobacteriota;c__Vicinamibacteria;o__Vicinamibacterales;f__UBA2999;g__VFZN01;s__VFZN01 sp020851565	derived from metagenome
GCA_002328835.1	p__Acidobacteriota	0	1	0	NosOnly	1	0	d__Bacteria;p__Acidobacteriota;c__Vicinamibacteria;o__Vicinamibacterales;f__UBA823;g__UBA2161;s__UBA2161 sp002328835	derived from metagenome
GCA_002730525.1	p__Acidobacteriota	0	1	0	NosOnly	1	0	d__Bacteria;p__Acidobacteriota;c__Vicinamibacteria;o__Vicinamibacterales;f__UBA823;g__UBA2161;s__UBA2161 sp002730525	derived from metagenome
GCA_002296225.1	p__Acidobacteriota	0	0	0	nondenitrifier	0	0	d__Bacteria;p__Acidobacteriota;c__Vicinamibacteria;o__Vicinamibacterales;f__UBA823;g__UBA823;s__UBA823 sp002296225	derived from metagenome
GCA_022820825.1	p__Acidobacteriota	0	0	0	nondenitrifier	0	0	d__Bacteria;p__Acidobacteriota;c__Vicinamibacteria;o__Vicinamibacterales;f__UBA8438;g__JAAXGX01;s__JAAXGX01 sp022820825	derived from metagenome
GCA_021296475.1	p__Acidobacteriota	0	0	0	nondenitrifier	0	0	d__Bacteria;p__Acidobacteriota;c__Vicinamibacteria;o__Vicinamibacterales;f__UBA8438;g__JAGWAJ01;s__JAGWAJ01 sp021296475	derived from metagenome
GCA_022820675.1	p__Acidobacteriota	0	0	0	nondenitrifier	0	0	d__Bacteria;p__Acidobacteriota;c__Vicinamibacteria;o__Vicinamibacterales;f__UBA8438;g__JAJEEA01;s__JAJEEA01 sp022820675	derived from metagenome
GCA_022821235.1	p__Acidobacteriota	1	0	0	NorOnly	0	0	d__Bacteria;p__Acidobacteriota;c__Vicinamibacteria;o__Vicinamibacterales;f__UBA8438;g__JAJEEA01;s__JAJEEA01 sp022821235	derived from metagenome
GCA_015659035.1	p__Acidobacteriota	0	0	0	nondenitrifier	0	0	d__Bacteria;p__Acidobacteriota;c__Vicinamibacteria;o__Vicinamibacterales;f__UBA8438;g__NP936;s__NP936 sp015659035	derived from metagenome
GCA_022562495.1	p__Acidobacteriota	0	0	0	nondenitrifier	0	0	d__Bacteria;p__Acidobacteriota;c__Vicinamibacteria;o__Vicinamibacterales;f__UBA8438;g__NP936;s__NP936 sp022562495	derived from metagenome
GCA_913043805.1	p__Acidobacteriota	0	0	0	nondenitrifier	0	0	d__Bacteria;p__Acidobacteriota;c__Vicinamibacteria;o__Vicinamibacterales;f__UBA8438;g__UBA2994;s__UBA2994 sp913043805	derived from metagenome
GCA_002712885.1	p__Acidobacteriota	0	0	0	nondenitrifier	0	0	d__Bacteria;p__Acidobacteriota;c__Vicinamibacteria;o__Vicinamibacterales;f__UBA8438;g__UBA8438;s__UBA8438 sp002712885	derived from metagenome
GCA_009838525.1	p__Acidobacteriota	0	0	0	nondenitrifier	0	0	d__Bacteria;p__Acidobacteriota;c__Vicinamibacteria;o__Vicinamibacterales;f__UBA8438;g__VXRJ01;s__VXRJ01 sp009838525	derived from metagenome
GCA_009861545.1	p__Acidobacteriota	0	0	0	nondenitrifier	0	0	d__Bacteria;p__Acidobacteriota;c__Vicinamibacteria;o__Vicinamibacterales;f__UBA8438;g__WTFV01;s__WTFV01 sp009861545	derived from metagenome
GCA_011523485.1	p__Acidobacteriota	0	0	0	nondenitrifier	0	0	d__Bacteria;p__Acidobacteriota;c__Vicinamibacteria;o__Vicinamibacterales;f__UBA8438;g__WTFV01;s__WTFV01 sp011523485	derived from metagenome
GCA_011523845.1	p__Acidobacteriota	0	0	0	nondenitrifier	0	0	d__Bacteria;p__Acidobacteriota;c__Vicinamibacteria;o__Vicinamibacterales;f__UBA8438;g__WTFV01;s__WTFV01 sp011523845	derived from metagenome
GCA_021296515.1	p__Acidobacteriota	0	0	0	nondenitrifier	0	0	d__Bacteria;p__Acidobacteriota;c__Vicinamibacteria;o__Vicinamibacterales;f__UBA8438;g__WTFV01;s__WTFV01 sp021296515	derived from metagenome
GCA_001464065.1	p__Acidobacteriota	0	1	0	NosOnly	0	1	d__Bacteria;p__Acidobacteriota;c__Vicinamibacteria;o__Vicinamibacterales;f__Vicinamibacteraceae;g__Luteitalea;s__Luteitalea sp001464065	derived from metagenome
GCA_023427865.1	p__Acidobacteriota	1	1	0	NorNos	0	1	d__Bacteria;p__Acidobacteriota;c__Vicinamibacteria;o__Vicinamibacterales;f__Vicinamibacteraceae;g__Luteitalea;s__Luteitalea sp023427865	derived from metagenome
GCA_009377605.1	p__Acidobacteriota	0	0	1	NirOnly	0	0	d__Bacteria;p__Acidobacteriota;c__Vicinamibacteria;o__Vicinamibacterales;f__Vicinamibacteraceae;g__WHTT01;s__WHTT01 sp009377605	derived from metagenome
GCA_005888325.1	p__Actinomycetota	0	0	0	nondenitrifier	0	0	d__Bacteria;p__Actinomycetota;c__Acidimicrobiia;o__Acidimicrobiales;f__AC-14;g__AC-14;s__AC-14 sp005888325	derived from metagenome
GCA_023264995.1	p__Actinomycetota	0	0	0	nondenitrifier	0	0	d__Bacteria;p__Actinomycetota;c__Acidimicrobiia;o__Acidimicrobiales;f__AC-14;g__CADCTB01;s__CADCTB01 sp023264995	derived from metagenome
GCA_023265025.1	p__Actinomycetota	0	0	0	nondenitrifier	0	0	d__Bacteria;p__Actinomycetota;c__Acidimicrobiia;o__Acidimicrobiales;f__AC-14;g__CADCTB01;s__CADCTB01 sp023265025	derived from metagenome
GCA_902805665.1	p__Actinomycetota	0	0	0	nondenitrifier	0	0	d__Bacteria;p__Actinomycetota;c__Acidimicrobiia;o__Acidimicrobiales;f__AC-14;g__CADCTB01;s__CADCTB01 sp902805665	derived from metagenome
GCA_019243595.1	p__Actinomycetota	0	0	0	nondenitrifier	0	0	d__Bacteria;p__Actinomycetota;c__Acidimicrobiia;o__Acidimicrobiales;f__AC-14;g__CADDZP01;s__CADDZP01 sp019243595	derived from metagenome
GCA_902812475.1	p__Actinomycetota	0	0	0	nondenitrifier	0	0	d__Bacteria;p__Actinomycetota;c__Acidimicrobiia;o__Acidimicrobiales;f__AC-14;g__CADDZP01;s__CADDZP01 sp902812475	none
GCA_005888395.1	p__Actinomycetota	0	0	0	nondenitrifier	0	0	d__Bacteria;p__Actinomycetota;c__Acidimicrobiia;o__Acidimicrobiales;f__AC-25;g__AC-25;s__AC-25 sp005888395	derived from metagenome
GCA_005884125.1	p__Actinomycetota	0	0	0	nondenitrifier	0	0	d__Bacteria;p__Actinomycetota;c__Acidimicrobiia;o__Acidimicrobiales;f__AC-35;g__AC-35;s__AC-35 sp005884125	derived from metagenome
GCA_005888295.1	p__Actinomycetota	0	0	0	nondenitrifier	0	0	d__Bacteria;p__Actinomycetota;c__Acidimicrobiia;o__Acidimicrobiales;f__AC-9;g__AC-9;s__AC-9 sp005888295	derived from metagenome
GCF_000023265.1	p__Actinomycetota	0	0	0	nondenitrifier	0	0	d__Bacteria;p__Actinomycetota;c__Acidimicrobiia;o__Acidimicrobiales;f__Acidimicrobiaceae;g__Acidimicrobium;s__Acidimicrobium ferrooxidans	none
GCA_004366215.1	p__Actinomycetota	0	0	0	nondenitrifier	0	0	d__Bacteria;p__Actinomycetota;c__Acidimicrobiia;o__Acidimicrobiales;f__Acidimicrobiaceae;g__Acidimicrobium;s__Acidimicrobium sp004366215	derived from metagenome
GCF_000949295.1	p__Actinomycetota	0	0	0	nondenitrifier	0	0	d__Bacteria;p__Actinomycetota;c__Acidimicrobiia;o__Acidimicrobiales;f__Acidimicrobiaceae;g__Acidithrix;s__Acidithrix ferrooxidans	none
GCA_021785005.1	p__Actinomycetota	0	0	0	nondenitrifier	0	0	d__Bacteria;p__Actinomycetota;c__Acidimicrobiia;o__Acidimicrobiales;f__Acidimicrobiaceae;g__Acidithrix;s__Acidithrix sp021785005	derived from metagenome
GCA_021786375.1	p__Actinomycetota	0	0	0	nondenitrifier	0	0	d__Bacteria;p__Actinomycetota;c__Acidimicrobiia;o__Acidimicrobiales;f__Acidimicrobiaceae;g__Acidithrix;s__Acidithrix sp021786375	derived from metagenome
GCA_021795585.1	p__Actinomycetota	0	0	0	nondenitrifier	0	0	d__Bacteria;p__Actinomycetota;c__Acidimicrobiia;o__Acidimicrobiales;f__Acidimicrobiaceae;g__Acidithrix;s__Acidithrix sp021795585	derived from metagenome
GCA_021805205.1	p__Actinomycetota	0	0	0	nondenitrifier	0	0	d__Bacteria;p__Actinomycetota;c__Acidimicrobiia;o__Acidimicrobiales;f__Acidimicrobiaceae;g__Acidithrix;s__Acidithrix sp021805205	derived from metagenome
GCA_021826315.1	p__Actinomycetota	0	0	0	nondenitrifier	0	0	d__Bacteria;p__Actinomycetota;c__Acidimicrobiia;o__Acidimicrobiales;f__Acidimicrobiaceae;g__Acidithrix;s__Acidithrix sp021826315	derived from metagenome
GCA_021841935.1	p__Actinomycetota	0	0	0	nondenitrifier	0	0	d__Bacteria;p__Actinomycetota;c__Acidimicrobiia;o__Acidimicrobiales;f__Acidimicrobiaceae;g__Acidithrix;s__Acidithrix sp021841935	derived from metagenome
GCA_021847985.1	p__Actinomycetota	0	0	0	nondenitrifier	0	0	d__Bacteria;p__Actinomycetota;c__Acidimicrobiia;o__Acidimicrobiales;f__Acidimicrobiaceae;g__Acidithrix;s__Acidithrix sp021847985	derived from metagenome
GCA_021850605.1	p__Actinomycetota	0	0	0	nondenitrifier	0	0	d__Bacteria;p__Actinomycetota;c__Acidimicrobiia;o__Acidimicrobiales;f__Acidimicrobiaceae;g__Acidithrix;s__Acidithrix sp021850605	derived from metagenome
GCF_000949255.1	p__Actinomycetota	0	0	0	nondenitrifier	0	0	d__Bacteria;p__Actinomycetota;c__Acidimicrobiia;o__Acidimicrobiales;f__Acidimicrobiaceae;g__Ferrimicrobium;s__Ferrimicrobium acidiphilum	none
GCA_021806545.1	p__Actinomycetota	0	0	0	nondenitrifier	0	0	d__Bacteria;p__Actinomycetota;c__Acidimicrobiia;o__Acidimicrobiales;f__Acidimicrobiaceae;g__Ferrimicrobium;s__Ferrimicrobium sp021806545	derived from metagenome
GCA_021819725.1	p__Actinomycetota	0	0	0	nondenitrifier	0	0	d__Bacteria;p__Actinomycetota;c__Acidimicrobiia;o__Acidimicrobiales;f__Acidimicrobiaceae;g__Ferrimicrobium;s__Ferrimicrobium sp021819725	derived from metagenome
GCA_021822605.1	p__Actinomycetota	0	0	0	nondenitrifier	0	0	d__Bacteria;p__Actinomycetota;c__Acidimicrobiia;o__Acidimicrobiales;f__Acidimicrobiaceae;g__Ferrimicrobium;s__Ferrimicrobium sp021822605	derived from metagenome
GCA_022690815.1	p__Actinomycetota	0	0	0	nondenitrifier	0	0	d__Bacteria;p__Actinomycetota;c__Acidimicrobiia;o__Acidimicrobiales;f__Acidimicrobiaceae;g__Ferrimicrobium;s__Ferrimicrobium sp022690815	derived from metagenome
GCA_021784785.1	p__Actinomycetota	0	0	0	nondenitrifier	0	0	d__Bacteria;p__Actinomycetota;c__Acidimicrobiia;o__Acidimicrobiales;f__Acidimicrobiaceae;g__Ferrithrix;s__Ferrithrix sp021784785	derived from metagenome
GCA_021785255.1	p__Actinomycetota	0	0	0	nondenitrifier	0	0	d__Bacteria;p__Actinomycetota;c__Acidimicrobiia;o__Acidimicrobiales;f__Acidimicrobiaceae;g__Ferrithrix;s__Ferrithrix sp021785255	derived from metagenome
GCF_900128965.1	p__Actinomycetota	0	0	0	nondenitrifier	0	0	d__Bacteria;p__Actinomycetota;c__Acidimicrobiia;o__Acidimicrobiales;f__Acidimicrobiaceae;g__Ferrithrix;s__Ferrithrix thermotolerans	none
GCA_013044385.1	p__Actinomycetota	0	0	0	nondenitrifier	0	0	d__Bacteria;p__Actinomycetota;c__Acidimicrobiia;o__Acidimicrobiales;f__Acidimicrobiaceae;g__JABEUN01;s__JABEUN01 sp013044385	derived from metagenome
GCA_013044415.1	p__Actinomycetota	0	0	0	nondenitrifier	0	0	d__Bacteria;p__Actinomycetota;c__Acidimicrobiia;o__Acidimicrobiales;f__Acidimicrobiaceae;g__JABEUN01;s__JABEUN01 sp013044415	derived from metagenome
GCA_013044475.1	p__Actinomycetota	0	0	0	nondenitrifier	0	0	d__Bacteria;p__Actinomycetota;c__Acidimicrobiia;o__Acidimicrobiales;f__Acidimicrobiaceae;g__JABEUN01;s__JABEUN01 sp013044475	derived from metagenome
GCA_021846265.1	p__Actinomycetota	0	0	0	nondenitrifier	0	0	d__Bacteria;p__Actinomycetota;c__Acidimicrobiia;o__Acidimicrobiales;f__Acidimicrobiaceae;g__JABEUN01;s__JABEUN01 sp021846265	derived from metagenome
GCA_021799875.1	p__Actinomycetota	0	0	0	nondenitrifier	0	0	d__Bacteria;p__Actinomycetota;c__Acidimicrobiia;o__Acidimicrobiales;f__Acidimicrobiaceae;g__JAJYZP01;s__JAJYZP01 sp021799875	derived from metagenome
GCA_021784675.1	p__Actinomycetota	0	0	0	nondenitrifier	0	0	d__Bacteria;p__Actinomycetota;c__Acidimicrobiia;o__Acidimicrobiales;f__Acidimicrobiaceae;g__JAKARV01;s__JAKARV01 sp021784675	derived from metagenome
GCA_021819205.1	p__Actinomycetota	0	0	0	nondenitrifier	0	0	d__Bacteria;p__Actinomycetota;c__Acidimicrobiia;o__Acidimicrobiales;f__Acidimicrobiaceae;g__JAKARV01;s__JAKARV01 sp021819205	derived from metagenome
GCA_004298555.1	p__Actinomycetota	0	0	0	nondenitrifier	0	0	d__Bacteria;p__Actinomycetota;c__Acidimicrobiia;o__Acidimicrobiales;f__Acidimicrobiaceae;g__SCQM01;s__SCQM01 sp004298555	derived from metagenome
GCA_013044365.1	p__Actinomycetota	0	0	0	nondenitrifier	0	0	d__Bacteria;p__Actinomycetota;c__Acidimicrobiia;o__Acidimicrobiales;f__Acidimicrobiaceae;g__SCQM01;s__SCQM01 sp013044365	derived from metagenome
GCA_021777475.1	p__Actinomycetota	0	0	0	nondenitrifier	0	0	d__Bacteria;p__Actinomycetota;c__Acidimicrobiia;o__Acidimicrobiales;f__Acidimicrobiaceae;g__SCQM01;s__SCQM01 sp021777475	derived from metagenome
GCA_021799035.1	p__Actinomycetota	0	0	0	nondenitrifier	0	0	d__Bacteria;p__Actinomycetota;c__Acidimicrobiia;o__Acidimicrobiales;f__Acidimicrobiaceae;g__SCQM01;s__SCQM01 sp021799035	derived from metagenome
GCA_021803345.1	p__Actinomycetota	0	0	0	nondenitrifier	0	0	d__Bacteria;p__Actinomycetota;c__Acidimicrobiia;o__Acidimicrobiales;f__Acidimicrobiaceae;g__SCQM01;s__SCQM01 sp021803345	derived from metagenome
GCA_021810525.1	p__Actinomycetota	0	0	0	nondenitrifier	0	0	d__Bacteria;p__Actinomycetota;c__Acidimicrobiia;o__Acidimicrobiales;f__Acidimicrobiaceae;g__SCQM01;s__SCQM01 sp021810525	derived from metagenome
GCA_002239105.1	p__Actinomycetota	0	0	0	nondenitrifier	0	0	d__Bacteria;p__Actinomycetota;c__Acidimicrobiia;o__Acidimicrobiales;f__Bin134;g__Bin134;s__Bin134 sp002239105	derived from metagenome
GCA_009842675.1	p__Actinomycetota	0	0	0	nondenitrifier	0	0	d__Bacteria;p__Actinomycetota;c__Acidimicrobiia;o__Acidimicrobiales;f__Bin134;g__Bin134;s__Bin134 sp009842675	derived from metagenome
GCA_009843865.1	p__Actinomycetota	0	0	0	nondenitrifier	0	0	d__Bacteria;p__Actinomycetota;c__Acidimicrobiia;o__Acidimicrobiales;f__Bin134;g__Bin134;s__Bin134 sp009843865	derived from metagenome
GCA_022819825.1	p__Actinomycetota	0	0	0	nondenitrifier	0	0	d__Bacteria;p__Actinomycetota;c__Acidimicrobiia;o__Acidimicrobiales;f__Bin134;g__Bin134;s__Bin134 sp022819825	derived from metagenome
GCA_022821105.1	p__Actinomycetota	0	0	0	nondenitrifier	0	0	d__Bacteria;p__Actinomycetota;c__Acidimicrobiia;o__Acidimicrobiales;f__Bin134;g__Bin134;s__Bin134 sp022821105	derived from metagenome
GCA_022821445.1	p__Actinomycetota	0	0	0	nondenitrifier	0	0	d__Bacteria;p__Actinomycetota;c__Acidimicrobiia;o__Acidimicrobiales;f__Bin134;g__Bin134;s__Bin134 sp022821445	derived from metagenome
GCA_022822265.1	p__Actinomycetota	0	0	0	nondenitrifier	0	0	d__Bacteria;p__Actinomycetota;c__Acidimicrobiia;o__Acidimicrobiales;f__Bin134;g__Bin134;s__Bin134 sp022822265	derived from metagenome
GCA_022822905.1	p__Actinomycetota	0	0	0	nondenitrifier	0	0	d__Bacteria;p__Actinomycetota;c__Acidimicrobiia;o__Acidimicrobiales;f__Bin134;g__Bin134;s__Bin134 sp022822905	derived from metagenome
GCA_022825005.1	p__Actinomycetota	0	0	0	nondenitrifier	0	0	d__Bacteria;p__Actinomycetota;c__Acidimicrobiia;o__Acidimicrobiales;f__Bin134;g__Bin134;s__Bin134 sp022825005	derived from metagenome
GCA_022826705.1	p__Actinomycetota	0	0	0	nondenitrifier	0	0	d__Bacteria;p__Actinomycetota;c__Acidimicrobiia;o__Acidimicrobiales;f__Bin134;g__Bin134;s__Bin134 sp022826705	derived from metagenome
GCA_022827405.1	p__Actinomycetota	0	0	0	nondenitrifier	0	0	d__Bacteria;p__Actinomycetota;c__Acidimicrobiia;o__Acidimicrobiales;f__Bin134;g__Bin134;s__Bin134 sp022827405	derived from metagenome
GCA_009835395.1	p__Actinomycetota	0	0	0	nondenitrifier	0	0	d__Bacteria;p__Actinomycetota;c__Acidimicrobiia;o__Acidimicrobiales;f__Bin134;g__VXNF01;s__VXNF01 sp009835395	derived from metagenome
GCA_009840735.1	p__Actinomycetota	0	0	0	nondenitrifier	0	0	d__Bacteria;p__Actinomycetota;c__Acidimicrobiia;o__Acidimicrobiales;f__Bin134;g__VXNF01;s__VXNF01 sp009840735	derived from metagenome
GCA_021296415.1	p__Actinomycetota	0	0	0	nondenitrifier	0	0	d__Bacteria;p__Actinomycetota;c__Acidimicrobiia;o__Acidimicrobiales;f__Bin134;g__VXNF01;s__VXNF01 sp021296415	derived from metagenome
GCA_003159795.1	p__Actinomycetota	0	0	0	nondenitrifier	0	0	d__Bacteria;p__Actinomycetota;c__Acidimicrobiia;o__Acidimicrobiales;f__Bog-793;g__Bog-793;s__Bog-793 sp003159795	derived from metagenome
GCA_903845085.1	p__Actinomycetota	0	0	0	nondenitrifier	0	0	d__Bacteria;p__Actinomycetota;c__Acidimicrobiia;o__Acidimicrobiales;f__Bog-793;g__CAIVND01;s__CAIVND01 sp903845085	derived from metagenome
GCA_903907185.1	p__Actinomycetota	0	0	0	nondenitrifier	0	0	d__Bacteria;p__Actinomycetota;c__Acidimicrobiia;o__Acidimicrobiales;f__Bog-793;g__CAIVND01;s__CAIVND01 sp903907185	derived from metagenome
GCA_003139355.1	p__Actinomycetota	0	0	0	nondenitrifier	0	0	d__Bacteria;p__Actinomycetota;c__Acidimicrobiia;o__Acidimicrobiales;f__Bog-793;g__Fen-455;s__Fen-455 sp003139355	derived from metagenome
GCA_003140595.1	p__Actinomycetota	0	0	0	nondenitrifier	0	0	d__Bacteria;p__Actinomycetota;c__Acidimicrobiia;o__Acidimicrobiales;f__Bog-793;g__Fen-455;s__Fen-455 sp003140595	derived from metagenome
GCA_003166375.1	p__Actinomycetota	0	0	0	nondenitrifier	0	0	d__Bacteria;p__Actinomycetota;c__Acidimicrobiia;o__Acidimicrobiales;f__Bog-793;g__Fen-455;s__Fen-455 sp003166375	derived from metagenome
GCA_003170375.1	p__Actinomycetota	0	0	0	nondenitrifier	0	0	d__Bacteria;p__Actinomycetota;c__Acidimicrobiia;o__Acidimicrobiales;f__Bog-793;g__Fen-455;s__Fen-455 sp003170375	derived from metagenome
GCA_021798745.1	p__Actinomycetota	0	0	0	nondenitrifier	0	0	d__Bacteria;p__Actinomycetota;c__Acidimicrobiia;o__Acidimicrobiales;f__Bog-793;g__JAJZBW01;s__JAJZBW01 sp021798745	derived from metagenome
GCA_021846125.1	p__Actinomycetota	0	0	0	nondenitrifier	0	0	d__Bacteria;p__Actinomycetota;c__Acidimicrobiia;o__Acidimicrobiales;f__Bog-793;g__JAJZCK01;s__JAJZCK01 sp021846125	derived from metagenome
GCA_021794645.1	p__Actinomycetota	0	0	0	nondenitrifier	0	0	d__Bacteria;p__Actinomycetota;c__Acidimicrobiia;o__Acidimicrobiales;f__Bog-793;g__JAJZLV01;s__JAJZLV01 sp021794645	derived from metagenome
GCA_021803215.1	p__Actinomycetota	0	0	0	nondenitrifier	0	0	d__Bacteria;p__Actinomycetota;c__Acidimicrobiia;o__Acidimicrobiales;f__Bog-793;g__JAJZLV01;s__JAJZLV01 sp021803215	derived from metagenome
GCA_021796535.1	p__Actinomycetota	0	0	0	nondenitrifier	0	0	d__Bacteria;p__Actinomycetota;c__Acidimicrobiia;o__Acidimicrobiales;f__Bog-793;g__JAJZMK01;s__JAJZMK01 sp021796535	derived from metagenome
GCA_021798275.1	p__Actinomycetota	0	0	0	nondenitrifier	0	0	d__Bacteria;p__Actinomycetota;c__Acidimicrobiia;o__Acidimicrobiales;f__Bog-793;g__JAJZMK01;s__JAJZMK01 sp021798275	derived from metagenome
GCA_021829645.1	p__Actinomycetota	0	0	0	nondenitrifier	0	0	d__Bacteria;p__Actinomycetota;c__Acidimicrobiia;o__Acidimicrobiales;f__Bog-793;g__JAJZMK01;s__JAJZMK01 sp021829645	derived from metagenome
GCA_021796545.1	p__Actinomycetota	0	0	0	nondenitrifier	0	0	d__Bacteria;p__Actinomycetota;c__Acidimicrobiia;o__Acidimicrobiales;f__Bog-793;g__JAKABX01;s__JAKABX01 sp021796545	derived from metagenome
GCA_021798985.1	p__Actinomycetota	0	0	0	nondenitrifier	0	0	d__Bacteria;p__Actinomycetota;c__Acidimicrobiia;o__Acidimicrobiales;f__Bog-793;g__JAKABX01;s__JAKABX01 sp021798985	derived from metagenome
GCA_021809805.1	p__Actinomycetota	0	0	0	nondenitrifier	0	0	d__Bacteria;p__Actinomycetota;c__Acidimicrobiia;o__Acidimicrobiales;f__Bog-793;g__JAKABX01;s__JAKABX01 sp021809805	derived from metagenome
GCA_021796455.1	p__Actinomycetota	0	0	0	nondenitrifier	0	0	d__Bacteria;p__Actinomycetota;c__Acidimicrobiia;o__Acidimicrobiales;f__Bog-793;g__JAKACA01;s__JAKACA01 sp021796455	derived from metagenome
GCA_021797795.1	p__Actinomycetota	0	0	0	nondenitrifier	0	0	d__Bacteria;p__Actinomycetota;c__Acidimicrobiia;o__Acidimicrobiales;f__Bog-793;g__JAKACF01;s__JAKACF01 sp021797795	derived from metagenome
GCA_021821585.1	p__Actinomycetota	0	0	0	nondenitrifier	0	0	d__Bacteria;p__Actinomycetota;c__Acidimicrobiia;o__Acidimicrobiales;f__Bog-793;g__JAKACF01;s__JAKACF01 sp021821585	derived from metagenome
GCA_021786195.1	p__Actinomycetota	0	0	0	nondenitrifier	0	0	d__Bacteria;p__Actinomycetota;c__Acidimicrobiia;o__Acidimicrobiales;f__Bog-793;g__JAKAOD01;s__JAKAOD01 sp021786195	derived from metagenome
GCA_021823365.1	p__Actinomycetota	0	0	0	nondenitrifier	0	0	d__Bacteria;p__Actinomycetota;c__Acidimicrobiia;o__Acidimicrobiales;f__Bog-793;g__JAKAOD01;s__JAKAOD01 sp021823365	derived from metagenome
GCA_021791795.1	p__Actinomycetota	0	0	0	nondenitrifier	0	0	d__Bacteria;p__Actinomycetota;c__Acidimicrobiia;o__Acidimicrobiales;f__Bog-793;g__JAKATT01;s__JAKATT01 sp021791795	derived from metagenome
GCA_021818615.1	p__Actinomycetota	0	0	0	nondenitrifier	0	0	d__Bacteria;p__Actinomycetota;c__Acidimicrobiia;o__Acidimicrobiales;f__Bog-793;g__JAKATT01;s__JAKATT01 sp021818615	derived from metagenome
GCA_021809425.1	p__Actinomycetota	0	0	0	nondenitrifier	0	0	d__Bacteria;p__Actinomycetota;c__Acidimicrobiia;o__Acidimicrobiales;f__Bog-793;g__JAKBAA01;s__JAKBAA01 sp021809425	derived from metagenome
GCA_021838945.1	p__Actinomycetota	0	0	0	nondenitrifier	0	0	d__Bacteria;p__Actinomycetota;c__Acidimicrobiia;o__Acidimicrobiales;f__Bog-793;g__JAKCCH01;s__JAKCCH01 sp021838945	derived from metagenome
GCA_003136185.1	p__Actinomycetota	0	0	0	nondenitrifier	0	0	d__Bacteria;p__Actinomycetota;c__Acidimicrobiia;o__Acidimicrobiales;f__Bog-793;g__Palsa-601;s__Palsa-601 sp003136185	derived from metagenome
GCA_902805555.1	p__Actinomycetota	0	0	0	nondenitrifier	0	0	d__Bacteria;p__Actinomycetota;c__Acidimicrobiia;o__Acidimicrobiales;f__CADCSY01;g__CADCSY01;s__CADCSY01 sp902805555	derived from metagenome
GCA_016178435.1	p__Actinomycetota	0	0	0	nondenitrifier	0	0	d__Bacteria;p__Actinomycetota;c__Acidimicrobiia;o__Acidimicrobiales;f__CADCSY01;g__JACOTK01;s__JACOTK01 sp016178435	derived from metagenome
GCA_019348495.1	p__Actinomycetota	0	0	0	nondenitrifier	0	0	d__Bacteria;p__Actinomycetota;c__Acidimicrobiia;o__Acidimicrobiales;f__CADCSY01;g__JADDRA01;s__JADDRA01 sp019348495	derived from metagenome
GCA_019510095.1	p__Actinomycetota	0	0	0	nondenitrifier	0	0	d__Bacteria;p__Actinomycetota;c__Acidimicrobiia;o__Acidimicrobiales;f__CADCSY01;g__JAEKLB01;s__JAEKLB01 sp019510095	derived from metagenome
GCA_019347915.1	p__Actinomycetota	0	0	0	nondenitrifier	0	0	d__Bacteria;p__Actinomycetota;c__Acidimicrobiia;o__Acidimicrobiales;f__CADCSY01;g__JAHWJR01;s__JAHWJR01 sp019347915	derived from metagenome
GCA_019348335.1	p__Actinomycetota	0	0	0	nondenitrifier	0	0	d__Bacteria;p__Actinomycetota;c__Acidimicrobiia;o__Acidimicrobiales;f__CADCSY01;g__JAHWJR01;s__JAHWJR01 sp019348335	derived from metagenome
GCA_016781135.1	p__Actinomycetota	0	0	0	nondenitrifier	0	0	d__Bacteria;p__Actinomycetota;c__Acidimicrobiia;o__Acidimicrobiales;f__CADCSY01;g__LC5-5;s__LC5-5 sp016781135	derived from metagenome
GCA_019348535.1	p__Actinomycetota	0	0	0	nondenitrifier	0	0	d__Bacteria;p__Actinomycetota;c__Acidimicrobiia;o__Acidimicrobiales;f__CADCSY01;g__LC5-5;s__LC5-5 sp019348535	derived from metagenome
GCA_902805655.1	p__Actinomycetota	0	0	0	nondenitrifier	0	0	d__Bacteria;p__Actinomycetota;c__Acidimicrobiia;o__Acidimicrobiales;f__CADCTF01;g__CADCTF01;s__CADCTF01 sp902805655	derived from metagenome
GCA_019348255.1	p__Actinomycetota	0	0	0	nondenitrifier	0	0	d__Bacteria;p__Actinomycetota;c__Acidimicrobiia;o__Acidimicrobiales;f__CADCTF01;g__JAHWJQ01;s__JAHWJQ01 sp019348255	derived from metagenome
GCA_903921205.1	p__Actinomycetota	0	0	0	nondenitrifier	0	0	d__Bacteria;p__Actinomycetota;c__Acidimicrobiia;o__Acidimicrobiales;f__CAIXPF01;g__CAIXPF01;s__CAIXPF01 sp903921205	derived from metagenome
GCA_945906305.1	p__Actinomycetota	0	0	0	nondenitrifier	0	0	d__Bacteria;p__Actinomycetota;c__Acidimicrobiia;o__Acidimicrobiales;f__CAIXPF01;g__CAIXPF01;s__CAIXPF01 sp945906305	derived from metagenome
GCA_016870475.1	p__Actinomycetota	0	0	0	nondenitrifier	0	0	d__Bacteria;p__Actinomycetota;c__Acidimicrobiia;o__Acidimicrobiales;f__CAIXPF01;g__VGBO01;s__VGBO01 sp016870475	derived from metagenome
GCA_002861595.1	p__Actinomycetota	0	0	0	nondenitrifier	0	0	d__Bacteria;p__Actinomycetota;c__Acidimicrobiia;o__Acidimicrobiales;f__GCA-2861595;g__GCA-2861595;s__GCA-2861595 sp002861595	derived from metagenome
GCA_023264975.1	p__Actinomycetota	0	0	0	nondenitrifier	0	0	d__Bacteria;p__Actinomycetota;c__Acidimicrobiia;o__Acidimicrobiales;f__GCA-2861595;g__JAHFUS01;s__JAHFUS01 sp023264975	derived from metagenome
GCA_016781225.1	p__Actinomycetota	0	0	0	nondenitrifier	0	0	d__Bacteria;p__Actinomycetota;c__Acidimicrobiia;o__Acidimicrobiales;f__GCA-2861595;g__YB1-3;s__YB1-3 sp016781225	derived from metagenome
GCA_014190295.1	p__Actinomycetota	0	0	0	nondenitrifier	0	0	d__Bacteria;p__Actinomycetota;c__Acidimicrobiia;o__Acidimicrobiales;f__Ilumatobacteraceae;g__BACL27;s__BACL27 sp014190295	derived from environmental sample
GCA_016462185.1	p__Actinomycetota	0	0	0	nondenitrifier	0	0	d__Bacteria;p__Actinomycetota;c__Acidimicrobiia;o__Acidimicrobiales;f__Ilumatobacteraceae;g__BACL27;s__BACL27 sp016462185	derived from metagenome
GCA_016463105.1	p__Actinomycetota	0	0	0	nondenitrifier	0	0	d__Bacteria;p__Actinomycetota;c__Acidimicrobiia;o__Acidimicrobiales;f__Ilumatobacteraceae;g__BACL27;s__BACL27 sp016463105	derived from metagenome
GCA_016870935.1	p__Actinomycetota	0	0	0	nondenitrifier	0	0	d__Bacteria;p__Actinomycetota;c__Acidimicrobiia;o__Acidimicrobiales;f__Ilumatobacteraceae;g__BACL27;s__BACL27 sp016870935	derived from metagenome
GCA_016871295.1	p__Actinomycetota	0	0	0	nondenitrifier	0	0	d__Bacteria;p__Actinomycetota;c__Acidimicrobiia;o__Acidimicrobiales;f__Ilumatobacteraceae;g__BACL27;s__BACL27 sp016871295	derived from metagenome
GCA_945861325.1	p__Actinomycetota	0	0	0	nondenitrifier	0	0	d__Bacteria;p__Actinomycetota;c__Acidimicrobiia;o__Acidimicrobiales;f__Ilumatobacteraceae;g__BACL27;s__BACL27 sp945861325	derived from metagenome
GCA_945862025.1	p__Actinomycetota	0	0	0	nondenitrifier	0	0	d__Bacteria;p__Actinomycetota;c__Acidimicrobiia;o__Acidimicrobiales;f__Ilumatobacteraceae;g__BACL27;s__BACL27 sp945862025	derived from metagenome
GCA_945865395.1	p__Actinomycetota	0	0	0	nondenitrifier	0	0	d__Bacteria;p__Actinomycetota;c__Acidimicrobiia;o__Acidimicrobiales;f__Ilumatobacteraceae;g__BACL27;s__BACL27 sp945865395	derived from metagenome
GCA_945885515.1	p__Actinomycetota	0	0	0	nondenitrifier	0	0	d__Bacteria;p__Actinomycetota;c__Acidimicrobiia;o__Acidimicrobiales;f__Ilumatobacteraceae;g__BACL27;s__BACL27 sp945885515	derived from metagenome
GCA_017856815.1	p__Actinomycetota	0	0	0	nondenitrifier	0	0	d__Bacteria;p__Actinomycetota;c__Acidimicrobiia;o__Acidimicrobiales;f__Ilumatobacteraceae;g__CAIYHK01;s__CAIYHK01 sp017856815	derived from metagenome
GCA_903925985.1	p__Actinomycetota	0	0	0	nondenitrifier	0	0	d__Bacteria;p__Actinomycetota;c__Acidimicrobiia;o__Acidimicrobiales;f__Ilumatobacteraceae;g__CAIYHK01;s__CAIYHK01 sp903925985	derived from metagenome
GCA_001510385.1	p__Actinomycetota	0	0	0	nondenitrifier	0	0	d__Bacteria;p__Actinomycetota;c__Acidimicrobiia;o__Acidimicrobiales;f__Ilumatobacteraceae;g__Casp-actino5;s__Casp-actino5 sp001510385	derived from metagenome
GCA_002501485.1	p__Actinomycetota	0	0	0	nondenitrifier	0	0	d__Bacteria;p__Actinomycetota;c__Acidimicrobiia;o__Acidimicrobiales;f__Ilumatobacteraceae;g__Casp-actino5;s__Casp-actino5 sp002501485	derived from metagenome
GCA_002727235.1	p__Actinomycetota	0	0	0	nondenitrifier	0	0	d__Bacteria;p__Actinomycetota;c__Acidimicrobiia;o__Acidimicrobiales;f__Ilumatobacteraceae;g__Casp-actino5;s__Casp-actino5 sp002727235	derived from metagenome
GCA_012269985.1	p__Actinomycetota	0	0	0	nondenitrifier	0	0	d__Bacteria;p__Actinomycetota;c__Acidimicrobiia;o__Acidimicrobiales;f__Ilumatobacteraceae;g__Casp-actino5;s__Casp-actino5 sp012269985	derived from metagenome
GCA_017859395.1	p__Actinomycetota	0	0	0	nondenitrifier	0	0	d__Bacteria;p__Actinomycetota;c__Acidimicrobiia;o__Acidimicrobiales;f__Ilumatobacteraceae;g__Casp-actino5;s__Casp-actino5 sp017859395	derived from metagenome
GCA_017859785.1	p__Actinomycetota	0	0	0	nondenitrifier	0	0	d__Bacteria;p__Actinomycetota;c__Acidimicrobiia;o__Acidimicrobiales;f__Ilumatobacteraceae;g__Casp-actino5;s__Casp-actino5 sp017859785	derived from metagenome
GCA_022425725.1	p__Actinomycetota	0	0	0	nondenitrifier	0	0	d__Bacteria;p__Actinomycetota;c__Acidimicrobiia;o__Acidimicrobiales;f__Ilumatobacteraceae;g__Casp-actino5;s__Casp-actino5 sp022425725	derived from metagenome
GCA_023262325.1	p__Actinomycetota	0	0	0	nondenitrifier	0	0	d__Bacteria;p__Actinomycetota;c__Acidimicrobiia;o__Acidimicrobiales;f__Ilumatobacteraceae;g__Casp-actino5;s__Casp-actino5 sp023262325	derived from metagenome
GCA_004379135.1	p__Actinomycetota	0	0	0	nondenitrifier	0	0	d__Bacteria;p__Actinomycetota;c__Acidimicrobiia;o__Acidimicrobiales;f__Ilumatobacteraceae;g__Casp-actino8;s__Casp-actino8 sp004379135	derived from metagenome
GCA_009704425.1	p__Actinomycetota	0	0	0	nondenitrifier	0	0	d__Bacteria;p__Actinomycetota;c__Acidimicrobiia;o__Acidimicrobiales;f__Ilumatobacteraceae;g__Casp-actino8;s__Casp-actino8 sp009704425	derived from metagenome
GCA_009923785.1	p__Actinomycetota	0	0	0	nondenitrifier	0	0	d__Bacteria;p__Actinomycetota;c__Acidimicrobiia;o__Acidimicrobiales;f__Ilumatobacteraceae;g__Casp-actino8;s__Casp-actino8 sp009923785	derived from metagenome
GCA_010030605.1	p__Actinomycetota	0	0	0	nondenitrifier	0	0	d__Bacteria;p__Actinomycetota;c__Acidimicrobiia;o__Acidimicrobiales;f__Ilumatobacteraceae;g__Casp-actino8;s__Casp-actino8 sp010030605	derived from metagenome
GCA_014190215.1	p__Actinomycetota	0	0	0	nondenitrifier	0	0	d__Bacteria;p__Actinomycetota;c__Acidimicrobiia;o__Acidimicrobiales;f__Ilumatobacteraceae;g__Casp-actino8;s__Casp-actino8 sp014190215	derived from environmental sample
GCA_016871355.1	p__Actinomycetota	0	0	0	nondenitrifier	0	0	d__Bacteria;p__Actinomycetota;c__Acidimicrobiia;o__Acidimicrobiales;f__Ilumatobacteraceae;g__Casp-actino8;s__Casp-actino8 sp016871355	derived from metagenome
GCA_016871395.1	p__Actinomycetota	0	0	0	nondenitrifier	0	0	d__Bacteria;p__Actinomycetota;c__Acidimicrobiia;o__Acidimicrobiales;f__Ilumatobacteraceae;g__Casp-actino8;s__Casp-actino8 sp016871395	derived from metagenome
GCA_018882725.1	p__Actinomycetota	0	0	0	nondenitrifier	0	0	d__Bacteria;p__Actinomycetota;c__Acidimicrobiia;o__Acidimicrobiales;f__Ilumatobacteraceae;g__Casp-actino8;s__Casp-actino8 sp018882725	derived from metagenome
GCA_021298195.1	p__Actinomycetota	0	0	0	nondenitrifier	0	0	d__Bacteria;p__Actinomycetota;c__Acidimicrobiia;o__Acidimicrobiales;f__Ilumatobacteraceae;g__Casp-actino8;s__Casp-actino8 sp021298195	derived from metagenome
GCA_903872155.1	p__Actinomycetota	0	0	0	nondenitrifier	0	0	d__Bacteria;p__Actinomycetota;c__Acidimicrobiia;o__Acidimicrobiales;f__Ilumatobacteraceae;g__Casp-actino8;s__Casp-actino8 sp903872155	derived from metagenome
GCA_945889715.1	p__Actinomycetota	0	0	0	nondenitrifier	0	0	d__Bacteria;p__Actinomycetota;c__Acidimicrobiia;o__Acidimicrobiales;f__Ilumatobacteraceae;g__Casp-actino8;s__Casp-actino8 sp945889715	derived from metagenome
GCF_003426815.1	p__Actinomycetota	0	0	1	NirOnly	0	0	d__Bacteria;p__Actinomycetota;c__Acidimicrobiia;o__Acidimicrobiales;f__Ilumatobacteraceae;g__Desertimonas;s__Desertimonas flava	none
GCA_009919275.1	p__Actinomycetota	0	0	0	nondenitrifier	0	0	d__Bacteria;p__Actinomycetota;c__Acidimicrobiia;o__Acidimicrobiales;f__Ilumatobacteraceae;g__F1-20-MAGs119;s__F1-20-MAGs119 sp009919275	derived from metagenome
GCA_016870865.1	p__Actinomycetota	0	0	0	nondenitrifier	0	0	d__Bacteria;p__Actinomycetota;c__Acidimicrobiia;o__Acidimicrobiales;f__Ilumatobacteraceae;g__F1-20-MAGs119;s__F1-20-MAGs119 sp016870865	derived from metagenome
GCA_005793215.1	p__Actinomycetota	0	0	0	nondenitrifier	0	0	d__Bacteria;p__Actinomycetota;c__Acidimicrobiia;o__Acidimicrobiales;f__Ilumatobacteraceae;g__F1-60-MAGs027;s__F1-60-MAGs027 sp005793215	derived from metagenome
GCA_005800965.1	p__Actinomycetota	0	0	0	nondenitrifier	0	0	d__Bacteria;p__Actinomycetota;c__Acidimicrobiia;o__Acidimicrobiales;f__Ilumatobacteraceae;g__F1-60-MAGs027;s__F1-60-MAGs027 sp005800965	derived from metagenome
GCA_009927665.1	p__Actinomycetota	0	0	0	nondenitrifier	0	0	d__Bacteria;p__Actinomycetota;c__Acidimicrobiia;o__Acidimicrobiales;f__Ilumatobacteraceae;g__F1-60-MAGs027;s__F1-60-MAGs027 sp009927665	derived from metagenome
GCA_010025655.1	p__Actinomycetota	0	0	0	nondenitrifier	0	0	d__Bacteria;p__Actinomycetota;c__Acidimicrobiia;o__Acidimicrobiales;f__Ilumatobacteraceae;g__F1-60-MAGs027;s__F1-60-MAGs027 sp010025655	derived from metagenome
GCA_016463775.1	p__Actinomycetota	0	0	0	nondenitrifier	0	0	d__Bacteria;p__Actinomycetota;c__Acidimicrobiia;o__Acidimicrobiales;f__Ilumatobacteraceae;g__F1-60-MAGs027;s__F1-60-MAGs027 sp016463775	derived from metagenome
GCA_017853375.1	p__Actinomycetota	0	0	0	nondenitrifier	0	0	d__Bacteria;p__Actinomycetota;c__Acidimicrobiia;o__Acidimicrobiales;f__Ilumatobacteraceae;g__F1-60-MAGs027;s__F1-60-MAGs027 sp017853375	derived from metagenome
GCA_017856115.1	p__Actinomycetota	0	0	0	nondenitrifier	0	0	d__Bacteria;p__Actinomycetota;c__Acidimicrobiia;o__Acidimicrobiales;f__Ilumatobacteraceae;g__F1-60-MAGs027;s__F1-60-MAGs027 sp017856115	derived from metagenome
GCA_023262255.1	p__Actinomycetota	0	0	0	nondenitrifier	0	0	d__Bacteria;p__Actinomycetota;c__Acidimicrobiia;o__Acidimicrobiales;f__Ilumatobacteraceae;g__F1-60-MAGs027;s__F1-60-MAGs027 sp023262255	derived from metagenome
GCA_945862045.1	p__Actinomycetota	0	0	0	nondenitrifier	0	0	d__Bacteria;p__Actinomycetota;c__Acidimicrobiia;o__Acidimicrobiales;f__Ilumatobacteraceae;g__F1-60-MAGs027;s__F1-60-MAGs027 sp945862045	derived from metagenome
GCF_000348785.1	p__Actinomycetota	0	0	0	nondenitrifier	0	0	d__Bacteria;p__Actinomycetota;c__Acidimicrobiia;o__Acidimicrobiales;f__Ilumatobacteraceae;g__Ilumatobacter_A;s__Ilumatobacter_A coccineus	none
GCF_000350145.1	p__Actinomycetota	0	0	0	nondenitrifier	0	0	d__Bacteria;p__Actinomycetota;c__Acidimicrobiia;o__Acidimicrobiales;f__Ilumatobacteraceae;g__Ilumatobacter_A;s__Ilumatobacter_A nonamiensis	none
GCA_013002175.1	p__Actinomycetota	0	0	1	NirOnly	0	0	d__Bacteria;p__Actinomycetota;c__Acidimicrobiia;o__Acidimicrobiales;f__Ilumatobacteraceae;g__Ilumatobacter_A;s__Ilumatobacter_A sp013002175	derived from metagenome
GCA_018666235.1	p__Actinomycetota	0	0	0	nondenitrifier	0	0	d__Bacteria;p__Actinomycetota;c__Acidimicrobiia;o__Acidimicrobiales;f__Ilumatobacteraceae;g__Ilumatobacter_A;s__Ilumatobacter_A sp018666235	derived from metagenome
GCA_024644465.1	p__Actinomycetota	0	0	0	nondenitrifier	0	0	d__Bacteria;p__Actinomycetota;c__Acidimicrobiia;o__Acidimicrobiales;f__Ilumatobacteraceae;g__Ilumatobacter_A;s__Ilumatobacter_A sp024644465	derived from metagenome
GCA_905480335.1	p__Actinomycetota	0	0	1	NirOnly	0	0	d__Bacteria;p__Actinomycetota;c__Acidimicrobiia;o__Acidimicrobiales;f__Ilumatobacteraceae;g__Ilumatobacter_A;s__Ilumatobacter_A sp905480335	derived from metagenome
GCF_004364865.1	p__Actinomycetota	0	0	0	nondenitrifier	0	0	d__Bacteria;p__Actinomycetota;c__Acidimicrobiia;o__Acidimicrobiales;f__Ilumatobacteraceae;g__Ilumatobacter;s__Ilumatobacter fluminis	none
GCA_022843125.1	p__Actinomycetota	0	0	0	nondenitrifier	0	0	d__Bacteria;p__Actinomycetota;c__Acidimicrobiia;o__Acidimicrobiales;f__Ilumatobacteraceae;g__Ilumatobacter;s__Ilumatobacter sp022843125	derived from metagenome
GCA_023417265.1	p__Actinomycetota	0	0	1	NirOnly	0	0	d__Bacteria;p__Actinomycetota;c__Acidimicrobiia;o__Acidimicrobiales;f__Ilumatobacteraceae;g__Ilumatobacter;s__Ilumatobacter sp023417265	derived from metagenome
GCA_024641005.1	p__Actinomycetota	0	0	1	NirOnly	0	0	d__Bacteria;p__Actinomycetota;c__Acidimicrobiia;o__Acidimicrobiales;f__Ilumatobacteraceae;g__Ilumatobacter;s__Ilumatobacter sp024641005	derived from metagenome
GCA_013213745.1	p__Actinomycetota	0	0	0	nondenitrifier	0	0	d__Bacteria;p__Actinomycetota;c__Acidimicrobiia;o__Acidimicrobiales;f__Ilumatobacteraceae;g__JABSQH01;s__JABSQH01 sp013213745	derived from metagenome
GCA_013811855.1	p__Actinomycetota	0	0	0	nondenitrifier	0	0	d__Bacteria;p__Actinomycetota;c__Acidimicrobiia;o__Acidimicrobiales;f__Ilumatobacteraceae;g__JACCUL01;s__JACCUL01 sp013811855	derived from metagenome
GCA_013821025.1	p__Actinomycetota	0	0	0	nondenitrifier	0	0	d__Bacteria;p__Actinomycetota;c__Acidimicrobiia;o__Acidimicrobiales;f__Ilumatobacteraceae;g__JACDHN01;s__JACDHN01 sp013821025	derived from metagenome
GCA_016650435.1	p__Actinomycetota	0	0	0	nondenitrifier	0	0	d__Bacteria;p__Actinomycetota;c__Acidimicrobiia;o__Acidimicrobiales;f__Ilumatobacteraceae;g__JAENVT01;s__JAENVT01 sp016650435	derived from metagenome
GCA_016700055.1	p__Actinomycetota	0	1	1	NirNos	0	1	d__Bacteria;p__Actinomycetota;c__Acidimicrobiia;o__Acidimicrobiales;f__Ilumatobacteraceae;g__Kalu-18;s__Kalu-18 sp016700055	derived from metagenome
GCA_018401375.1	p__Actinomycetota	0	0	0	nondenitrifier	0	0	d__Bacteria;p__Actinomycetota;c__Acidimicrobiia;o__Acidimicrobiales;f__Ilumatobacteraceae;g__M30B72;s__M30B72 sp018401375	derived from metagenome
GCA_007122945.1	p__Actinomycetota	0	0	1	NirOnly	0	0	d__Bacteria;p__Actinomycetota;c__Acidimicrobiia;o__Acidimicrobiales;f__Ilumatobacteraceae;g__SKSP01;s__SKSP01 sp007122945	derived from metagenome
GCA_007693335.1	p__Actinomycetota	0	0	0	nondenitrifier	0	0	d__Bacteria;p__Actinomycetota;c__Acidimicrobiia;o__Acidimicrobiales;f__Ilumatobacteraceae;g__SKSP01;s__SKSP01 sp007693335	derived from metagenome
GCA_015767405.1	p__Actinomycetota	0	0	0	nondenitrifier	0	0	d__Bacteria;p__Actinomycetota;c__Acidimicrobiia;o__Acidimicrobiales;f__Ilumatobacteraceae;g__Sva-07;s__Sva-07 sp015767405	derived from metagenome
GCA_019090765.1	p__Actinomycetota	0	0	0	nondenitrifier	0	0	d__Bacteria;p__Actinomycetota;c__Acidimicrobiia;o__Acidimicrobiales;f__Ilumatobacteraceae;g__Sva-07;s__Sva-07 sp019090765	derived from metagenome
GCA_024643255.1	p__Actinomycetota	0	0	1	NirOnly	0	0	d__Bacteria;p__Actinomycetota;c__Acidimicrobiia;o__Acidimicrobiales;f__Ilumatobacteraceae;g__Sva-07;s__Sva-07 sp024643255	derived from metagenome
GCA_005788205.1	p__Actinomycetota	0	0	0	nondenitrifier	0	0	d__Bacteria;p__Actinomycetota;c__Acidimicrobiia;o__Acidimicrobiales;f__Ilumatobacteraceae;g__UBA2093;s__UBA2093 sp005788205	derived from metagenome
GCA_005790505.1	p__Actinomycetota	0	0	0	nondenitrifier	0	0	d__Bacteria;p__Actinomycetota;c__Acidimicrobiia;o__Acidimicrobiales;f__Ilumatobacteraceae;g__UBA2093;s__UBA2093 sp005790505	derived from metagenome
GCA_009702755.1	p__Actinomycetota	0	0	0	nondenitrifier	0	0	d__Bacteria;p__Actinomycetota;c__Acidimicrobiia;o__Acidimicrobiales;f__Ilumatobacteraceae;g__UBA2093;s__UBA2093 sp009702755	derived from metagenome
GCA_009703125.1	p__Actinomycetota	0	0	0	nondenitrifier	0	0	d__Bacteria;p__Actinomycetota;c__Acidimicrobiia;o__Acidimicrobiales;f__Ilumatobacteraceae;g__UBA2093;s__UBA2093 sp009703125	derived from metagenome
GCA_014190235.1	p__Actinomycetota	0	0	0	nondenitrifier	0	0	d__Bacteria;p__Actinomycetota;c__Acidimicrobiia;o__Acidimicrobiales;f__Ilumatobacteraceae;g__UBA2093;s__UBA2093 sp014190235	derived from environmental sample
GCA_016463545.1	p__Actinomycetota	0	0	0	nondenitrifier	0	0	d__Bacteria;p__Actinomycetota;c__Acidimicrobiia;o__Acidimicrobiales;f__Ilumatobacteraceae;g__UBA2093;s__UBA2093 sp016463545	derived from metagenome
GCA_016870215.1	p__Actinomycetota	0	0	0	nondenitrifier	0	0	d__Bacteria;p__Actinomycetota;c__Acidimicrobiia;o__Acidimicrobiales;f__Ilumatobacteraceae;g__UBA2093;s__UBA2093 sp016870215	derived from metagenome
GCA_016870775.1	p__Actinomycetota	0	0	0	nondenitrifier	0	0	d__Bacteria;p__Actinomycetota;c__Acidimicrobiia;o__Acidimicrobiales;f__Ilumatobacteraceae;g__UBA2093;s__UBA2093 sp016870775	derived from metagenome
GCA_021299715.1	p__Actinomycetota	0	0	0	nondenitrifier	0	0	d__Bacteria;p__Actinomycetota;c__Acidimicrobiia;o__Acidimicrobiales;f__Ilumatobacteraceae;g__UBA2093;s__UBA2093 sp021299715	derived from metagenome
GCA_023254135.1	p__Actinomycetota	0	0	0	nondenitrifier	0	0	d__Bacteria;p__Actinomycetota;c__Acidimicrobiia;o__Acidimicrobiales;f__Ilumatobacteraceae;g__UBA2093;s__UBA2093 sp023254135	derived from metagenome
GCA_903904615.1	p__Actinomycetota	0	0	0	nondenitrifier	0	0	d__Bacteria;p__Actinomycetota;c__Acidimicrobiia;o__Acidimicrobiales;f__Ilumatobacteraceae;g__UBA2093;s__UBA2093 sp903904615	derived from metagenome
GCA_903929185.1	p__Actinomycetota	0	0	0	nondenitrifier	0	0	d__Bacteria;p__Actinomycetota;c__Acidimicrobiia;o__Acidimicrobiales;f__Ilumatobacteraceae;g__UBA2093;s__UBA2093 sp903929185	derived from metagenome
GCA_903934195.1	p__Actinomycetota	0	0	0	nondenitrifier	0	0	d__Bacteria;p__Actinomycetota;c__Acidimicrobiia;o__Acidimicrobiales;f__Ilumatobacteraceae;g__UBA2093;s__UBA2093 sp903934195	derived from metagenome
GCA_945901725.1	p__Actinomycetota	0	0	0	nondenitrifier	0	0	d__Bacteria;p__Actinomycetota;c__Acidimicrobiia;o__Acidimicrobiales;f__Ilumatobacteraceae;g__UBA2093;s__UBA2093 sp945901725	derived from metagenome
GCA_002367695.1	p__Actinomycetota	0	0	0	nondenitrifier	0	0	d__Bacteria;p__Actinomycetota;c__Acidimicrobiia;o__Acidimicrobiales;f__Ilumatobacteraceae;g__UBA3006;s__UBA3006 sp002367695	derived from metagenome
GCA_009927375.1	p__Actinomycetota	0	0	0	nondenitrifier	0	0	d__Bacteria;p__Actinomycetota;c__Acidimicrobiia;o__Acidimicrobiales;f__Ilumatobacteraceae;g__UBA3006;s__UBA3006 sp009927375	derived from metagenome
GCA_014190095.1	p__Actinomycetota	0	0	0	nondenitrifier	0	0	d__Bacteria;p__Actinomycetota;c__Acidimicrobiia;o__Acidimicrobiales;f__Ilumatobacteraceae;g__UBA3006;s__UBA3006 sp014190095	derived from environmental sample
GCA_017853385.1	p__Actinomycetota	0	0	0	nondenitrifier	0	0	d__Bacteria;p__Actinomycetota;c__Acidimicrobiia;o__Acidimicrobiales;f__Ilumatobacteraceae;g__UBA3006;s__UBA3006 sp017853385	derived from metagenome
GCA_017856375.1	p__Actinomycetota	0	0	0	nondenitrifier	0	0	d__Bacteria;p__Actinomycetota;c__Acidimicrobiia;o__Acidimicrobiales;f__Ilumatobacteraceae;g__UBA3006;s__UBA3006 sp017856375	derived from metagenome
GCA_018969685.1	p__Actinomycetota	0	0	0	nondenitrifier	0	0	d__Bacteria;p__Actinomycetota;c__Acidimicrobiia;o__Acidimicrobiales;f__Ilumatobacteraceae;g__UBA3006;s__UBA3006 sp018969685	derived from metagenome
GCA_023263695.1	p__Actinomycetota	0	0	0	nondenitrifier	0	0	d__Bacteria;p__Actinomycetota;c__Acidimicrobiia;o__Acidimicrobiales;f__Ilumatobacteraceae;g__UBA3006;s__UBA3006 sp023263695	derived from metagenome
GCA_903850275.1	p__Actinomycetota	0	0	0	nondenitrifier	0	0	d__Bacteria;p__Actinomycetota;c__Acidimicrobiia;o__Acidimicrobiales;f__Ilumatobacteraceae;g__UBA3006;s__UBA3006 sp903850275	derived from metagenome
GCA_903853285.1	p__Actinomycetota	0	0	0	nondenitrifier	0	0	d__Bacteria;p__Actinomycetota;c__Acidimicrobiia;o__Acidimicrobiales;f__Ilumatobacteraceae;g__UBA3006;s__UBA3006 sp903853285	derived from metagenome
GCA_903895515.1	p__Actinomycetota	0	0	0	nondenitrifier	0	0	d__Bacteria;p__Actinomycetota;c__Acidimicrobiia;o__Acidimicrobiales;f__Ilumatobacteraceae;g__UBA3006;s__UBA3006 sp903895515	derived from metagenome
GCA_945900735.1	p__Actinomycetota	0	0	0	nondenitrifier	0	0	d__Bacteria;p__Actinomycetota;c__Acidimicrobiia;o__Acidimicrobiales;f__Ilumatobacteraceae;g__UBA3006;s__UBA3006 sp945900735	derived from metagenome
GCA_016722025.1	p__Actinomycetota	0	0	1	NirOnly	0	0	d__Bacteria;p__Actinomycetota;c__Acidimicrobiia;o__Acidimicrobiales;f__Ilumatobacteraceae;g__UBA668;s__UBA668 sp002299395	derived from metagenome
GCA_009702045.1	p__Actinomycetota	0	0	1	NirOnly	0	0	d__Bacteria;p__Actinomycetota;c__Acidimicrobiia;o__Acidimicrobiales;f__Ilumatobacteraceae;g__UBA668;s__UBA668 sp009702045	derived from metagenome
GCA_016213625.1	p__Actinomycetota	0	0	1	NirOnly	0	0	d__Bacteria;p__Actinomycetota;c__Acidimicrobiia;o__Acidimicrobiales;f__Ilumatobacteraceae;g__UBA668;s__UBA668 sp016213625	derived from metagenome
GCA_016213665.1	p__Actinomycetota	0	1	0	NosOnly	0	1	d__Bacteria;p__Actinomycetota;c__Acidimicrobiia;o__Acidimicrobiales;f__Ilumatobacteraceae;g__UBA668;s__UBA668 sp016213665	derived from metagenome
GCA_020637295.1	p__Actinomycetota	0	0	1	NirOnly	0	0	d__Bacteria;p__Actinomycetota;c__Acidimicrobiia;o__Acidimicrobiales;f__Ilumatobacteraceae;g__UBA668;s__UBA668 sp020637295	derived from metagenome
GCA_021414085.1	p__Actinomycetota	0	0	0	nondenitrifier	0	0	d__Bacteria;p__Actinomycetota;c__Acidimicrobiia;o__Acidimicrobiales;f__Ilumatobacteraceae;g__UBA668;s__UBA668 sp021414085	derived from metagenome
GCA_903919215.1	p__Actinomycetota	0	0	1	NirOnly	0	0	d__Bacteria;p__Actinomycetota;c__Acidimicrobiia;o__Acidimicrobiales;f__Ilumatobacteraceae;g__UBA668;s__UBA668 sp903919215	derived from metagenome
GCA_903919455.1	p__Actinomycetota	0	0	0	nondenitrifier	0	0	d__Bacteria;p__Actinomycetota;c__Acidimicrobiia;o__Acidimicrobiales;f__Ilumatobacteraceae;g__UBA668;s__UBA668 sp903919455	derived from metagenome
GCA_006515795.1	p__Actinomycetota	0	0	0	nondenitrifier	0	0	d__Bacteria;p__Actinomycetota;c__Acidimicrobiia;o__Acidimicrobiales;f__Ilumatobacteraceae;g__VFMC01;s__VFMC01 sp006515795	derived from metagenome
GCA_020637235.1	p__Actinomycetota	0	0	0	nondenitrifier	0	0	d__Bacteria;p__Actinomycetota;c__Acidimicrobiia;o__Acidimicrobiales;f__Ilumatobacteraceae;g__VFMC01;s__VFMC01 sp020637235	derived from metagenome
GCA_009701715.1	p__Actinomycetota	0	0	0	nondenitrifier	0	0	d__Bacteria;p__Actinomycetota;c__Acidimicrobiia;o__Acidimicrobiales;f__Ilumatobacteraceae;g__WLJO01;s__WLJO01 sp009701715	derived from metagenome
GCA_017853685.1	p__Actinomycetota	0	0	0	nondenitrifier	0	0	d__Bacteria;p__Actinomycetota;c__Acidimicrobiia;o__Acidimicrobiales;f__Ilumatobacteraceae;g__WLJO01;s__WLJO01 sp017853685	derived from metagenome
GCA_009726095.1	p__Actinomycetota	0	0	1	NirOnly	0	0	d__Bacteria;p__Actinomycetota;c__Acidimicrobiia;o__Acidimicrobiales;f__Ilumatobacteraceae;g__WLMZ01;s__WLMZ01 sp009726095	derived from metagenome
GCA_945861025.1	p__Actinomycetota	0	0	0	nondenitrifier	0	0	d__Bacteria;p__Actinomycetota;c__Acidimicrobiia;o__Acidimicrobiales;f__Ilumatobacteraceae;g__WLMZ01;s__WLMZ01 sp945861025	derived from metagenome
GCA_024225275.1	p__Actinomycetota	1	1	0	NorNos	0	1	d__Bacteria;p__Actinomycetota;c__Acidimicrobiia;o__Acidimicrobiales;f__JAAEMS01;g__JAAEMS01;s__JAAEMS01 sp024225275	derived from metagenome
GCF_019048865.1	p__Actinomycetota	0	0	0	nondenitrifier	0	0	d__Bacteria;p__Actinomycetota;c__Acidimicrobiia;o__Acidimicrobiales;f__JAAYBP01;g__Aquihabitans;s__Aquihabitans sp019048865	none
GCA_019639095.1	p__Actinomycetota	0	0	0	nondenitrifier	0	0	d__Bacteria;p__Actinomycetota;c__Acidimicrobiia;o__Acidimicrobiales;f__JAAYBP01;g__Aquihabitans;s__Aquihabitans sp019639095	derived from metagenome
GCA_012730075.1	p__Actinomycetota	0	0	0	nondenitrifier	0	0	d__Bacteria;p__Actinomycetota;c__Acidimicrobiia;o__Acidimicrobiales;f__JAAYBP01;g__Iamia;s__Iamia sp012730075	derived from metagenome
GCF_019443745.1	p__Actinomycetota	0	0	1	NirOnly	0	0	d__Bacteria;p__Actinomycetota;c__Acidimicrobiia;o__Acidimicrobiales;f__JAAYBP01;g__Iamia;s__Iamia sp019443745	none
GCA_012513855.1	p__Actinomycetota	0	0	1	NirOnly	0	0	d__Bacteria;p__Actinomycetota;c__Acidimicrobiia;o__Acidimicrobiales;f__JAAYBP01;g__JAAZBK01;s__JAAZBK01 sp012513855	derived from metagenome
GCA_016702505.1	p__Actinomycetota	0	0	1	NirOnly	0	0	d__Bacteria;p__Actinomycetota;c__Acidimicrobiia;o__Acidimicrobiales;f__JAAYBP01;g__JAAZBK01;s__JAAZBK01 sp016702505	derived from metagenome
GCA_020439505.1	p__Actinomycetota	0	0	1	NirOnly	0	0	d__Bacteria;p__Actinomycetota;c__Acidimicrobiia;o__Acidimicrobiales;f__JAAYBP01;g__JAAZBK01;s__JAAZBK01 sp020439505	derived from metagenome
GCA_016185275.1	p__Actinomycetota	0	0	0	nondenitrifier	0	0	d__Bacteria;p__Actinomycetota;c__Acidimicrobiia;o__Acidimicrobiales;f__JAAYBP01;g__JACPNX01;s__JACPNX01 sp016185275	derived from metagenome
GCA_013044465.1	p__Actinomycetota	0	0	0	nondenitrifier	0	0	d__Bacteria;p__Actinomycetota;c__Acidimicrobiia;o__Acidimicrobiales;f__JABEUL01;g__JABEUL01;s__JABEUL01 sp013044465	derived from metagenome
GCA_021777355.1	p__Actinomycetota	0	0	0	nondenitrifier	0	0	d__Bacteria;p__Actinomycetota;c__Acidimicrobiia;o__Acidimicrobiales;f__JABEUL01;g__JABEUL01;s__JABEUL01 sp021777355	derived from metagenome
GCA_021790815.1	p__Actinomycetota	0	0	0	nondenitrifier	0	0	d__Bacteria;p__Actinomycetota;c__Acidimicrobiia;o__Acidimicrobiales;f__JABEUL01;g__JAJYFT01;s__JAJYFT01 sp021790815	derived from metagenome
GCA_021791915.1	p__Actinomycetota	0	0	0	nondenitrifier	0	0	d__Bacteria;p__Actinomycetota;c__Acidimicrobiia;o__Acidimicrobiales;f__JABEUL01;g__JAJZNL01;s__JAJZNL01 sp021791915	derived from metagenome
GCA_021852345.1	p__Actinomycetota	0	0	0	nondenitrifier	0	0	d__Bacteria;p__Actinomycetota;c__Acidimicrobiia;o__Acidimicrobiales;f__JABEUL01;g__JAJZNL01;s__JAJZNL01 sp021852345	derived from metagenome
GCA_013694495.1	p__Actinomycetota	0	0	0	nondenitrifier	0	0	d__Bacteria;p__Actinomycetota;c__Acidimicrobiia;o__Acidimicrobiales;f__JACDCH01;g__JACDCH01;s__JACDCH01 sp013694495	derived from metagenome
GCA_024128875.1	p__Actinomycetota	0	0	1	NirOnly	0	0	d__Bacteria;p__Actinomycetota;c__Acidimicrobiia;o__Acidimicrobiales;f__JACDCH01;g__UBA9382;s__UBA9382 sp024128875	none
GCA_009694375.1	p__Actinomycetota	0	0	0	nondenitrifier	0	0	d__Bacteria;p__Actinomycetota;c__Acidimicrobiia;o__Acidimicrobiales;f__JACDCH01;g__VFJN01;s__VFJN01 sp009694375	derived from metagenome
GCA_009886035.1	p__Actinomycetota	0	0	0	nondenitrifier	0	0	d__Bacteria;p__Actinomycetota;c__Acidimicrobiia;o__Acidimicrobiales;f__JACDCH01;g__VFJN01;s__VFJN01 sp009886035	derived from metagenome
GCA_945898515.1	p__Actinomycetota	0	0	0	nondenitrifier	0	0	d__Bacteria;p__Actinomycetota;c__Acidimicrobiia;o__Acidimicrobiales;f__JACDCH01;g__VFJN01;s__VFJN01 sp945898515	derived from metagenome
GCA_017577565.1	p__Actinomycetota	0	0	0	nondenitrifier	0	0	d__Bacteria;p__Actinomycetota;c__Acidimicrobiia;o__Acidimicrobiales;f__JACDCH01;g__ZC4RG19;s__ZC4RG19 sp017577565	derived from metagenome
GCA_022562835.1	p__Actinomycetota	0	0	1	NirOnly	0	0	d__Bacteria;p__Actinomycetota;c__Acidimicrobiia;o__Acidimicrobiales;f__JADFOM01;g__JADFOM01;s__JADFOM01 sp022562835	derived from metagenome
GCA_016716005.1	p__Actinomycetota	0	0	1	NirOnly	0	0	d__Bacteria;p__Actinomycetota;c__Acidimicrobiia;o__Acidimicrobiales;f__JADJXE01;g__JADJXE01;s__JADJXE01 sp016716005	derived from metagenome
GCA_016794585.1	p__Actinomycetota	0	1	1	NirNos	0	1	d__Bacteria;p__Actinomycetota;c__Acidimicrobiia;o__Acidimicrobiales;f__JAEUJM01;g__JAEUJM01;s__JAEUJM01 sp016794585	derived from metagenome
GCA_024638845.1	p__Actinomycetota	0	0	1	NirOnly	0	0	d__Bacteria;p__Actinomycetota;c__Acidimicrobiia;o__Acidimicrobiales;f__JAHEJN01;g__JAHEJN01;s__JAHEJN01 sp024638845	derived from metagenome
GCA_020027305.1	p__Actinomycetota	0	0	0	nondenitrifier	0	0	d__Bacteria;p__Actinomycetota;c__Acidimicrobiia;o__Acidimicrobiales;f__JAHRAM01;g__JAHRAM01;s__JAHRAM01 sp020027305	derived from metagenome
GCA_021325455.1	p__Actinomycetota	0	0	0	nondenitrifier	0	0	d__Bacteria;p__Actinomycetota;c__Acidimicrobiia;o__Acidimicrobiales;f__JAJPHD01;g__JAJPHD01;s__JAJPHD01 sp021325455	derived from metagenome
GCA_021325435.1	p__Actinomycetota	0	0	0	nondenitrifier	0	0	d__Bacteria;p__Actinomycetota;c__Acidimicrobiia;o__Acidimicrobiales;f__JAJPHE01;g__JAJPHE01;s__JAJPHE01 sp021325435	derived from metagenome
GCA_021795135.1	p__Actinomycetota	0	0	0	nondenitrifier	0	0	d__Bacteria;p__Actinomycetota;c__Acidimicrobiia;o__Acidimicrobiales;f__JAJYPT01;g__JAJYPT01;s__JAJYPT01 sp021795135	derived from metagenome
GCA_021801795.1	p__Actinomycetota	0	0	0	nondenitrifier	0	0	d__Bacteria;p__Actinomycetota;c__Acidimicrobiia;o__Acidimicrobiales;f__JAJYXR01;g__JAJYXR01;s__JAJYXR01 sp021801795	derived from metagenome
GCA_021801525.1	p__Actinomycetota	0	0	0	nondenitrifier	0	0	d__Bacteria;p__Actinomycetota;c__Acidimicrobiia;o__Acidimicrobiales;f__JAJYXR01;g__JAJYXW01;s__JAJYXW01 sp021801525	derived from metagenome
GCA_021851165.1	p__Actinomycetota	0	0	0	nondenitrifier	0	0	d__Bacteria;p__Actinomycetota;c__Acidimicrobiia;o__Acidimicrobiales;f__JAJZJN01;g__JAJZJN01;s__JAJZJN01 sp021851165	derived from metagenome
GCA_021791755.1	p__Actinomycetota	0	0	0	nondenitrifier	0	0	d__Bacteria;p__Actinomycetota;c__Acidimicrobiia;o__Acidimicrobiales;f__JAJZXF01;g__JAJZXF01;s__JAJZXF01 sp021791755	derived from metagenome
GCA_021802485.1	p__Actinomycetota	0	0	0	nondenitrifier	0	0	d__Bacteria;p__Actinomycetota;c__Acidimicrobiia;o__Acidimicrobiales;f__JAJZXF01;g__JAJZXF01;s__JAJZXF01 sp021802485	derived from metagenome
GCA_021795215.1	p__Actinomycetota	0	0	0	nondenitrifier	0	0	d__Bacteria;p__Actinomycetota;c__Acidimicrobiia;o__Acidimicrobiales;f__JAKAOS01;g__JAJYPS01;s__JAJYPS01 sp021795215	derived from metagenome
GCA_021791675.1	p__Actinomycetota	0	0	0	nondenitrifier	0	0	d__Bacteria;p__Actinomycetota;c__Acidimicrobiia;o__Acidimicrobiales;f__JAKAOS01;g__JAJYWE01;s__JAJYWE01 sp021791675	derived from metagenome
GCA_021823165.1	p__Actinomycetota	0	0	0	nondenitrifier	0	0	d__Bacteria;p__Actinomycetota;c__Acidimicrobiia;o__Acidimicrobiales;f__JAKAOS01;g__JAKAOS01;s__JAKAOS01 sp021823165	derived from metagenome
GCA_021827485.1	p__Actinomycetota	0	0	0	nondenitrifier	0	0	d__Bacteria;p__Actinomycetota;c__Acidimicrobiia;o__Acidimicrobiales;f__JAKAVM01;g__JAKAVM01;s__JAKAVM01 sp021827485	derived from metagenome
GCA_021817065.1	p__Actinomycetota	0	0	1	NirOnly	0	0	d__Bacteria;p__Actinomycetota;c__Acidimicrobiia;o__Acidimicrobiales;f__JAKAVM01;g__JAKAWH01;s__JAKAWH01 sp021817065	derived from metagenome
GCA_023379935.1	p__Actinomycetota	0	0	0	nondenitrifier	0	0	d__Bacteria;p__Actinomycetota;c__Acidimicrobiia;o__Acidimicrobiales;f__JAMCPD01;g__JAMCPD01;s__JAMCPD01 sp023379935	derived from metagenome
GCA_021816935.1	p__Actinomycetota	0	0	0	nondenitrifier	0	0	d__Bacteria;p__Actinomycetota;c__Acidimicrobiia;o__Acidimicrobiales;f__JAMCPL01;g__JAKAWR01;s__JAKAWR01 sp021816935	derived from metagenome
GCA_021841005.1	p__Actinomycetota	0	0	0	nondenitrifier	0	0	d__Bacteria;p__Actinomycetota;c__Acidimicrobiia;o__Acidimicrobiales;f__JAMCPL01;g__JAMCPL01;s__JAMCPL01 sp021841005	derived from metagenome
GCA_021846515.1	p__Actinomycetota	0	0	0	nondenitrifier	0	0	d__Bacteria;p__Actinomycetota;c__Acidimicrobiia;o__Acidimicrobiales;f__JAMCPL01;g__JAMCPL01;s__JAMCPL01 sp021846515	derived from metagenome
GCA_023379675.1	p__Actinomycetota	0	0	0	nondenitrifier	0	0	d__Bacteria;p__Actinomycetota;c__Acidimicrobiia;o__Acidimicrobiales;f__JAMCPL01;g__JAMCPL01;s__JAMCPL01 sp023379675	derived from metagenome
GCA_023379725.1	p__Actinomycetota	0	0	0	nondenitrifier	0	0	d__Bacteria;p__Actinomycetota;c__Acidimicrobiia;o__Acidimicrobiales;f__JAMCPL01;g__JAMCPL01;s__JAMCPL01 sp023379725	derived from metagenome
GCA_021851885.1	p__Actinomycetota	0	0	0	nondenitrifier	0	0	d__Bacteria;p__Actinomycetota;c__Acidimicrobiia;o__Acidimicrobiales;f__JAMCQF01;g__JAJZBS01;s__JAJZBS01 sp021851885	derived from metagenome
GCA_023379605.1	p__Actinomycetota	0	0	0	nondenitrifier	0	0	d__Bacteria;p__Actinomycetota;c__Acidimicrobiia;o__Acidimicrobiales;f__JAMCQF01;g__JAMCQF01;s__JAMCQF01 sp023379605	derived from metagenome
GCA_023489235.1	p__Actinomycetota	0	0	0	nondenitrifier	0	0	d__Bacteria;p__Actinomycetota;c__Acidimicrobiia;o__Acidimicrobiales;f__JAMDDE01;g__JAMDDE01;s__JAMDDE01 sp023489235	derived from metagenome
GCA_022449565.1	p__Actinomycetota	0	0	0	nondenitrifier	0	0	d__Bacteria;p__Actinomycetota;c__Acidimicrobiia;o__Acidimicrobiales;f__MedAcidi-G1;g__JAKUSA01;s__JAKUSA01 sp022449565	derived from metagenome
GCA_000817085.1	p__Actinomycetota	0	0	0	nondenitrifier	0	0	d__Bacteria;p__Actinomycetota;c__Acidimicrobiia;o__Acidimicrobiales;f__MedAcidi-G1;g__MedAcidi-G1;s__MedAcidi-G1 sp000817085	derived from metagenome
GCA_003214465.1	p__Actinomycetota	0	0	0	nondenitrifier	0	0	d__Bacteria;p__Actinomycetota;c__Acidimicrobiia;o__Acidimicrobiales;f__MedAcidi-G1;g__MedAcidi-G1;s__MedAcidi-G1 sp003214465	derived from single cell
GCA_000817115.1	p__Actinomycetota	0	0	0	nondenitrifier	0	0	d__Bacteria;p__Actinomycetota;c__Acidimicrobiia;o__Acidimicrobiales;f__MedAcidi-G1;g__MedAcidi-G2B;s__MedAcidi-G2B sp000817115	derived from metagenome
GCA_012959995.1	p__Actinomycetota	0	0	1	NirOnly	0	0	d__Bacteria;p__Actinomycetota;c__Acidimicrobiia;o__Acidimicrobiales;f__MedAcidi-G1;g__MedAcidi-G2B;s__MedAcidi-G2B sp012959995	derived from metagenome
GCA_002329075.1	p__Actinomycetota	0	0	0	nondenitrifier	0	0	d__Bacteria;p__Actinomycetota;c__Acidimicrobiia;o__Acidimicrobiales;f__MedAcidi-G1;g__S20-B6;s__S20-B6 sp002329075	derived from metagenome
GCA_002346745.1	p__Actinomycetota	0	0	0	nondenitrifier	0	0	d__Bacteria;p__Actinomycetota;c__Acidimicrobiia;o__Acidimicrobiales;f__MedAcidi-G1;g__S20-B6;s__S20-B6 sp002346745	derived from metagenome
GCA_002699725.1	p__Actinomycetota	0	0	0	nondenitrifier	0	0	d__Bacteria;p__Actinomycetota;c__Acidimicrobiia;o__Acidimicrobiales;f__MedAcidi-G1;g__S20-B6;s__S20-B6 sp002699725	derived from metagenome
GCA_014381945.1	p__Actinomycetota	0	1	0	NosOnly	0	1	d__Bacteria;p__Actinomycetota;c__Acidimicrobiia;o__Acidimicrobiales;f__MedAcidi-G1;g__S20-B6;s__S20-B6 sp014381945	derived from metagenome
GCA_913054115.1	p__Actinomycetota	0	0	0	nondenitrifier	0	0	d__Bacteria;p__Actinomycetota;c__Acidimicrobiia;o__Acidimicrobiales;f__MedAcidi-G1;g__S20-B6;s__S20-B6 sp913054115	derived from metagenome
GCA_913055915.1	p__Actinomycetota	0	0	0	nondenitrifier	0	0	d__Bacteria;p__Actinomycetota;c__Acidimicrobiia;o__Acidimicrobiales;f__MedAcidi-G1;g__UBA3125;s__UBA3125 sp002365325	derived from metagenome
GCA_002501135.1	p__Actinomycetota	0	0	0	nondenitrifier	0	0	d__Bacteria;p__Actinomycetota;c__Acidimicrobiia;o__Acidimicrobiales;f__MedAcidi-G1;g__UBA3125;s__UBA3125 sp002501135	derived from metagenome
GCA_002687745.1	p__Actinomycetota	0	0	0	nondenitrifier	0	0	d__Bacteria;p__Actinomycetota;c__Acidimicrobiia;o__Acidimicrobiales;f__MedAcidi-G1;g__UBA3125;s__UBA3125 sp002687745	derived from metagenome
GCA_002726315.1	p__Actinomycetota	0	0	0	nondenitrifier	0	0	d__Bacteria;p__Actinomycetota;c__Acidimicrobiia;o__Acidimicrobiales;f__MedAcidi-G1;g__UBA3125;s__UBA3125 sp002726315	derived from metagenome
GCA_014381745.1	p__Actinomycetota	0	1	0	NosOnly	0	1	d__Bacteria;p__Actinomycetota;c__Acidimicrobiia;o__Acidimicrobiales;f__MedAcidi-G1;g__UBA3125;s__UBA3125 sp014381745	derived from metagenome
GCA_015658775.1	p__Actinomycetota	0	0	0	nondenitrifier	0	0	d__Bacteria;p__Actinomycetota;c__Acidimicrobiia;o__Acidimicrobiales;f__MedAcidi-G1;g__UBA3125;s__UBA3125 sp015658775	derived from metagenome
GCA_018673475.1	p__Actinomycetota	0	1	0	NosOnly	0	1	d__Bacteria;p__Actinomycetota;c__Acidimicrobiia;o__Acidimicrobiales;f__MedAcidi-G1;g__UBA3125;s__UBA3125 sp018673475	derived from metagenome
GCA_002348705.1	p__Actinomycetota	0	0	0	nondenitrifier	0	0	d__Bacteria;p__Actinomycetota;c__Acidimicrobiia;o__Acidimicrobiales;f__MedAcidi-G1;g__UBA9410;s__UBA9410 sp002348705	derived from metagenome
GCA_012961035.1	p__Actinomycetota	0	0	0	nondenitrifier	0	0	d__Bacteria;p__Actinomycetota;c__Acidimicrobiia;o__Acidimicrobiales;f__MedAcidi-G1;g__UBA9410;s__UBA9410 sp012961035	derived from metagenome
GCA_014237715.1	p__Actinomycetota	0	0	0	nondenitrifier	0	0	d__Bacteria;p__Actinomycetota;c__Acidimicrobiia;o__Acidimicrobiales;f__MedAcidi-G1;g__UBA9410;s__UBA9410 sp014237715	derived from metagenome
GCA_014239855.1	p__Actinomycetota	0	0	0	nondenitrifier	0	0	d__Bacteria;p__Actinomycetota;c__Acidimicrobiia;o__Acidimicrobiales;f__MedAcidi-G1;g__UBA9410;s__UBA9410 sp014239855	derived from metagenome
GCA_014240365.1	p__Actinomycetota	0	0	0	nondenitrifier	0	0	d__Bacteria;p__Actinomycetota;c__Acidimicrobiia;o__Acidimicrobiales;f__MedAcidi-G1;g__UBA9410;s__UBA9410 sp014240365	derived from metagenome
GCA_016845305.1	p__Actinomycetota	0	0	1	NirOnly	0	0	d__Bacteria;p__Actinomycetota;c__Acidimicrobiia;o__Acidimicrobiales;f__MedAcidi-G1;g__UBA9410;s__UBA9410 sp016845305	derived from metagenome
GCA_022452035.1	p__Actinomycetota	0	0	0	nondenitrifier	0	0	d__Bacteria;p__Actinomycetota;c__Acidimicrobiia;o__Acidimicrobiales;f__MedAcidi-G1;g__UBA9410;s__UBA9410 sp022452035	derived from metagenome
GCA_022452145.1	p__Actinomycetota	0	0	0	nondenitrifier	0	0	d__Bacteria;p__Actinomycetota;c__Acidimicrobiia;o__Acidimicrobiales;f__MedAcidi-G1;g__UBA9410;s__UBA9410 sp022452145	derived from metagenome
GCA_913030665.1	p__Actinomycetota	0	0	0	nondenitrifier	0	0	d__Bacteria;p__Actinomycetota;c__Acidimicrobiia;o__Acidimicrobiales;f__MedAcidi-G1;g__UBA9410;s__UBA9410 sp913030665	derived from metagenome
GCA_003577145.1	p__Actinomycetota	0	1	0	NosOnly	0	1	d__Bacteria;p__Actinomycetota;c__Acidimicrobiia;o__Acidimicrobiales;f__Microtrichaceae;g__ATN2;s__ATN2 sp003577145	derived from metagenome
GCA_020637215.1	p__Actinomycetota	0	0	1	NirOnly	0	0	d__Bacteria;p__Actinomycetota;c__Acidimicrobiia;o__Acidimicrobiales;f__Microtrichaceae;g__AWTP1-35;s__AWTP1-35 sp003962875	derived from metagenome
GCA_018268735.1	p__Actinomycetota	0	0	1	NirOnly	0	0	d__Bacteria;p__Actinomycetota;c__Acidimicrobiia;o__Acidimicrobiales;f__Microtrichaceae;g__AWTP1-35;s__AWTP1-35 sp018268735	derived from metagenome
GCF_020715685.1	p__Actinomycetota	0	0	0	nondenitrifier	0	0	d__Bacteria;p__Actinomycetota;c__Acidimicrobiia;o__Acidimicrobiales;f__Microtrichaceae;g__AWTP1-35;s__AWTP1-35 sp020715685	none
GCA_023434535.1	p__Actinomycetota	0	0	0	nondenitrifier	0	0	d__Bacteria;p__Actinomycetota;c__Acidimicrobiia;o__Acidimicrobiales;f__Microtrichaceae;g__AWTP1-35;s__AWTP1-35 sp023434535	derived from metagenome
GCA_023450775.1	p__Actinomycetota	0	0	0	nondenitrifier	0	0	d__Bacteria;p__Actinomycetota;c__Acidimicrobiia;o__Acidimicrobiales;f__Microtrichaceae;g__AWTP1-35;s__AWTP1-35 sp023450775	derived from metagenome
GCA_903868545.1	p__Actinomycetota	0	0	1	NirOnly	0	0	d__Bacteria;p__Actinomycetota;c__Acidimicrobiia;o__Acidimicrobiales;f__Microtrichaceae;g__CAIPVR01;s__CAIPVR01 sp903868545	derived from metagenome
GCA_903941145.1	p__Actinomycetota	0	0	0	nondenitrifier	0	0	d__Bacteria;p__Actinomycetota;c__Acidimicrobiia;o__Acidimicrobiales;f__Microtrichaceae;g__CAJANQ01;s__CAJANQ01 sp903941145	derived from metagenome
GCA_001025035.1	p__Actinomycetota	0	0	0	nondenitrifier	0	0	d__Bacteria;p__Actinomycetota;c__Acidimicrobiia;o__Acidimicrobiales;f__Microtrichaceae;g__IMCC26207;s__IMCC26207 sp001025035	none
GCA_009700815.1	p__Actinomycetota	0	0	0	nondenitrifier	0	0	d__Bacteria;p__Actinomycetota;c__Acidimicrobiia;o__Acidimicrobiales;f__Microtrichaceae;g__IMCC26207;s__IMCC26207 sp009700815	derived from metagenome
GCA_009701845.1	p__Actinomycetota	0	0	0	nondenitrifier	0	0	d__Bacteria;p__Actinomycetota;c__Acidimicrobiia;o__Acidimicrobiales;f__Microtrichaceae;g__IMCC26207;s__IMCC26207 sp009701845	derived from metagenome
GCA_945888825.1	p__Actinomycetota	0	0	0	nondenitrifier	0	0	d__Bacteria;p__Actinomycetota;c__Acidimicrobiia;o__Acidimicrobiales;f__Microtrichaceae;g__IMCC26207;s__IMCC26207 sp945888825	derived from metagenome
GCA_945901935.1	p__Actinomycetota	0	0	0	nondenitrifier	0	0	d__Bacteria;p__Actinomycetota;c__Acidimicrobiia;o__Acidimicrobiales;f__Microtrichaceae;g__IMCC26207;s__IMCC26207 sp945901935	derived from metagenome
GCA_024222295.1	p__Actinomycetota	0	0	1	NirOnly	0	0	d__Bacteria;p__Actinomycetota;c__Acidimicrobiia;o__Acidimicrobiales;f__Microtrichaceae;g__JAAEPF01;s__JAAEPF01 sp024222295	derived from metagenome
GCA_016703525.1	p__Actinomycetota	0	0	1	NirOnly	0	0	d__Bacteria;p__Actinomycetota;c__Acidimicrobiia;o__Acidimicrobiales;f__Microtrichaceae;g__JADJBW01;s__JADJBW01 sp016703525	derived from metagenome
GCA_023389745.1	p__Actinomycetota	0	0	0	nondenitrifier	0	0	d__Bacteria;p__Actinomycetota;c__Acidimicrobiia;o__Acidimicrobiales;f__Microtrichaceae;g__JAFAFN01;s__JAFAFN01 sp023389745	derived from metagenome
GCA_020027475.1	p__Actinomycetota	0	0	0	nondenitrifier	0	0	d__Bacteria;p__Actinomycetota;c__Acidimicrobiia;o__Acidimicrobiales;f__Microtrichaceae;g__JAHRAZ01;s__JAHRAZ01 sp020027475	derived from metagenome
GCA_023957995.1	p__Actinomycetota	0	0	1	NirOnly	0	0	d__Bacteria;p__Actinomycetota;c__Acidimicrobiia;o__Acidimicrobiales;f__Microtrichaceae;g__JAMLGJ01;s__JAMLGJ01 sp023957995	derived from metagenome
GCA_023958095.1	p__Actinomycetota	0	0	1	NirOnly	0	0	d__Bacteria;p__Actinomycetota;c__Acidimicrobiia;o__Acidimicrobiales;f__Microtrichaceae;g__JAMLGJ01;s__JAMLGJ01 sp023958095	derived from metagenome
GCA_023957975.1	p__Actinomycetota	0	0	1	NirOnly	0	0	d__Bacteria;p__Actinomycetota;c__Acidimicrobiia;o__Acidimicrobiales;f__Microtrichaceae;g__JAMLGM01;s__JAMLGM01 sp023957975	derived from metagenome
GCF_000299415.1	p__Actinomycetota	0	0	1	NirOnly	0	0	d__Bacteria;p__Actinomycetota;c__Acidimicrobiia;o__Acidimicrobiales;f__Microtrichaceae;g__Microthrix;s__Microthrix parvicella	none
GCA_016719385.1	p__Actinomycetota	0	0	1	NirOnly	0	0	d__Bacteria;p__Actinomycetota;c__Acidimicrobiia;o__Acidimicrobiales;f__Microtrichaceae;g__Microthrix;s__Microthrix subdominans	derived from metagenome
GCA_007118345.1	p__Actinomycetota	0	0	0	nondenitrifier	0	0	d__Bacteria;p__Actinomycetota;c__Acidimicrobiia;o__Acidimicrobiales;f__Microtrichaceae;g__SKRR01;s__SKRR01 sp007118345	derived from metagenome
GCA_019694615.1	p__Actinomycetota	0	0	1	NirOnly	0	0	d__Bacteria;p__Actinomycetota;c__Acidimicrobiia;o__Acidimicrobiales;f__Microtrichaceae;g__SSF14;s__SSF14 sp019694615	derived from metagenome
GCA_016870275.1	p__Actinomycetota	0	0	0	nondenitrifier	0	0	d__Bacteria;p__Actinomycetota;c__Acidimicrobiia;o__Acidimicrobiales;f__Microtrichaceae;g__SXMI01;s__SXMI01 sp016870275	derived from metagenome
GCA_903852755.1	p__Actinomycetota	0	0	0	nondenitrifier	0	0	d__Bacteria;p__Actinomycetota;c__Acidimicrobiia;o__Acidimicrobiales;f__Microtrichaceae;g__SXMI01;s__SXMI01 sp903852755	derived from metagenome
GCA_903873135.1	p__Actinomycetota	0	0	0	nondenitrifier	0	0	d__Bacteria;p__Actinomycetota;c__Acidimicrobiia;o__Acidimicrobiales;f__Microtrichaceae;g__SXMI01;s__SXMI01 sp903873135	derived from metagenome
GCA_903925745.1	p__Actinomycetota	0	0	0	nondenitrifier	0	0	d__Bacteria;p__Actinomycetota;c__Acidimicrobiia;o__Acidimicrobiales;f__Microtrichaceae;g__SXMI01;s__SXMI01 sp903925745	derived from metagenome
GCA_903953195.1	p__Actinomycetota	0	0	0	nondenitrifier	0	0	d__Bacteria;p__Actinomycetota;c__Acidimicrobiia;o__Acidimicrobiales;f__Microtrichaceae;g__SXMI01;s__SXMI01 sp903953195	derived from metagenome
GCA_003514205.1	p__Actinomycetota	0	0	1	NirOnly	0	0	d__Bacteria;p__Actinomycetota;c__Acidimicrobiia;o__Acidimicrobiales;f__Microtrichaceae;g__UBA11034;s__UBA11034 sp003514205	derived from metagenome
GCA_003166025.1	p__Actinomycetota	0	0	0	nondenitrifier	0	0	d__Bacteria;p__Actinomycetota;c__Acidimicrobiia;o__Acidimicrobiales;f__Palsa-688;g__Fen-671;s__Fen-671 sp003166025	derived from metagenome
GCA_019241495.1	p__Actinomycetota	0	0	0	nondenitrifier	0	0	d__Bacteria;p__Actinomycetota;c__Acidimicrobiia;o__Acidimicrobiales;f__Palsa-688;g__JAFAWZ01;s__JAFAWZ01 sp019241495	derived from metagenome
GCA_021788115.1	p__Actinomycetota	0	0	0	nondenitrifier	0	0	d__Bacteria;p__Actinomycetota;c__Acidimicrobiia;o__Acidimicrobiales;f__Palsa-688;g__JAJYLA01;s__JAJYLA01 sp021788115	derived from metagenome
GCA_021799445.1	p__Actinomycetota	0	0	0	nondenitrifier	0	0	d__Bacteria;p__Actinomycetota;c__Acidimicrobiia;o__Acidimicrobiales;f__Palsa-688;g__JAJZAM01;s__JAJZAM01 sp021799445	derived from metagenome
GCA_021808425.1	p__Actinomycetota	0	0	0	nondenitrifier	0	0	d__Bacteria;p__Actinomycetota;c__Acidimicrobiia;o__Acidimicrobiales;f__Palsa-688;g__JAJZAM01;s__JAJZAM01 sp021808425	derived from metagenome
GCA_021808665.1	p__Actinomycetota	0	0	0	nondenitrifier	0	0	d__Bacteria;p__Actinomycetota;c__Acidimicrobiia;o__Acidimicrobiales;f__Palsa-688;g__JAJZAM01;s__JAJZAM01 sp021808665	derived from metagenome
GCA_021828685.1	p__Actinomycetota	0	0	0	nondenitrifier	0	0	d__Bacteria;p__Actinomycetota;c__Acidimicrobiia;o__Acidimicrobiales;f__Palsa-688;g__JAJZAM01;s__JAJZAM01 sp021828685	derived from metagenome
GCA_021838305.1	p__Actinomycetota	0	0	0	nondenitrifier	0	0	d__Bacteria;p__Actinomycetota;c__Acidimicrobiia;o__Acidimicrobiales;f__Palsa-688;g__JAJZAM01;s__JAJZAM01 sp021838305	derived from metagenome
GCA_021847945.1	p__Actinomycetota	0	0	0	nondenitrifier	0	0	d__Bacteria;p__Actinomycetota;c__Acidimicrobiia;o__Acidimicrobiales;f__Palsa-688;g__JAJZAM01;s__JAJZAM01 sp021847945	derived from metagenome
GCA_021828475.1	p__Actinomycetota	0	0	0	nondenitrifier	0	0	d__Bacteria;p__Actinomycetota;c__Acidimicrobiia;o__Acidimicrobiales;f__Palsa-688;g__JAJZMF01;s__JAJZMF01 sp021828475	derived from metagenome
GCA_021850325.1	p__Actinomycetota	0	0	0	nondenitrifier	0	0	d__Bacteria;p__Actinomycetota;c__Acidimicrobiia;o__Acidimicrobiales;f__Palsa-688;g__JAJZMF01;s__JAJZMF01 sp021850325	derived from metagenome
GCA_021787035.1	p__Actinomycetota	0	0	0	nondenitrifier	0	0	d__Bacteria;p__Actinomycetota;c__Acidimicrobiia;o__Acidimicrobiales;f__Palsa-688;g__JAJZYO01;s__JAJZYO01 sp021787035	derived from metagenome
GCA_021787365.1	p__Actinomycetota	0	0	0	nondenitrifier	0	0	d__Bacteria;p__Actinomycetota;c__Acidimicrobiia;o__Acidimicrobiales;f__Palsa-688;g__JAJZYO01;s__JAJZYO01 sp021787365	derived from metagenome
GCA_021796905.1	p__Actinomycetota	0	0	0	nondenitrifier	0	0	d__Bacteria;p__Actinomycetota;c__Acidimicrobiia;o__Acidimicrobiales;f__Palsa-688;g__JAKAQB01;s__JAKAQB01 sp021796905	derived from metagenome
GCA_021809885.1	p__Actinomycetota	0	0	1	NirOnly	0	0	d__Bacteria;p__Actinomycetota;c__Acidimicrobiia;o__Acidimicrobiales;f__Palsa-688;g__JAKAQB01;s__JAKAQB01 sp021809885	derived from metagenome
GCA_021811865.1	p__Actinomycetota	0	0	0	nondenitrifier	0	0	d__Bacteria;p__Actinomycetota;c__Acidimicrobiia;o__Acidimicrobiales;f__Palsa-688;g__JAKAQB01;s__JAKAQB01 sp021811865	derived from metagenome
GCA_021819345.1	p__Actinomycetota	0	0	0	nondenitrifier	0	0	d__Bacteria;p__Actinomycetota;c__Acidimicrobiia;o__Acidimicrobiales;f__Palsa-688;g__JAKAQB01;s__JAKAQB01 sp021819345	derived from metagenome
GCA_021846485.1	p__Actinomycetota	0	0	0	nondenitrifier	0	0	d__Bacteria;p__Actinomycetota;c__Acidimicrobiia;o__Acidimicrobiales;f__Palsa-688;g__JAKAQB01;s__JAKAQB01 sp021846485	derived from metagenome
GCA_021323695.1	p__Actinomycetota	0	0	1	NirOnly	0	0	d__Bacteria;p__Actinomycetota;c__Acidimicrobiia;o__Acidimicrobiales;f__Palsa-688;g__JAKAWM01;s__JAKAWM01 sp021323695	derived from metagenome
GCA_021816565.1	p__Actinomycetota	0	0	0	nondenitrifier	0	0	d__Bacteria;p__Actinomycetota;c__Acidimicrobiia;o__Acidimicrobiales;f__Palsa-688;g__JAKAXG01;s__JAKAXG01 sp021816565	derived from metagenome
GCA_021809105.1	p__Actinomycetota	0	0	0	nondenitrifier	0	0	d__Bacteria;p__Actinomycetota;c__Acidimicrobiia;o__Acidimicrobiales;f__Palsa-688;g__JAKBAM01;s__JAKBAM01 sp021809105	derived from metagenome
GCA_021808785.1	p__Actinomycetota	0	0	0	nondenitrifier	0	0	d__Bacteria;p__Actinomycetota;c__Acidimicrobiia;o__Acidimicrobiales;f__Palsa-688;g__JAKCDU01;s__JAKCDU01 sp021808785	derived from metagenome
GCA_021838445.1	p__Actinomycetota	0	0	0	nondenitrifier	0	0	d__Bacteria;p__Actinomycetota;c__Acidimicrobiia;o__Acidimicrobiales;f__Palsa-688;g__JAKCDU01;s__JAKCDU01 sp021838445	derived from metagenome
GCA_003133545.1	p__Actinomycetota	0	0	0	nondenitrifier	0	0	d__Bacteria;p__Actinomycetota;c__Acidimicrobiia;o__Acidimicrobiales;f__RAAP-2;g__Bog-473;s__Bog-473 sp003133545	derived from metagenome
GCA_003160635.1	p__Actinomycetota	0	0	0	nondenitrifier	0	0	d__Bacteria;p__Actinomycetota;c__Acidimicrobiia;o__Acidimicrobiales;f__RAAP-2;g__Bog-473;s__Bog-473 sp003160635	derived from metagenome
GCA_003169235.1	p__Actinomycetota	0	0	0	nondenitrifier	0	0	d__Bacteria;p__Actinomycetota;c__Acidimicrobiia;o__Acidimicrobiales;f__RAAP-2;g__Bog-473;s__Bog-473 sp003169235	derived from metagenome
GCA_003169675.1	p__Actinomycetota	0	0	0	nondenitrifier	0	0	d__Bacteria;p__Actinomycetota;c__Acidimicrobiia;o__Acidimicrobiales;f__RAAP-2;g__Bog-473;s__Bog-473 sp003169675	derived from metagenome
GCA_003155135.1	p__Actinomycetota	0	0	0	nondenitrifier	0	0	d__Bacteria;p__Actinomycetota;c__Acidimicrobiia;o__Acidimicrobiales;f__RAAP-2;g__Bog-515;s__Bog-515 sp003155135	derived from metagenome
GCA_003133325.1	p__Actinomycetota	0	0	0	nondenitrifier	0	0	d__Bacteria;p__Actinomycetota;c__Acidimicrobiia;o__Acidimicrobiales;f__RAAP-2;g__Bog-756;s__Bog-756 sp003133325	derived from metagenome
GCA_003138855.1	p__Actinomycetota	0	0	0	nondenitrifier	0	0	d__Bacteria;p__Actinomycetota;c__Acidimicrobiia;o__Acidimicrobiales;f__RAAP-2;g__Bog-756;s__Bog-756 sp003138855	derived from metagenome
GCA_003152015.1	p__Actinomycetota	0	0	0	nondenitrifier	0	0	d__Bacteria;p__Actinomycetota;c__Acidimicrobiia;o__Acidimicrobiales;f__RAAP-2;g__Bog-756;s__Bog-756 sp003152015	derived from metagenome
GCA_003153575.1	p__Actinomycetota	0	0	0	nondenitrifier	0	0	d__Bacteria;p__Actinomycetota;c__Acidimicrobiia;o__Acidimicrobiales;f__RAAP-2;g__Bog-756;s__Bog-756 sp003153575	derived from metagenome
GCA_003164095.1	p__Actinomycetota	0	0	0	nondenitrifier	0	0	d__Bacteria;p__Actinomycetota;c__Acidimicrobiia;o__Acidimicrobiales;f__RAAP-2;g__Bog-756;s__Bog-756 sp003164095	derived from metagenome
GCA_015478655.1	p__Actinomycetota	0	0	0	nondenitrifier	0	0	d__Bacteria;p__Actinomycetota;c__Acidimicrobiia;o__Acidimicrobiales;f__RAAP-2;g__Bog-756;s__Bog-756 sp015478655	derived from metagenome
GCA_017883065.1	p__Actinomycetota	0	0	0	nondenitrifier	0	0	d__Bacteria;p__Actinomycetota;c__Acidimicrobiia;o__Acidimicrobiales;f__RAAP-2;g__Bog-756;s__Bog-756 sp017883065	derived from metagenome
GCA_017883075.1	p__Actinomycetota	0	0	0	nondenitrifier	0	0	d__Bacteria;p__Actinomycetota;c__Acidimicrobiia;o__Acidimicrobiales;f__RAAP-2;g__Bog-756;s__Bog-756 sp017883075	derived from metagenome
GCA_017883135.1	p__Actinomycetota	0	0	0	nondenitrifier	0	0	d__Bacteria;p__Actinomycetota;c__Acidimicrobiia;o__Acidimicrobiales;f__RAAP-2;g__Bog-756;s__Bog-756 sp017883135	derived from metagenome
GCA_021801235.1	p__Actinomycetota	0	0	0	nondenitrifier	0	0	d__Bacteria;p__Actinomycetota;c__Acidimicrobiia;o__Acidimicrobiales;f__RAAP-2;g__Bog-756;s__Bog-756 sp021801235	derived from metagenome
GCA_903849265.1	p__Actinomycetota	0	0	0	nondenitrifier	0	0	d__Bacteria;p__Actinomycetota;c__Acidimicrobiia;o__Acidimicrobiales;f__RAAP-2;g__Bog-756;s__Bog-756 sp903849265	derived from metagenome
GCA_903873395.1	p__Actinomycetota	0	0	0	nondenitrifier	0	0	d__Bacteria;p__Actinomycetota;c__Acidimicrobiia;o__Acidimicrobiales;f__RAAP-2;g__Bog-756;s__Bog-756 sp903873395	derived from metagenome
GCA_903894295.1	p__Actinomycetota	0	0	0	nondenitrifier	0	0	d__Bacteria;p__Actinomycetota;c__Acidimicrobiia;o__Acidimicrobiales;f__RAAP-2;g__Bog-756;s__Bog-756 sp903894295	derived from metagenome
GCA_903906055.1	p__Actinomycetota	0	0	0	nondenitrifier	0	0	d__Bacteria;p__Actinomycetota;c__Acidimicrobiia;o__Acidimicrobiales;f__RAAP-2;g__Bog-756;s__Bog-756 sp903906055	derived from metagenome
GCA_903847955.1	p__Actinomycetota	0	0	0	nondenitrifier	0	0	d__Bacteria;p__Actinomycetota;c__Acidimicrobiia;o__Acidimicrobiales;f__RAAP-2;g__CAINFA01;s__CAINFA01 sp903847955	derived from metagenome
GCA_903870905.1	p__Actinomycetota	0	0	0	nondenitrifier	0	0	d__Bacteria;p__Actinomycetota;c__Acidimicrobiia;o__Acidimicrobiales;f__RAAP-2;g__CAIQEU01;s__CAIQEU01 sp903870905	derived from metagenome
GCA_903874965.1	p__Actinomycetota	0	0	0	nondenitrifier	0	0	d__Bacteria;p__Actinomycetota;c__Acidimicrobiia;o__Acidimicrobiales;f__RAAP-2;g__CAIQEU01;s__CAIQEU01 sp903874965	derived from metagenome
GCA_903918025.1	p__Actinomycetota	0	0	0	nondenitrifier	0	0	d__Bacteria;p__Actinomycetota;c__Acidimicrobiia;o__Acidimicrobiales;f__RAAP-2;g__CAIQEU01;s__CAIQEU01 sp903918025	derived from metagenome
GCA_903825305.1	p__Actinomycetota	0	0	0	nondenitrifier	0	0	d__Bacteria;p__Actinomycetota;c__Acidimicrobiia;o__Acidimicrobiales;f__RAAP-2;g__CAIQWC01;s__CAIQWC01 sp903825305	derived from metagenome
GCA_903875425.1	p__Actinomycetota	0	0	0	nondenitrifier	0	0	d__Bacteria;p__Actinomycetota;c__Acidimicrobiia;o__Acidimicrobiales;f__RAAP-2;g__CAIQWC01;s__CAIQWC01 sp903875425	derived from metagenome
GCA_009699875.1	p__Actinomycetota	0	0	0	nondenitrifier	0	0	d__Bacteria;p__Actinomycetota;c__Acidimicrobiia;o__Acidimicrobiales;f__RAAP-2;g__CAIUMH01;s__CAIUMH01 sp009699875	derived from metagenome
GCA_903825895.1	p__Actinomycetota	0	0	0	nondenitrifier	0	0	d__Bacteria;p__Actinomycetota;c__Acidimicrobiia;o__Acidimicrobiales;f__RAAP-2;g__CAIUMH01;s__CAIUMH01 sp903825895	derived from metagenome
GCA_903893955.1	p__Actinomycetota	0	0	0	nondenitrifier	0	0	d__Bacteria;p__Actinomycetota;c__Acidimicrobiia;o__Acidimicrobiales;f__RAAP-2;g__CAIUMH01;s__CAIUMH01 sp903893955	derived from metagenome
GCA_903900235.1	p__Actinomycetota	0	0	0	nondenitrifier	0	0	d__Bacteria;p__Actinomycetota;c__Acidimicrobiia;o__Acidimicrobiales;f__RAAP-2;g__CAIUMH01;s__CAIUMH01 sp903900235	derived from metagenome
GCA_021324045.1	p__Actinomycetota	0	0	0	nondenitrifier	0	0	d__Bacteria;p__Actinomycetota;c__Acidimicrobiia;o__Acidimicrobiales;f__RAAP-2;g__JAJPJV01;s__JAJPJV01 sp021324045	derived from metagenome
GCA_021794655.1	p__Actinomycetota	0	0	0	nondenitrifier	0	0	d__Bacteria;p__Actinomycetota;c__Acidimicrobiia;o__Acidimicrobiales;f__RAAP-2;g__JAJYQJ01;s__JAJYQJ01 sp021794655	derived from metagenome
GCA_021785095.1	p__Actinomycetota	0	0	0	nondenitrifier	0	0	d__Bacteria;p__Actinomycetota;c__Acidimicrobiia;o__Acidimicrobiales;f__RAAP-2;g__JAJYVT01;s__JAJYVT01 sp021785095	derived from metagenome
GCA_021791845.1	p__Actinomycetota	0	0	0	nondenitrifier	0	0	d__Bacteria;p__Actinomycetota;c__Acidimicrobiia;o__Acidimicrobiales;f__RAAP-2;g__JAJYVT01;s__JAJYVT01 sp021791845	derived from metagenome
GCA_021794995.1	p__Actinomycetota	0	0	0	nondenitrifier	0	0	d__Bacteria;p__Actinomycetota;c__Acidimicrobiia;o__Acidimicrobiales;f__RAAP-2;g__JAJYVT01;s__JAJYVT01 sp021794995	derived from metagenome
GCA_021803085.1	p__Actinomycetota	0	0	0	nondenitrifier	0	0	d__Bacteria;p__Actinomycetota;c__Acidimicrobiia;o__Acidimicrobiales;f__RAAP-2;g__JAJYVT01;s__JAJYVT01 sp021803085	derived from metagenome
GCA_021822565.1	p__Actinomycetota	0	0	0	nondenitrifier	0	0	d__Bacteria;p__Actinomycetota;c__Acidimicrobiia;o__Acidimicrobiales;f__RAAP-2;g__JAJYVT01;s__JAJYVT01 sp021822565	derived from metagenome
GCA_021828005.1	p__Actinomycetota	0	0	0	nondenitrifier	0	0	d__Bacteria;p__Actinomycetota;c__Acidimicrobiia;o__Acidimicrobiales;f__RAAP-2;g__JAJYVT01;s__JAJYVT01 sp021828005	derived from metagenome
GCA_021828055.1	p__Actinomycetota	0	0	0	nondenitrifier	0	0	d__Bacteria;p__Actinomycetota;c__Acidimicrobiia;o__Acidimicrobiales;f__RAAP-2;g__JAJYVT01;s__JAJYVT01 sp021828055	derived from metagenome
GCA_021844425.1	p__Actinomycetota	0	0	0	nondenitrifier	0	0	d__Bacteria;p__Actinomycetota;c__Acidimicrobiia;o__Acidimicrobiales;f__RAAP-2;g__JAJYVT01;s__JAJYVT01 sp021844425	derived from metagenome
GCA_021845725.1	p__Actinomycetota	0	0	1	NirOnly	0	0	d__Bacteria;p__Actinomycetota;c__Acidimicrobiia;o__Acidimicrobiales;f__RAAP-2;g__JAJYVT01;s__JAJYVT01 sp021845725	derived from metagenome
GCA_021791615.1	p__Actinomycetota	0	0	0	nondenitrifier	0	0	d__Bacteria;p__Actinomycetota;c__Acidimicrobiia;o__Acidimicrobiales;f__RAAP-2;g__JAJYWF01;s__JAJYWF01 sp021791615	derived from metagenome
GCA_021791635.1	p__Actinomycetota	0	0	0	nondenitrifier	0	0	d__Bacteria;p__Actinomycetota;c__Acidimicrobiia;o__Acidimicrobiales;f__RAAP-2;g__JAJYWF01;s__JAJYWF01 sp021791635	derived from metagenome
GCA_021799615.1	p__Actinomycetota	0	0	0	nondenitrifier	0	0	d__Bacteria;p__Actinomycetota;c__Acidimicrobiia;o__Acidimicrobiales;f__RAAP-2;g__JAJZDI01;s__JAJZDI01 sp021799615	derived from metagenome
GCA_021806045.1	p__Actinomycetota	0	0	0	nondenitrifier	0	0	d__Bacteria;p__Actinomycetota;c__Acidimicrobiia;o__Acidimicrobiales;f__RAAP-2;g__JAJZDI01;s__JAJZDI01 sp021806045	derived from metagenome
GCA_021798955.1	p__Actinomycetota	0	0	0	nondenitrifier	0	0	d__Bacteria;p__Actinomycetota;c__Acidimicrobiia;o__Acidimicrobiales;f__RAAP-2;g__JAJZJT01;s__JAJZJT01 sp021798955	derived from metagenome
GCA_021809995.1	p__Actinomycetota	0	0	0	nondenitrifier	0	0	d__Bacteria;p__Actinomycetota;c__Acidimicrobiia;o__Acidimicrobiales;f__RAAP-2;g__JAJZJT01;s__JAJZJT01 sp021809995	derived from metagenome
GCA_021820665.1	p__Actinomycetota	0	0	0	nondenitrifier	0	0	d__Bacteria;p__Actinomycetota;c__Acidimicrobiia;o__Acidimicrobiales;f__RAAP-2;g__JAKADK01;s__JAKADK01 sp021820665	derived from metagenome
GCA_003161575.1	p__Actinomycetota	0	0	0	nondenitrifier	0	0	d__Bacteria;p__Actinomycetota;c__Acidimicrobiia;o__Acidimicrobiales;f__RAAP-2;g__PALSA-457;s__PALSA-457 sp003161575	derived from metagenome
GCA_003162395.1	p__Actinomycetota	0	0	0	nondenitrifier	0	0	d__Bacteria;p__Actinomycetota;c__Acidimicrobiia;o__Acidimicrobiales;f__RAAP-2;g__Palsa-459;s__Palsa-459 sp003162395	derived from metagenome
GCA_003151235.1	p__Actinomycetota	0	0	0	nondenitrifier	0	0	d__Bacteria;p__Actinomycetota;c__Acidimicrobiia;o__Acidimicrobiales;f__RAAP-2;g__Palsa-461;s__Palsa-461 sp003151235	derived from metagenome
GCA_021324355.1	p__Actinomycetota	0	0	0	nondenitrifier	0	0	d__Bacteria;p__Actinomycetota;c__Acidimicrobiia;o__Acidimicrobiales;f__RAAP-2;g__Palsa-461;s__Palsa-461 sp021324355	derived from metagenome
GCA_021791895.1	p__Actinomycetota	0	0	0	nondenitrifier	0	0	d__Bacteria;p__Actinomycetota;c__Acidimicrobiia;o__Acidimicrobiales;f__RAAP-2;g__Palsa-461;s__Palsa-461 sp021791895	derived from metagenome
GCA_001443545.1	p__Actinomycetota	0	0	0	nondenitrifier	0	0	d__Bacteria;p__Actinomycetota;c__Acidimicrobiia;o__Acidimicrobiales;f__RAAP-2;g__RAAP-2;s__RAAP-2 sp001443545	derived from metagenome
GCA_002255565.1	p__Actinomycetota	0	0	0	nondenitrifier	0	0	d__Bacteria;p__Actinomycetota;c__Acidimicrobiia;o__Acidimicrobiales;f__RAAP-2;g__RAAP-2;s__RAAP-2 sp002255565	derived from metagenome
GCA_003132165.1	p__Actinomycetota	0	0	0	nondenitrifier	0	0	d__Bacteria;p__Actinomycetota;c__Acidimicrobiia;o__Acidimicrobiales;f__RAAP-2;g__RAAP-2;s__RAAP-2 sp003132165	derived from metagenome
GCA_003132205.1	p__Actinomycetota	0	0	0	nondenitrifier	0	0	d__Bacteria;p__Actinomycetota;c__Acidimicrobiia;o__Acidimicrobiales;f__RAAP-2;g__RAAP-2;s__RAAP-2 sp003132205	derived from metagenome
GCA_003132305.1	p__Actinomycetota	0	0	0	nondenitrifier	0	0	d__Bacteria;p__Actinomycetota;c__Acidimicrobiia;o__Acidimicrobiales;f__RAAP-2;g__RAAP-2;s__RAAP-2 sp003132305	derived from metagenome
GCA_003133075.1	p__Actinomycetota	0	0	0	nondenitrifier	0	0	d__Bacteria;p__Actinomycetota;c__Acidimicrobiia;o__Acidimicrobiales;f__RAAP-2;g__RAAP-2;s__RAAP-2 sp003133075	derived from metagenome
GCA_003133125.1	p__Actinomycetota	0	0	0	nondenitrifier	0	0	d__Bacteria;p__Actinomycetota;c__Acidimicrobiia;o__Acidimicrobiales;f__RAAP-2;g__RAAP-2;s__RAAP-2 sp003133125	derived from metagenome
GCA_003133405.1	p__Actinomycetota	0	0	0	nondenitrifier	0	0	d__Bacteria;p__Actinomycetota;c__Acidimicrobiia;o__Acidimicrobiales;f__RAAP-2;g__RAAP-2;s__RAAP-2 sp003133405	derived from metagenome
GCA_003133665.1	p__Actinomycetota	0	0	0	nondenitrifier	0	0	d__Bacteria;p__Actinomycetota;c__Acidimicrobiia;o__Acidimicrobiales;f__RAAP-2;g__RAAP-2;s__RAAP-2 sp003133665	derived from metagenome
GCA_003133685.1	p__Actinomycetota	0	0	0	nondenitrifier	0	0	d__Bacteria;p__Actinomycetota;c__Acidimicrobiia;o__Acidimicrobiales;f__RAAP-2;g__RAAP-2;s__RAAP-2 sp003133685	derived from metagenome
GCA_003134515.1	p__Actinomycetota	0	0	0	nondenitrifier	0	0	d__Bacteria;p__Actinomycetota;c__Acidimicrobiia;o__Acidimicrobiales;f__RAAP-2;g__RAAP-2;s__RAAP-2 sp003134515	derived from metagenome
GCA_003136415.1	p__Actinomycetota	0	0	0	nondenitrifier	0	0	d__Bacteria;p__Actinomycetota;c__Acidimicrobiia;o__Acidimicrobiales;f__RAAP-2;g__RAAP-2;s__RAAP-2 sp003136415	derived from metagenome
GCA_003138815.1	p__Actinomycetota	0	0	0	nondenitrifier	0	0	d__Bacteria;p__Actinomycetota;c__Acidimicrobiia;o__Acidimicrobiales;f__RAAP-2;g__RAAP-2;s__RAAP-2 sp003138815	derived from metagenome
GCA_003138895.1	p__Actinomycetota	0	0	0	nondenitrifier	0	0	d__Bacteria;p__Actinomycetota;c__Acidimicrobiia;o__Acidimicrobiales;f__RAAP-2;g__RAAP-2;s__RAAP-2 sp003138895	derived from metagenome
GCA_003141095.1	p__Actinomycetota	0	0	0	nondenitrifier	0	0	d__Bacteria;p__Actinomycetota;c__Acidimicrobiia;o__Acidimicrobiales;f__RAAP-2;g__RAAP-2;s__RAAP-2 sp003141095	derived from metagenome
GCA_003141815.1	p__Actinomycetota	0	0	0	nondenitrifier	0	0	d__Bacteria;p__Actinomycetota;c__Acidimicrobiia;o__Acidimicrobiales;f__RAAP-2;g__RAAP-2;s__RAAP-2 sp003141815	derived from metagenome
GCA_003142095.1	p__Actinomycetota	0	0	0	nondenitrifier	0	0	d__Bacteria;p__Actinomycetota;c__Acidimicrobiia;o__Acidimicrobiales;f__RAAP-2;g__RAAP-2;s__RAAP-2 sp003142095	derived from metagenome
GCA_003152215.1	p__Actinomycetota	0	0	0	nondenitrifier	0	0	d__Bacteria;p__Actinomycetota;c__Acidimicrobiia;o__Acidimicrobiales;f__RAAP-2;g__RAAP-2;s__RAAP-2 sp003152215	derived from metagenome
GCA_003155915.1	p__Actinomycetota	0	0	0	nondenitrifier	0	0	d__Bacteria;p__Actinomycetota;c__Acidimicrobiia;o__Acidimicrobiales;f__RAAP-2;g__RAAP-2;s__RAAP-2 sp003155915	derived from metagenome
GCA_003158855.1	p__Actinomycetota	0	0	0	nondenitrifier	0	0	d__Bacteria;p__Actinomycetota;c__Acidimicrobiia;o__Acidimicrobiales;f__RAAP-2;g__RAAP-2;s__RAAP-2 sp003158855	derived from metagenome
GCA_003160115.1	p__Actinomycetota	0	0	0	nondenitrifier	0	0	d__Bacteria;p__Actinomycetota;c__Acidimicrobiia;o__Acidimicrobiales;f__RAAP-2;g__RAAP-2;s__RAAP-2 sp003160115	derived from metagenome
GCA_003162475.1	p__Actinomycetota	0	0	0	nondenitrifier	0	0	d__Bacteria;p__Actinomycetota;c__Acidimicrobiia;o__Acidimicrobiales;f__RAAP-2;g__RAAP-2;s__RAAP-2 sp003162475	derived from metagenome
GCA_003163875.1	p__Actinomycetota	0	0	0	nondenitrifier	0	0	d__Bacteria;p__Actinomycetota;c__Acidimicrobiia;o__Acidimicrobiales;f__RAAP-2;g__RAAP-2;s__RAAP-2 sp003163875	derived from metagenome
GCA_003167415.1	p__Actinomycetota	0	0	0	nondenitrifier	0	0	d__Bacteria;p__Actinomycetota;c__Acidimicrobiia;o__Acidimicrobiales;f__RAAP-2;g__RAAP-2;s__RAAP-2 sp003167415	derived from metagenome
GCA_003168075.1	p__Actinomycetota	0	0	0	nondenitrifier	0	0	d__Bacteria;p__Actinomycetota;c__Acidimicrobiia;o__Acidimicrobiales;f__RAAP-2;g__RAAP-2;s__RAAP-2 sp003168075	derived from metagenome
GCA_013044285.1	p__Actinomycetota	0	0	0	nondenitrifier	0	0	d__Bacteria;p__Actinomycetota;c__Acidimicrobiia;o__Acidimicrobiales;f__RAAP-2;g__RAAP-2;s__RAAP-2 sp013044285	derived from metagenome
GCA_013044405.1	p__Actinomycetota	0	0	0	nondenitrifier	0	0	d__Bacteria;p__Actinomycetota;c__Acidimicrobiia;o__Acidimicrobiales;f__RAAP-2;g__RAAP-2;s__RAAP-2 sp013044405	derived from metagenome
GCA_017883045.1	p__Actinomycetota	0	0	0	nondenitrifier	0	0	d__Bacteria;p__Actinomycetota;c__Acidimicrobiia;o__Acidimicrobiales;f__RAAP-2;g__RAAP-2;s__RAAP-2 sp017883045	derived from metagenome
GCA_018970215.1	p__Actinomycetota	0	0	0	nondenitrifier	0	0	d__Bacteria;p__Actinomycetota;c__Acidimicrobiia;o__Acidimicrobiales;f__RAAP-2;g__RAAP-2;s__RAAP-2 sp018970215	derived from metagenome
GCA_018971185.1	p__Actinomycetota	0	0	0	nondenitrifier	0	0	d__Bacteria;p__Actinomycetota;c__Acidimicrobiia;o__Acidimicrobiales;f__RAAP-2;g__RAAP-2;s__RAAP-2 sp018971185	derived from metagenome
GCA_018971385.1	p__Actinomycetota	0	0	0	nondenitrifier	0	0	d__Bacteria;p__Actinomycetota;c__Acidimicrobiia;o__Acidimicrobiales;f__RAAP-2;g__RAAP-2;s__RAAP-2 sp018971385	derived from metagenome
GCA_019352075.1	p__Actinomycetota	0	0	0	nondenitrifier	0	0	d__Bacteria;p__Actinomycetota;c__Acidimicrobiia;o__Acidimicrobiales;f__RAAP-2;g__RAAP-2;s__RAAP-2 sp019352075	derived from metagenome
GCA_019352095.1	p__Actinomycetota	0	0	0	nondenitrifier	0	0	d__Bacteria;p__Actinomycetota;c__Acidimicrobiia;o__Acidimicrobiales;f__RAAP-2;g__RAAP-2;s__RAAP-2 sp019352095	derived from metagenome
GCA_021778895.1	p__Actinomycetota	0	0	0	nondenitrifier	0	0	d__Bacteria;p__Actinomycetota;c__Acidimicrobiia;o__Acidimicrobiales;f__RAAP-2;g__RAAP-2;s__RAAP-2 sp021778895	derived from metagenome
GCA_021779735.1	p__Actinomycetota	0	0	0	nondenitrifier	0	0	d__Bacteria;p__Actinomycetota;c__Acidimicrobiia;o__Acidimicrobiales;f__RAAP-2;g__RAAP-2;s__RAAP-2 sp021779735	derived from metagenome
GCA_021779855.1	p__Actinomycetota	0	0	0	nondenitrifier	0	0	d__Bacteria;p__Actinomycetota;c__Acidimicrobiia;o__Acidimicrobiales;f__RAAP-2;g__RAAP-2;s__RAAP-2 sp021779855	derived from metagenome
GCA_021781335.1	p__Actinomycetota	0	0	0	nondenitrifier	0	0	d__Bacteria;p__Actinomycetota;c__Acidimicrobiia;o__Acidimicrobiales;f__RAAP-2;g__RAAP-2;s__RAAP-2 sp021781335	derived from metagenome
GCA_021782915.1	p__Actinomycetota	0	0	0	nondenitrifier	0	0	d__Bacteria;p__Actinomycetota;c__Acidimicrobiia;o__Acidimicrobiales;f__RAAP-2;g__RAAP-2;s__RAAP-2 sp021782915	derived from metagenome
GCA_021784205.1	p__Actinomycetota	0	0	0	nondenitrifier	0	0	d__Bacteria;p__Actinomycetota;c__Acidimicrobiia;o__Acidimicrobiales;f__RAAP-2;g__RAAP-2;s__RAAP-2 sp021784205	derived from metagenome
GCA_021785695.1	p__Actinomycetota	0	0	0	nondenitrifier	0	0	d__Bacteria;p__Actinomycetota;c__Acidimicrobiia;o__Acidimicrobiales;f__RAAP-2;g__RAAP-2;s__RAAP-2 sp021785695	derived from metagenome
GCA_021786095.1	p__Actinomycetota	0	0	0	nondenitrifier	0	0	d__Bacteria;p__Actinomycetota;c__Acidimicrobiia;o__Acidimicrobiales;f__RAAP-2;g__RAAP-2;s__RAAP-2 sp021786095	derived from metagenome
GCA_021790675.1	p__Actinomycetota	0	0	0	nondenitrifier	0	0	d__Bacteria;p__Actinomycetota;c__Acidimicrobiia;o__Acidimicrobiales;f__RAAP-2;g__RAAP-2;s__RAAP-2 sp021790675	derived from metagenome
GCA_021793395.1	p__Actinomycetota	0	0	0	nondenitrifier	0	0	d__Bacteria;p__Actinomycetota;c__Acidimicrobiia;o__Acidimicrobiales;f__RAAP-2;g__RAAP-2;s__RAAP-2 sp021793395	derived from metagenome
GCA_021793515.1	p__Actinomycetota	0	0	0	nondenitrifier	0	0	d__Bacteria;p__Actinomycetota;c__Acidimicrobiia;o__Acidimicrobiales;f__RAAP-2;g__RAAP-2;s__RAAP-2 sp021793515	derived from metagenome
GCA_021795095.1	p__Actinomycetota	0	0	0	nondenitrifier	0	0	d__Bacteria;p__Actinomycetota;c__Acidimicrobiia;o__Acidimicrobiales;f__RAAP-2;g__RAAP-2;s__RAAP-2 sp021795095	derived from metagenome
GCA_021802025.1	p__Actinomycetota	0	0	0	nondenitrifier	0	0	d__Bacteria;p__Actinomycetota;c__Acidimicrobiia;o__Acidimicrobiales;f__RAAP-2;g__RAAP-2;s__RAAP-2 sp021802025	derived from metagenome
GCA_021807265.1	p__Actinomycetota	0	0	0	nondenitrifier	0	0	d__Bacteria;p__Actinomycetota;c__Acidimicrobiia;o__Acidimicrobiales;f__RAAP-2;g__RAAP-2;s__RAAP-2 sp021807265	derived from metagenome
GCA_021809495.1	p__Actinomycetota	0	0	0	nondenitrifier	0	0	d__Bacteria;p__Actinomycetota;c__Acidimicrobiia;o__Acidimicrobiales;f__RAAP-2;g__RAAP-2;s__RAAP-2 sp021809495	derived from metagenome
GCA_021815645.1	p__Actinomycetota	0	0	0	nondenitrifier	0	0	d__Bacteria;p__Actinomycetota;c__Acidimicrobiia;o__Acidimicrobiales;f__RAAP-2;g__RAAP-2;s__RAAP-2 sp021815645	derived from metagenome
GCA_021818025.1	p__Actinomycetota	0	0	0	nondenitrifier	0	0	d__Bacteria;p__Actinomycetota;c__Acidimicrobiia;o__Acidimicrobiales;f__RAAP-2;g__RAAP-2;s__RAAP-2 sp021818025	derived from metagenome
GCA_021818265.1	p__Actinomycetota	0	0	0	nondenitrifier	0	0	d__Bacteria;p__Actinomycetota;c__Acidimicrobiia;o__Acidimicrobiales;f__RAAP-2;g__RAAP-2;s__RAAP-2 sp021818265	derived from metagenome
GCA_021823525.1	p__Actinomycetota	0	0	0	nondenitrifier	0	0	d__Bacteria;p__Actinomycetota;c__Acidimicrobiia;o__Acidimicrobiales;f__RAAP-2;g__RAAP-2;s__RAAP-2 sp021823525	derived from metagenome
GCA_021826255.1	p__Actinomycetota	0	0	0	nondenitrifier	0	0	d__Bacteria;p__Actinomycetota;c__Acidimicrobiia;o__Acidimicrobiales;f__RAAP-2;g__RAAP-2;s__RAAP-2 sp021826255	derived from metagenome
GCA_021827705.1	p__Actinomycetota	0	0	0	nondenitrifier	0	0	d__Bacteria;p__Actinomycetota;c__Acidimicrobiia;o__Acidimicrobiales;f__RAAP-2;g__RAAP-2;s__RAAP-2 sp021827705	derived from metagenome
GCA_021831035.1	p__Actinomycetota	0	0	0	nondenitrifier	0	0	d__Bacteria;p__Actinomycetota;c__Acidimicrobiia;o__Acidimicrobiales;f__RAAP-2;g__RAAP-2;s__RAAP-2 sp021831035	derived from metagenome
GCA_021831125.1	p__Actinomycetota	0	0	0	nondenitrifier	0	0	d__Bacteria;p__Actinomycetota;c__Acidimicrobiia;o__Acidimicrobiales;f__RAAP-2;g__RAAP-2;s__RAAP-2 sp021831125	derived from metagenome
GCA_021837305.1	p__Actinomycetota	0	0	0	nondenitrifier	0	0	d__Bacteria;p__Actinomycetota;c__Acidimicrobiia;o__Acidimicrobiales;f__RAAP-2;g__RAAP-2;s__RAAP-2 sp021837305	derived from metagenome
GCA_021838005.1	p__Actinomycetota	0	0	0	nondenitrifier	0	0	d__Bacteria;p__Actinomycetota;c__Acidimicrobiia;o__Acidimicrobiales;f__RAAP-2;g__RAAP-2;s__RAAP-2 sp021838005	derived from metagenome
GCA_021846325.1	p__Actinomycetota	0	0	0	nondenitrifier	0	0	d__Bacteria;p__Actinomycetota;c__Acidimicrobiia;o__Acidimicrobiales;f__RAAP-2;g__RAAP-2;s__RAAP-2 sp021846325	derived from metagenome
GCA_021848365.1	p__Actinomycetota	0	0	0	nondenitrifier	0	0	d__Bacteria;p__Actinomycetota;c__Acidimicrobiia;o__Acidimicrobiales;f__RAAP-2;g__RAAP-2;s__RAAP-2 sp021848365	derived from metagenome
GCA_903825035.1	p__Actinomycetota	0	0	0	nondenitrifier	0	0	d__Bacteria;p__Actinomycetota;c__Acidimicrobiia;o__Acidimicrobiales;f__RAAP-2;g__RAAP-2;s__RAAP-2 sp903825035	derived from metagenome
GCA_903825765.1	p__Actinomycetota	0	0	0	nondenitrifier	0	0	d__Bacteria;p__Actinomycetota;c__Acidimicrobiia;o__Acidimicrobiales;f__RAAP-2;g__RAAP-2;s__RAAP-2 sp903825765	derived from metagenome
GCA_903828785.1	p__Actinomycetota	0	0	0	nondenitrifier	0	0	d__Bacteria;p__Actinomycetota;c__Acidimicrobiia;o__Acidimicrobiales;f__RAAP-2;g__RAAP-2;s__RAAP-2 sp903828785	derived from metagenome
GCA_903848885.1	p__Actinomycetota	0	0	0	nondenitrifier	0	0	d__Bacteria;p__Actinomycetota;c__Acidimicrobiia;o__Acidimicrobiales;f__RAAP-2;g__RAAP-2;s__RAAP-2 sp903848885	derived from metagenome
GCA_903860745.1	p__Actinomycetota	0	0	0	nondenitrifier	0	0	d__Bacteria;p__Actinomycetota;c__Acidimicrobiia;o__Acidimicrobiales;f__RAAP-2;g__RAAP-2;s__RAAP-2 sp903860745	derived from metagenome
GCA_903860915.1	p__Actinomycetota	0	0	0	nondenitrifier	0	0	d__Bacteria;p__Actinomycetota;c__Acidimicrobiia;o__Acidimicrobiales;f__RAAP-2;g__RAAP-2;s__RAAP-2 sp903860915	derived from metagenome
GCA_903871335.1	p__Actinomycetota	0	0	0	nondenitrifier	0	0	d__Bacteria;p__Actinomycetota;c__Acidimicrobiia;o__Acidimicrobiales;f__RAAP-2;g__RAAP-2;s__RAAP-2 sp903871335	derived from metagenome
GCA_903873775.1	p__Actinomycetota	0	0	0	nondenitrifier	0	0	d__Bacteria;p__Actinomycetota;c__Acidimicrobiia;o__Acidimicrobiales;f__RAAP-2;g__RAAP-2;s__RAAP-2 sp903873775	derived from metagenome
GCA_903885505.1	p__Actinomycetota	0	0	0	nondenitrifier	0	0	d__Bacteria;p__Actinomycetota;c__Acidimicrobiia;o__Acidimicrobiales;f__RAAP-2;g__RAAP-2;s__RAAP-2 sp903885505	derived from metagenome
GCA_903893745.1	p__Actinomycetota	0	0	0	nondenitrifier	0	0	d__Bacteria;p__Actinomycetota;c__Acidimicrobiia;o__Acidimicrobiales;f__RAAP-2;g__RAAP-2;s__RAAP-2 sp903893745	derived from metagenome
GCA_903924205.1	p__Actinomycetota	0	0	0	nondenitrifier	0	0	d__Bacteria;p__Actinomycetota;c__Acidimicrobiia;o__Acidimicrobiales;f__RAAP-2;g__RAAP-2;s__RAAP-2 sp903924205	derived from metagenome
GCA_903970515.1	p__Actinomycetota	0	0	0	nondenitrifier	0	0	d__Bacteria;p__Actinomycetota;c__Acidimicrobiia;o__Acidimicrobiales;f__RAAP-2;g__RAAP-2;s__RAAP-2 sp903970515	none
GCA_013002375.1	p__Actinomycetota	0	0	0	nondenitrifier	0	0	d__Bacteria;p__Actinomycetota;c__Acidimicrobiia;o__Acidimicrobiales;f__SHLQ01;g__JABDJW01;s__JABDJW01 sp013002375	derived from metagenome
GCA_004282895.1	p__Actinomycetota	0	0	0	nondenitrifier	0	0	d__Bacteria;p__Actinomycetota;c__Acidimicrobiia;o__Acidimicrobiales;f__SHLQ01;g__SHLQ01;s__SHLQ01 sp004282895	derived from metagenome
GCA_020628865.1	p__Actinomycetota	0	0	0	nondenitrifier	0	0	d__Bacteria;p__Actinomycetota;c__Acidimicrobiia;o__Acidimicrobiales;f__SHLQ01;g__SHLQ01;s__SHLQ01 sp020628865	derived from metagenome
GCA_020629375.1	p__Actinomycetota	0	0	0	nondenitrifier	0	0	d__Bacteria;p__Actinomycetota;c__Acidimicrobiia;o__Acidimicrobiales;f__SHLQ01;g__SHLQ01;s__SHLQ01 sp020629375	derived from metagenome
GCA_020629635.1	p__Actinomycetota	0	0	0	nondenitrifier	0	0	d__Bacteria;p__Actinomycetota;c__Acidimicrobiia;o__Acidimicrobiales;f__SHLQ01;g__SHLQ01;s__SHLQ01 sp020629635	derived from metagenome
GCA_905479685.1	p__Actinomycetota	0	0	0	nondenitrifier	0	0	d__Bacteria;p__Actinomycetota;c__Acidimicrobiia;o__Acidimicrobiales;f__SHLQ01;g__SHLQ01;s__SHLQ01 sp905479685	derived from metagenome
GCA_004366205.1	p__Actinomycetota	0	0	1	NirOnly	0	0	d__Bacteria;p__Actinomycetota;c__Acidimicrobiia;o__Acidimicrobiales;f__SIRW01;g__SIRW01;s__SIRW01 sp004366205	derived from metagenome
GCA_016649895.1	p__Actinomycetota	0	1	1	NirNos	0	1	d__Bacteria;p__Actinomycetota;c__Acidimicrobiia;o__Acidimicrobiales;f__SKKL01;g__Actinomarinicola;s__Actinomarinicola sp016649895	derived from metagenome
GCF_009650215.1	p__Actinomycetota	0	0	1	NirOnly	0	0	d__Bacteria;p__Actinomycetota;c__Acidimicrobiia;o__Acidimicrobiales;f__SKKL01;g__Actinomarinicola;s__Actinomarinicola tropica	none
GCA_007121465.1	p__Actinomycetota	0	0	1	NirOnly	0	0	d__Bacteria;p__Actinomycetota;c__Acidimicrobiia;o__Acidimicrobiales;f__SKKL01;g__SKKL01;s__SKKL01 sp007121465	derived from metagenome
GCA_024227975.1	p__Actinomycetota	0	0	0	nondenitrifier	0	0	d__Bacteria;p__Actinomycetota;c__Acidimicrobiia;o__Acidimicrobiales;f__SZUA-35;g__CADEDH01;s__CADEDH01 sp024227975	derived from metagenome
GCA_902826025.1	p__Actinomycetota	0	0	0	nondenitrifier	0	0	d__Bacteria;p__Actinomycetota;c__Acidimicrobiia;o__Acidimicrobiales;f__SZUA-35;g__CADEDH01;s__CADEDH01 sp902826025	derived from metagenome
GCA_013003535.1	p__Actinomycetota	0	0	1	NirOnly	0	0	d__Bacteria;p__Actinomycetota;c__Acidimicrobiia;o__Acidimicrobiales;f__SZUA-35;g__JABDIY01;s__JABDIY01 sp013003535	derived from metagenome
GCA_024638805.1	p__Actinomycetota	0	0	0	nondenitrifier	0	0	d__Bacteria;p__Actinomycetota;c__Acidimicrobiia;o__Acidimicrobiales;f__SZUA-35;g__JABDIY01;s__JABDIY01 sp024638805	derived from metagenome
GCA_020629695.1	p__Actinomycetota	0	0	0	nondenitrifier	0	0	d__Bacteria;p__Actinomycetota;c__Acidimicrobiia;o__Acidimicrobiales;f__SZUA-35;g__JAHDBV01;s__JAHDBV01 sp020629695	derived from metagenome
GCA_020630195.1	p__Actinomycetota	0	0	0	nondenitrifier	0	0	d__Bacteria;p__Actinomycetota;c__Acidimicrobiia;o__Acidimicrobiales;f__SZUA-35;g__JAHDBV01;s__JAHDBV01 sp020630195	derived from metagenome
GCA_020630065.1	p__Actinomycetota	0	0	0	nondenitrifier	0	0	d__Bacteria;p__Actinomycetota;c__Acidimicrobiia;o__Acidimicrobiales;f__SZUA-35;g__JAHDCC01;s__JAHDCC01 sp020630065	derived from metagenome
GCA_020628305.1	p__Actinomycetota	0	0	0	nondenitrifier	0	0	d__Bacteria;p__Actinomycetota;c__Acidimicrobiia;o__Acidimicrobiales;f__SZUA-35;g__JAHDDW01;s__JAHDDW01 sp020628305	derived from metagenome
GCA_020629155.1	p__Actinomycetota	0	0	0	nondenitrifier	0	0	d__Bacteria;p__Actinomycetota;c__Acidimicrobiia;o__Acidimicrobiales;f__SZUA-35;g__JAHDDW01;s__JAHDDW01 sp020629155	derived from metagenome
GCA_024641625.1	p__Actinomycetota	0	0	0	nondenitrifier	0	0	d__Bacteria;p__Actinomycetota;c__Acidimicrobiia;o__Acidimicrobiales;f__SZUA-35;g__JAHECQ01;s__JAHECQ01 sp024641625	derived from metagenome
GCA_020628065.1	p__Actinomycetota	0	0	0	nondenitrifier	0	0	d__Bacteria;p__Actinomycetota;c__Acidimicrobiia;o__Acidimicrobiales;f__SZUA-35;g__JAHELU01;s__JAHELU01 sp020628065	derived from metagenome
GCA_024638815.1	p__Actinomycetota	0	0	0	nondenitrifier	0	0	d__Bacteria;p__Actinomycetota;c__Acidimicrobiia;o__Acidimicrobiales;f__SZUA-35;g__JAHELU01;s__JAHELU01 sp024638815	derived from metagenome
GCA_024644005.1	p__Actinomycetota	0	0	0	nondenitrifier	0	0	d__Bacteria;p__Actinomycetota;c__Acidimicrobiia;o__Acidimicrobiales;f__SZUA-35;g__JAHELU01;s__JAHELU01 sp024644005	derived from metagenome
GCA_024276425.1	p__Actinomycetota	0	0	0	nondenitrifier	0	0	d__Bacteria;p__Actinomycetota;c__Acidimicrobiia;o__Acidimicrobiales;f__SZUA-35;g__JAJRQY01;s__JAJRQY01 sp024276425	derived from metagenome
GCA_024280015.1	p__Actinomycetota	0	0	0	nondenitrifier	0	0	d__Bacteria;p__Actinomycetota;c__Acidimicrobiia;o__Acidimicrobiales;f__SZUA-35;g__JAJRQY01;s__JAJRQY01 sp024280015	derived from metagenome
GCA_003231975.1	p__Actinomycetota	0	0	0	nondenitrifier	0	0	d__Bacteria;p__Actinomycetota;c__Acidimicrobiia;o__Acidimicrobiales;f__SZUA-35;g__SZUA-35;s__SZUA-35 sp003231975	derived from metagenome
GCA_011051915.1	p__Actinomycetota	1	0	1	NirNor	0	0	d__Bacteria;p__Actinomycetota;c__Acidimicrobiia;o__Acidimicrobiales;f__TK06;g__DRKF01;s__DRKF01 sp011051915	derived from metagenome
GCA_020439485.1	p__Actinomycetota	0	0	0	nondenitrifier	0	0	d__Bacteria;p__Actinomycetota;c__Acidimicrobiia;o__Acidimicrobiales;f__TK06;g__JAAETH01;s__JAAETH01 sp020439485	derived from metagenome
GCA_024228575.1	p__Actinomycetota	1	1	0	NorNos	0	1	d__Bacteria;p__Actinomycetota;c__Acidimicrobiia;o__Acidimicrobiales;f__TK06;g__JAAETH01;s__JAAETH01 sp024228575	derived from metagenome
GCA_014238065.1	p__Actinomycetota	0	0	0	nondenitrifier	0	0	d__Bacteria;p__Actinomycetota;c__Acidimicrobiia;o__Acidimicrobiales;f__TK06;g__JABABU01;s__JABABU01 sp014238065	derived from metagenome
GCA_000817105.1	p__Actinomycetota	0	0	0	nondenitrifier	0	0	d__Bacteria;p__Actinomycetota;c__Acidimicrobiia;o__Acidimicrobiales;f__TK06;g__MedAcidi-G3;s__MedAcidi-G3 sp000817105	derived from metagenome
GCA_002457435.1	p__Actinomycetota	0	0	0	nondenitrifier	0	0	d__Bacteria;p__Actinomycetota;c__Acidimicrobiia;o__Acidimicrobiales;f__TK06;g__MedAcidi-G3;s__MedAcidi-G3 sp002457435	derived from metagenome
GCA_002708935.1	p__Actinomycetota	0	0	0	nondenitrifier	0	0	d__Bacteria;p__Actinomycetota;c__Acidimicrobiia;o__Acidimicrobiales;f__TK06;g__MedAcidi-G3;s__MedAcidi-G3 sp002708935	derived from metagenome
GCA_002722565.1	p__Actinomycetota	0	0	0	nondenitrifier	0	0	d__Bacteria;p__Actinomycetota;c__Acidimicrobiia;o__Acidimicrobiales;f__TK06;g__MedAcidi-G3;s__MedAcidi-G3 sp002722565	derived from metagenome
GCA_913020735.1	p__Actinomycetota	0	0	0	nondenitrifier	0	0	d__Bacteria;p__Actinomycetota;c__Acidimicrobiia;o__Acidimicrobiales;f__TK06;g__MedAcidi-G3;s__MedAcidi-G3 sp003445455	derived from metagenome
GCA_004214275.1	p__Actinomycetota	0	0	0	nondenitrifier	0	0	d__Bacteria;p__Actinomycetota;c__Acidimicrobiia;o__Acidimicrobiales;f__TK06;g__MedAcidi-G3;s__MedAcidi-G3 sp004214275	derived from metagenome
GCA_002331465.1	p__Actinomycetota	0	0	0	nondenitrifier	0	0	d__Bacteria;p__Actinomycetota;c__Acidimicrobiia;o__Acidimicrobiales;f__TK06;g__UBA2110;s__UBA2110 sp002331465	derived from metagenome
GCA_002388005.1	p__Actinomycetota	0	0	0	nondenitrifier	0	0	d__Bacteria;p__Actinomycetota;c__Acidimicrobiia;o__Acidimicrobiales;f__TK06;g__UBA2110;s__UBA2110 sp002388005	derived from metagenome
GCA_002705305.1	p__Actinomycetota	0	0	0	nondenitrifier	0	0	d__Bacteria;p__Actinomycetota;c__Acidimicrobiia;o__Acidimicrobiales;f__TK06;g__UBA2110;s__UBA2110 sp002705305	derived from metagenome
GCA_002719335.1	p__Actinomycetota	0	0	0	nondenitrifier	0	0	d__Bacteria;p__Actinomycetota;c__Acidimicrobiia;o__Acidimicrobiales;f__TK06;g__UBA2110;s__UBA2110 sp002719335	derived from metagenome
GCA_012960315.1	p__Actinomycetota	0	0	0	nondenitrifier	0	0	d__Bacteria;p__Actinomycetota;c__Acidimicrobiia;o__Acidimicrobiales;f__TK06;g__UBA2110;s__UBA2110 sp012960315	derived from metagenome
GCA_014239555.1	p__Actinomycetota	0	0	0	nondenitrifier	0	0	d__Bacteria;p__Actinomycetota;c__Acidimicrobiia;o__Acidimicrobiales;f__TK06;g__UBA2110;s__UBA2110 sp014239555	derived from metagenome
GCA_002296525.1	p__Actinomycetota	0	0	0	nondenitrifier	0	0	d__Bacteria;p__Actinomycetota;c__Acidimicrobiia;o__Acidimicrobiales;f__TK06;g__UBA6944;s__UBA6944 sp002296525	derived from metagenome
GCA_002448715.1	p__Actinomycetota	0	0	0	nondenitrifier	0	0	d__Bacteria;p__Actinomycetota;c__Acidimicrobiia;o__Acidimicrobiales;f__TK06;g__UBA6944;s__UBA6944 sp002448715	derived from metagenome
GCA_002721305.1	p__Actinomycetota	0	0	0	nondenitrifier	0	0	d__Bacteria;p__Actinomycetota;c__Acidimicrobiia;o__Acidimicrobiales;f__TK06;g__UBA6944;s__UBA6944 sp002721305	derived from metagenome
GCA_002724355.1	p__Actinomycetota	0	0	0	nondenitrifier	0	0	d__Bacteria;p__Actinomycetota;c__Acidimicrobiia;o__Acidimicrobiales;f__TK06;g__UBA6944;s__UBA6944 sp002724355	derived from metagenome
GCA_002470695.1	p__Actinomycetota	0	0	0	nondenitrifier	0	0	d__Bacteria;p__Actinomycetota;c__Acidimicrobiia;o__Acidimicrobiales;f__TK06;g__UBA7388;s__UBA7388 sp002470695	derived from metagenome
GCA_905182565.1	p__Actinomycetota	0	0	0	nondenitrifier	0	0	d__Bacteria;p__Actinomycetota;c__Acidimicrobiia;o__Acidimicrobiales;f__TK06;g__UBA9040;s__UBA9040 sp905182565	derived from metagenome
GCA_905477545.1	p__Actinomycetota	0	0	0	nondenitrifier	0	0	d__Bacteria;p__Actinomycetota;c__Acidimicrobiia;o__Acidimicrobiales;f__TK06;g__UBA9040;s__UBA9040 sp905477545	derived from metagenome
GCA_009843525.1	p__Actinomycetota	0	0	0	nondenitrifier	0	0	d__Bacteria;p__Actinomycetota;c__Acidimicrobiia;o__Acidimicrobiales;f__TK06;g__WTFX01;s__WTFX01 sp009843525	derived from metagenome
GCA_011523825.1	p__Actinomycetota	0	0	0	nondenitrifier	0	0	d__Bacteria;p__Actinomycetota;c__Acidimicrobiia;o__Acidimicrobiales;f__TK06;g__WTFX01;s__WTFX01 sp011523825	derived from metagenome
GCA_022820505.1	p__Actinomycetota	0	0	0	nondenitrifier	0	0	d__Bacteria;p__Actinomycetota;c__Acidimicrobiia;o__Acidimicrobiales;f__TK06;g__WTFX01;s__WTFX01 sp022820505	derived from metagenome
GCA_022820925.1	p__Actinomycetota	0	0	0	nondenitrifier	0	0	d__Bacteria;p__Actinomycetota;c__Acidimicrobiia;o__Acidimicrobiales;f__TK06;g__WTFX01;s__WTFX01 sp022820925	derived from metagenome
GCA_022821985.1	p__Actinomycetota	0	0	0	nondenitrifier	0	0	d__Bacteria;p__Actinomycetota;c__Acidimicrobiia;o__Acidimicrobiales;f__TK06;g__WTFX01;s__WTFX01 sp022821985	derived from metagenome
GCA_022822525.1	p__Actinomycetota	0	0	0	nondenitrifier	0	0	d__Bacteria;p__Actinomycetota;c__Acidimicrobiia;o__Acidimicrobiales;f__TK06;g__WTFX01;s__WTFX01 sp022822525	derived from metagenome
GCA_022824805.1	p__Actinomycetota	0	0	0	nondenitrifier	0	0	d__Bacteria;p__Actinomycetota;c__Acidimicrobiia;o__Acidimicrobiales;f__TK06;g__WTFX01;s__WTFX01 sp022824805	derived from metagenome
GCA_022826045.1	p__Actinomycetota	0	0	0	nondenitrifier	0	0	d__Bacteria;p__Actinomycetota;c__Acidimicrobiia;o__Acidimicrobiales;f__TK06;g__WTFX01;s__WTFX01 sp022826045	derived from metagenome
GCA_022827265.1	p__Actinomycetota	0	0	0	nondenitrifier	0	0	d__Bacteria;p__Actinomycetota;c__Acidimicrobiia;o__Acidimicrobiales;f__TK06;g__WTFX01;s__WTFX01 sp022827265	derived from metagenome
GCA_022828045.1	p__Actinomycetota	0	0	0	nondenitrifier	0	0	d__Bacteria;p__Actinomycetota;c__Acidimicrobiia;o__Acidimicrobiales;f__TK06;g__WTFX01;s__WTFX01 sp022828045	derived from metagenome
GCA_003697065.1	p__Actinomycetota	0	0	0	nondenitrifier	0	0	d__Bacteria;p__Actinomycetota;c__Acidimicrobiia;o__Acidimicrobiales;f__UBA11606;g__J010;s__J010 sp003697065	derived from metagenome
GCA_012271125.1	p__Actinomycetota	0	0	0	nondenitrifier	0	0	d__Bacteria;p__Actinomycetota;c__Acidimicrobiia;o__Acidimicrobiales;f__UBA11606;g__JAAXHB01;s__JAAXHB01 sp012271125	derived from metagenome
GCA_021604885.1	p__Actinomycetota	0	0	1	NirOnly	0	0	d__Bacteria;p__Actinomycetota;c__Acidimicrobiia;o__Acidimicrobiales;f__UBA11606;g__JAJRXC01;s__JAJRXC01 sp021604885	derived from metagenome
GCA_024276495.1	p__Actinomycetota	0	0	0	nondenitrifier	0	0	d__Bacteria;p__Actinomycetota;c__Acidimicrobiia;o__Acidimicrobiales;f__UBA11606;g__JAJRXC01;s__JAJRXC01 sp024276495	derived from metagenome
GCA_003231645.1	p__Actinomycetota	0	0	0	nondenitrifier	0	0	d__Bacteria;p__Actinomycetota;c__Acidimicrobiia;o__Acidimicrobiales;f__UBA11606;g__SZUA-87;s__SZUA-87 sp003231645	derived from metagenome
GCA_024276355.1	p__Actinomycetota	0	0	0	nondenitrifier	0	0	d__Bacteria;p__Actinomycetota;c__Acidimicrobiia;o__Acidimicrobiales;f__UBA11606;g__SZUA-87;s__SZUA-87 sp024276355	derived from metagenome
GCA_002694825.1	p__Actinomycetota	0	0	0	nondenitrifier	0	0	d__Bacteria;p__Actinomycetota;c__Acidimicrobiia;o__Acidimicrobiales;f__UBA11606;g__UBA11606;s__UBA11606 sp002694825	derived from metagenome
GCA_002699625.1	p__Actinomycetota	0	0	0	nondenitrifier	0	0	d__Bacteria;p__Actinomycetota;c__Acidimicrobiia;o__Acidimicrobiales;f__UBA11606;g__UBA11606;s__UBA11606 sp002699625	derived from metagenome
GCA_002729125.1	p__Actinomycetota	0	0	0	nondenitrifier	0	0	d__Bacteria;p__Actinomycetota;c__Acidimicrobiia;o__Acidimicrobiales;f__UBA11606;g__UBA11606;s__UBA11606 sp002729125	derived from metagenome
GCA_009937405.1	p__Actinomycetota	0	0	0	nondenitrifier	0	0	d__Bacteria;p__Actinomycetota;c__Acidimicrobiia;o__Acidimicrobiales;f__UBA11606;g__UBA11606;s__UBA11606 sp009937405	derived from metagenome
GCA_017852795.1	p__Actinomycetota	0	0	0	nondenitrifier	0	0	d__Bacteria;p__Actinomycetota;c__Acidimicrobiia;o__Acidimicrobiales;f__UBA11606;g__UBA11606;s__UBA11606 sp017852795	derived from metagenome
GCA_018699415.1	p__Actinomycetota	0	0	0	nondenitrifier	0	0	d__Bacteria;p__Actinomycetota;c__Acidimicrobiia;o__Acidimicrobiales;f__UBA11606;g__UBA11606;s__UBA11606 sp018699415	derived from metagenome
GCA_022425325.1	p__Actinomycetota	0	0	0	nondenitrifier	0	0	d__Bacteria;p__Actinomycetota;c__Acidimicrobiia;o__Acidimicrobiales;f__UBA11606;g__UBA11606;s__UBA11606 sp022425325	derived from metagenome
GCA_905480195.1	p__Actinomycetota	0	0	0	nondenitrifier	0	0	d__Bacteria;p__Actinomycetota;c__Acidimicrobiia;o__Acidimicrobiales;f__UBA11606;g__UBA11606;s__UBA11606 sp905480195	derived from metagenome
GCA_913041415.1	p__Actinomycetota	0	0	0	nondenitrifier	0	0	d__Bacteria;p__Actinomycetota;c__Acidimicrobiia;o__Acidimicrobiales;f__UBA11606;g__UBA11606;s__UBA11606 sp913041415	derived from metagenome
GCA_009845995.1	p__Actinomycetota	0	0	0	nondenitrifier	0	0	d__Bacteria;p__Actinomycetota;c__Acidimicrobiia;o__Acidimicrobiales;f__UBA11606;g__VXYK01;s__VXYK01 sp009845995	derived from metagenome
GCA_024421085.1	p__Actinomycetota	0	0	0	nondenitrifier	0	0	d__Bacteria;p__Actinomycetota;c__Acidimicrobiia;o__Acidimicrobiales;f__UBA11606;g__VXYK01;s__VXYK01 sp024421085	derived from metagenome
GCA_024421095.1	p__Actinomycetota	0	0	0	nondenitrifier	0	0	d__Bacteria;p__Actinomycetota;c__Acidimicrobiia;o__Acidimicrobiales;f__UBA11606;g__VXYK01;s__VXYK01 sp024421095	derived from metagenome
GCA_009837445.1	p__Actinomycetota	0	0	0	nondenitrifier	0	0	d__Bacteria;p__Actinomycetota;c__Acidimicrobiia;o__Acidimicrobiales;f__UBA11606;g__VYCW01;s__VYCW01 sp009837445	derived from metagenome
GCA_009842325.1	p__Actinomycetota	0	0	0	nondenitrifier	0	0	d__Bacteria;p__Actinomycetota;c__Acidimicrobiia;o__Acidimicrobiales;f__UBA11606;g__VYCW01;s__VYCW01 sp009842325	derived from metagenome
GCA_009843735.1	p__Actinomycetota	0	0	0	nondenitrifier	0	0	d__Bacteria;p__Actinomycetota;c__Acidimicrobiia;o__Acidimicrobiales;f__UBA11606;g__VYCW01;s__VYCW01 sp009843735	derived from metagenome
GCA_009843915.1	p__Actinomycetota	0	0	0	nondenitrifier	0	0	d__Bacteria;p__Actinomycetota;c__Acidimicrobiia;o__Acidimicrobiales;f__UBA11606;g__VYCW01;s__VYCW01 sp009843915	derived from metagenome
GCA_009844405.1	p__Actinomycetota	0	0	0	nondenitrifier	0	0	d__Bacteria;p__Actinomycetota;c__Acidimicrobiia;o__Acidimicrobiales;f__UBA11606;g__VYCW01;s__VYCW01 sp009844405	derived from metagenome
GCA_021296315.1	p__Actinomycetota	0	0	0	nondenitrifier	0	0	d__Bacteria;p__Actinomycetota;c__Acidimicrobiia;o__Acidimicrobiales;f__UBA11606;g__VYCW01;s__VYCW01 sp021296315	derived from metagenome
GCA_022819505.1	p__Actinomycetota	0	0	0	nondenitrifier	0	0	d__Bacteria;p__Actinomycetota;c__Acidimicrobiia;o__Acidimicrobiales;f__UBA11606;g__VYCW01;s__VYCW01 sp022819505	derived from metagenome
GCA_022820805.1	p__Actinomycetota	0	0	0	nondenitrifier	0	0	d__Bacteria;p__Actinomycetota;c__Acidimicrobiia;o__Acidimicrobiales;f__UBA11606;g__VYCW01;s__VYCW01 sp022820805	derived from metagenome
GCA_022821685.1	p__Actinomycetota	0	0	0	nondenitrifier	0	0	d__Bacteria;p__Actinomycetota;c__Acidimicrobiia;o__Acidimicrobiales;f__UBA11606;g__VYCW01;s__VYCW01 sp022821685	derived from metagenome
GCA_022824605.1	p__Actinomycetota	0	0	0	nondenitrifier	0	0	d__Bacteria;p__Actinomycetota;c__Acidimicrobiia;o__Acidimicrobiales;f__UBA11606;g__VYCW01;s__VYCW01 sp022824605	derived from metagenome
GCA_022828135.1	p__Actinomycetota	0	0	0	nondenitrifier	0	0	d__Bacteria;p__Actinomycetota;c__Acidimicrobiia;o__Acidimicrobiales;f__UBA11606;g__VYCW01;s__VYCW01 sp022828135	derived from metagenome
GCA_005787345.1	p__Actinomycetota	0	0	0	nondenitrifier	0	0	d__Bacteria;p__Actinomycetota;c__Acidimicrobiia;o__Acidimicrobiales;f__UBA8139;g__F1-20-MAGs160;s__F1-20-MAGs160 sp005787345	derived from metagenome
GCA_009699125.1	p__Actinomycetota	0	0	0	nondenitrifier	0	0	d__Bacteria;p__Actinomycetota;c__Acidimicrobiia;o__Acidimicrobiales;f__UBA8139;g__F1-20-MAGs160;s__F1-20-MAGs160 sp009699125	derived from metagenome
GCA_009700115.1	p__Actinomycetota	0	0	0	nondenitrifier	0	0	d__Bacteria;p__Actinomycetota;c__Acidimicrobiia;o__Acidimicrobiales;f__UBA8139;g__F1-20-MAGs160;s__F1-20-MAGs160 sp009700115	derived from metagenome
GCA_009703925.1	p__Actinomycetota	0	0	0	nondenitrifier	0	0	d__Bacteria;p__Actinomycetota;c__Acidimicrobiia;o__Acidimicrobiales;f__UBA8139;g__F1-20-MAGs160;s__F1-20-MAGs160 sp009703925	derived from metagenome
GCA_009705225.1	p__Actinomycetota	0	0	0	nondenitrifier	0	0	d__Bacteria;p__Actinomycetota;c__Acidimicrobiia;o__Acidimicrobiales;f__UBA8139;g__F1-20-MAGs160;s__F1-20-MAGs160 sp009705225	derived from metagenome
GCA_016462055.1	p__Actinomycetota	0	0	0	nondenitrifier	0	0	d__Bacteria;p__Actinomycetota;c__Acidimicrobiia;o__Acidimicrobiales;f__UBA8139;g__F1-20-MAGs160;s__F1-20-MAGs160 sp016462055	derived from metagenome
GCA_018969405.1	p__Actinomycetota	0	0	0	nondenitrifier	0	0	d__Bacteria;p__Actinomycetota;c__Acidimicrobiia;o__Acidimicrobiales;f__UBA8139;g__F1-20-MAGs160;s__F1-20-MAGs160 sp018969405	derived from metagenome
GCA_023264135.1	p__Actinomycetota	0	0	0	nondenitrifier	0	0	d__Bacteria;p__Actinomycetota;c__Acidimicrobiia;o__Acidimicrobiales;f__UBA8139;g__F1-20-MAGs160;s__F1-20-MAGs160 sp023264135	derived from metagenome
GCA_903827085.1	p__Actinomycetota	0	0	0	nondenitrifier	0	0	d__Bacteria;p__Actinomycetota;c__Acidimicrobiia;o__Acidimicrobiales;f__UBA8139;g__F1-20-MAGs160;s__F1-20-MAGs160 sp903827085	derived from metagenome
GCA_903867185.1	p__Actinomycetota	0	0	0	nondenitrifier	0	0	d__Bacteria;p__Actinomycetota;c__Acidimicrobiia;o__Acidimicrobiales;f__UBA8139;g__F1-20-MAGs160;s__F1-20-MAGs160 sp903867185	derived from metagenome
GCA_945862505.1	p__Actinomycetota	0	0	0	nondenitrifier	0	0	d__Bacteria;p__Actinomycetota;c__Acidimicrobiia;o__Acidimicrobiales;f__UBA8139;g__F1-20-MAGs160;s__F1-20-MAGs160 sp945862505	derived from metagenome
GCA_945878645.1	p__Actinomycetota	0	0	0	nondenitrifier	0	0	d__Bacteria;p__Actinomycetota;c__Acidimicrobiia;o__Acidimicrobiales;f__UBA8139;g__F1-20-MAGs160;s__F1-20-MAGs160 sp945878645	derived from metagenome
GCA_020832495.1	p__Actinomycetota	0	0	0	nondenitrifier	0	0	d__Bacteria;p__Actinomycetota;c__Acidimicrobiia;o__Acidimicrobiales;f__UBA8139;g__JAFIEP01;s__JAFIEP01 sp020832495	derived from metagenome
GCA_945860545.1	p__Actinomycetota	0	0	0	nondenitrifier	0	0	d__Bacteria;p__Actinomycetota;c__Acidimicrobiia;o__Acidimicrobiales;f__UBA8139;g__M30B73;s__M30B73 sp945860545	derived from metagenome
GCF_021246445.1	p__Actinomycetota	0	0	1	NirOnly	0	0	d__Bacteria;p__Actinomycetota;c__Acidimicrobiia;o__Acidimicrobiales;f__UBA8139;g__Rhabdothermincola_A;s__Rhabdothermincola_A salaria	none
GCF_014805525.1	p__Actinomycetota	0	0	0	nondenitrifier	0	0	d__Bacteria;p__Actinomycetota;c__Acidimicrobiia;o__Acidimicrobiales;f__UBA8139;g__Rhabdothermincola;s__Rhabdothermincola sediminis	none
GCF_023130475.1	p__Actinomycetota	0	0	0	nondenitrifier	0	0	d__Bacteria;p__Actinomycetota;c__Acidimicrobiia;o__Acidimicrobiales;f__UBA8190;g__Aciditerrimonas;s__Aciditerrimonas ferrireducens	none
GCA_003139255.1	p__Actinomycetota	0	0	0	nondenitrifier	0	0	d__Bacteria;p__Actinomycetota;c__Acidimicrobiia;o__Acidimicrobiales;f__UBA8190;g__Bog-564;s__Bog-564 sp003139255	derived from metagenome
GCA_017882995.1	p__Actinomycetota	0	0	0	nondenitrifier	0	0	d__Bacteria;p__Actinomycetota;c__Acidimicrobiia;o__Acidimicrobiales;f__UBA8190;g__Chersky-840;s__Chersky-840 sp017882995	derived from metagenome
GCA_021779775.1	p__Actinomycetota	0	0	0	nondenitrifier	0	0	d__Bacteria;p__Actinomycetota;c__Acidimicrobiia;o__Acidimicrobiales;f__UBA8190;g__JAJYAB01;s__JAJYAB01 sp021779775	derived from metagenome
GCA_021848085.1	p__Actinomycetota	0	0	0	nondenitrifier	0	0	d__Bacteria;p__Actinomycetota;c__Acidimicrobiia;o__Acidimicrobiales;f__UBA8190;g__JAJZNB01;s__JAJZNB01 sp021848085	derived from metagenome
GCA_021798135.1	p__Actinomycetota	0	0	0	nondenitrifier	0	0	d__Bacteria;p__Actinomycetota;c__Acidimicrobiia;o__Acidimicrobiales;f__UBA8190;g__JAJZYI01;s__JAJZYI01 sp021798135	derived from metagenome
GCA_021803325.1	p__Actinomycetota	0	0	0	nondenitrifier	0	0	d__Bacteria;p__Actinomycetota;c__Acidimicrobiia;o__Acidimicrobiales;f__UBA8190;g__JAJZYI01;s__JAJZYI01 sp021803325	derived from metagenome
GCA_021826725.1	p__Actinomycetota	0	0	0	nondenitrifier	0	0	d__Bacteria;p__Actinomycetota;c__Acidimicrobiia;o__Acidimicrobiales;f__UBA8190;g__JAJZYI01;s__JAJZYI01 sp021826725	derived from metagenome
GCA_021819525.1	p__Actinomycetota	0	0	0	nondenitrifier	0	0	d__Bacteria;p__Actinomycetota;c__Acidimicrobiia;o__Acidimicrobiales;f__UBA8190;g__JAKAQW01;s__JAKAQW01 sp021819525	derived from metagenome
GCA_003151475.1	p__Actinomycetota	0	0	0	nondenitrifier	0	0	d__Bacteria;p__Actinomycetota;c__Acidimicrobiia;o__Acidimicrobiales;f__UBA8190;g__Palsa-661;s__Palsa-661 sp003151475	derived from metagenome
GCA_003151955.1	p__Actinomycetota	0	0	0	nondenitrifier	0	0	d__Bacteria;p__Actinomycetota;c__Acidimicrobiia;o__Acidimicrobiales;f__UBA8190;g__PALSA-743;s__PALSA-743 sp003151955	derived from metagenome
GCA_003453695.1	p__Actinomycetota	0	0	0	nondenitrifier	0	0	d__Bacteria;p__Actinomycetota;c__Acidimicrobiia;o__Acidimicrobiales;f__UBA8190;g__UBA8190;s__UBA8190 sp003453695	derived from metagenome
GCA_013912105.1	p__Actinomycetota	0	0	0	nondenitrifier	0	0	d__Bacteria;p__Actinomycetota;c__Acidimicrobiia;o__Acidimicrobiales;f__UBA8592;g__UBA8592;s__UBA8592 sp002171605	derived from metagenome
GCA_002295705.1	p__Actinomycetota	0	0	0	nondenitrifier	0	0	d__Bacteria;p__Actinomycetota;c__Acidimicrobiia;o__Acidimicrobiales;f__UBA8592;g__UBA8592;s__UBA8592 sp002295705	derived from metagenome
GCA_002341185.1	p__Actinomycetota	0	0	0	nondenitrifier	0	0	d__Bacteria;p__Actinomycetota;c__Acidimicrobiia;o__Acidimicrobiales;f__UBA8592;g__UBA8592;s__UBA8592 sp002341185	derived from metagenome
GCA_011523005.1	p__Actinomycetota	0	0	0	nondenitrifier	0	0	d__Bacteria;p__Actinomycetota;c__Acidimicrobiia;o__Acidimicrobiales;f__UBA8592;g__UBA8592;s__UBA8592 sp002380145	derived from metagenome
GCA_002724825.1	p__Actinomycetota	0	0	0	nondenitrifier	0	0	d__Bacteria;p__Actinomycetota;c__Acidimicrobiia;o__Acidimicrobiales;f__UBA8592;g__UBA8592;s__UBA8592 sp002724825	derived from metagenome
GCA_009699605.1	p__Actinomycetota	0	0	0	nondenitrifier	0	0	d__Bacteria;p__Actinomycetota;c__Acidimicrobiia;o__Acidimicrobiales;f__WLNW01;g__WLNW01;s__WLNW01 sp009699605	derived from metagenome
GCA_003577105.1	p__Actinomycetota	0	1	0	NosOnly	0	1	d__Bacteria;p__Actinomycetota;c__Acidimicrobiia;o__ATN3;f__ATN3;g__ATN3;s__ATN3 sp003577105	derived from metagenome
GCA_017882925.1	p__Actinomycetota	0	0	0	nondenitrifier	0	0	d__Bacteria;p__Actinomycetota;c__Acidimicrobiia;o__IMCC26256;f__Chersky-534;g__Chersky-534;s__Chersky-534 sp017882925	derived from metagenome
GCA_017882945.1	p__Actinomycetota	0	0	0	nondenitrifier	0	0	d__Bacteria;p__Actinomycetota;c__Acidimicrobiia;o__IMCC26256;f__IMCC26256;g__Chersky-806;s__Chersky-806 sp017882945	derived from metagenome
GCA_001023575.1	p__Actinomycetota	0	0	0	nondenitrifier	0	0	d__Bacteria;p__Actinomycetota;c__Acidimicrobiia;o__IMCC26256;f__IMCC26256;g__IMCC26256;s__IMCC26256 sp001023575	none
GCA_009702955.1	p__Actinomycetota	0	0	0	nondenitrifier	0	0	d__Bacteria;p__Actinomycetota;c__Acidimicrobiia;o__IMCC26256;f__IMCC26256;g__IMCC26256;s__IMCC26256 sp009702955	derived from metagenome
GCA_023262065.1	p__Actinomycetota	0	0	0	nondenitrifier	0	0	d__Bacteria;p__Actinomycetota;c__Acidimicrobiia;o__IMCC26256;f__IMCC26256;g__IMCC26256;s__IMCC26256 sp023262065	derived from metagenome
GCA_945907055.1	p__Actinomycetota	0	0	0	nondenitrifier	0	0	d__Bacteria;p__Actinomycetota;c__Acidimicrobiia;o__IMCC26256;f__IMCC26256;g__IMCC26256;s__IMCC26256 sp945907055	derived from metagenome
GCA_016650415.1	p__Actinomycetota	0	0	1	NirOnly	0	0	d__Bacteria;p__Actinomycetota;c__Acidimicrobiia;o__IMCC26256;f__IMCC26256;g__JAENVU01;s__JAENVU01 sp016650415	derived from metagenome
GCA_009694415.1	p__Actinomycetota	0	0	0	nondenitrifier	0	0	d__Bacteria;p__Actinomycetota;c__Acidimicrobiia;o__IMCC26256;f__IMCC26256;g__SHUZ01;s__SHUZ01 sp009694415	derived from metagenome
GCA_016870395.1	p__Actinomycetota	0	0	0	nondenitrifier	0	0	d__Bacteria;p__Actinomycetota;c__Acidimicrobiia;o__IMCC26256;f__IMCC26256;g__SHUZ01;s__SHUZ01 sp016870395	derived from metagenome
GCA_945865605.1	p__Actinomycetota	0	0	0	nondenitrifier	0	0	d__Bacteria;p__Actinomycetota;c__Acidimicrobiia;o__IMCC26256;f__IMCC26256;g__SHUZ01;s__SHUZ01 sp945865605	derived from metagenome
GCA_013695115.1	p__Actinomycetota	0	0	0	nondenitrifier	0	0	d__Bacteria;p__Actinomycetota;c__Acidimicrobiia;o__IMCC26256;f__JACDBD01;g__JACDBD01;s__JACDBD01 sp013695115	derived from metagenome
GCA_016179865.1	p__Actinomycetota	0	0	0	nondenitrifier	0	0	d__Bacteria;p__Actinomycetota;c__Acidimicrobiia;o__IMCC26256;f__JACPCJ01;g__JACPCJ01;s__JACPCJ01 sp016179865	derived from metagenome
GCA_020846855.1	p__Actinomycetota	0	0	0	nondenitrifier	0	0	d__Bacteria;p__Actinomycetota;c__Acidimicrobiia;o__IMCC26256;f__JADLDD01;g__JADLDD01;s__JADLDD01 sp020846855	derived from metagenome
GCA_018003035.1	p__Actinomycetota	0	0	1	NirOnly	0	0	d__Bacteria;p__Actinomycetota;c__Acidimicrobiia;o__IMCC26256;f__JAGNEX01;g__JAGNEX01;s__JAGNEX01 sp018003035	derived from metagenome
GCA_020637365.1	p__Actinomycetota	0	0	1	NirOnly	0	0	d__Bacteria;p__Actinomycetota;c__Acidimicrobiia;o__IMCC26256;f__JAGNEX01;g__JAGNEX01;s__JAGNEX01 sp020637365	derived from metagenome
GCA_018057765.1	p__Actinomycetota	0	0	1	NirOnly	0	0	d__Bacteria;p__Actinomycetota;c__Acidimicrobiia;o__IMCC26256;f__JAGPDB01;g__JAGPDB01;s__JAGPDB01 sp018057765	derived from metagenome
GCA_024281095.1	p__Actinomycetota	0	0	0	nondenitrifier	0	0	d__Bacteria;p__Actinomycetota;c__Acidimicrobiia;o__IMCC26256;f__JAMXLJ01;g__JAMXLJ01;s__JAMXLJ01 sp024281095	derived from metagenome
GCA_016870245.1	p__Actinomycetota	0	0	1	NirOnly	0	0	d__Bacteria;p__Actinomycetota;c__Acidimicrobiia;o__IMCC26256;f__PALSA-555;g__CAIUKV01;s__CAIUKV01 sp016870245	derived from metagenome
GCA_016870595.1	p__Actinomycetota	0	0	0	nondenitrifier	0	0	d__Bacteria;p__Actinomycetota;c__Acidimicrobiia;o__IMCC26256;f__PALSA-555;g__CAIUKV01;s__CAIUKV01 sp016870595	derived from metagenome
GCA_017853455.1	p__Actinomycetota	0	0	0	nondenitrifier	0	0	d__Bacteria;p__Actinomycetota;c__Acidimicrobiia;o__IMCC26256;f__PALSA-555;g__CAIUKV01;s__CAIUKV01 sp017853455	derived from metagenome
GCA_903899845.1	p__Actinomycetota	0	0	0	nondenitrifier	0	0	d__Bacteria;p__Actinomycetota;c__Acidimicrobiia;o__IMCC26256;f__PALSA-555;g__CAIUKV01;s__CAIUKV01 sp903899845	derived from metagenome
GCA_022865365.1	p__Actinomycetota	0	0	0	nondenitrifier	0	0	d__Bacteria;p__Actinomycetota;c__Acidimicrobiia;o__IMCC26256;f__PALSA-555;g__JALHSW01;s__JALHSW01 sp022865365	derived from metagenome
GCA_003140175.1	p__Actinomycetota	0	0	0	nondenitrifier	0	0	d__Bacteria;p__Actinomycetota;c__Acidimicrobiia;o__IMCC26256;f__PALSA-555;g__PALSA-555;s__PALSA-555 sp003140175	derived from metagenome
GCA_009694435.1	p__Actinomycetota	0	0	0	nondenitrifier	0	0	d__Bacteria;p__Actinomycetota;c__Acidimicrobiia;o__IMCC26256;f__PALSA-555;g__SHUY01;s__SHUY01 sp009694435	derived from metagenome
GCA_016870355.1	p__Actinomycetota	0	0	0	nondenitrifier	0	0	d__Bacteria;p__Actinomycetota;c__Acidimicrobiia;o__IMCC26256;f__PALSA-555;g__SHVJ01;s__SHVJ01 sp016870355	derived from metagenome
GCA_945889545.1	p__Actinomycetota	0	0	1	NirOnly	0	0	d__Bacteria;p__Actinomycetota;c__Acidimicrobiia;o__IMCC26256;f__PALSA-555;g__SHVJ01;s__SHVJ01 sp945889545	derived from metagenome
GCA_005773635.1	p__Actinomycetota	0	0	1	NirOnly	0	0	d__Bacteria;p__Actinomycetota;c__Acidimicrobiia;o__IMCC26256;f__PALSA-610;g__F1-120-MAGs023;s__F1-120-MAGs023 sp005773635	derived from metagenome
GCA_005772765.1	p__Actinomycetota	0	0	1	NirOnly	0	0	d__Bacteria;p__Actinomycetota;c__Acidimicrobiia;o__IMCC26256;f__PALSA-610;g__F1-120-MAGs055;s__F1-120-MAGs055 sp005772765	derived from metagenome
GCA_005779395.1	p__Actinomycetota	0	0	1	NirOnly	0	0	d__Bacteria;p__Actinomycetota;c__Acidimicrobiia;o__IMCC26256;f__PALSA-610;g__F1-120-MAGs055;s__F1-120-MAGs055 sp005779395	derived from metagenome
GCA_003134555.1	p__Actinomycetota	0	0	0	nondenitrifier	0	0	d__Bacteria;p__Actinomycetota;c__Acidimicrobiia;o__IMCC26256;f__PALSA-610;g__PALSA-610;s__PALSA-610 sp003134555	derived from metagenome
GCA_009886115.1	p__Actinomycetota	0	0	1	NirOnly	0	0	d__Bacteria;p__Actinomycetota;c__Acidimicrobiia;o__IMCC26256;f__VFJJ01;g__VFJJ01;s__VFJJ01 sp009886115	derived from metagenome
GCA_019695375.1	p__Actinomycetota	0	0	0	nondenitrifier	0	0	d__Bacteria;p__Actinomycetota;c__Acidimicrobiia;o__UBA2766;f__UBA2766;g__JAIBAC01;s__JAIBAC01 sp019695375	derived from metagenome
GCA_020850945.1	p__Actinomycetota	0	1	0	NosOnly	0	1	d__Bacteria;p__Actinomycetota;c__Acidimicrobiia;o__UBA2766;f__UBA2766;g__QWHP01;s__QWHP01 sp020850945	derived from metagenome
GCA_021404985.1	p__Actinomycetota	0	1	0	NosOnly	0	1	d__Bacteria;p__Actinomycetota;c__Acidimicrobiia;o__UBA2766;f__UBA2766;g__QWHP01;s__QWHP01 sp021404985	derived from metagenome
GCA_002352645.1	p__Actinomycetota	0	0	0	nondenitrifier	0	0	d__Bacteria;p__Actinomycetota;c__Acidimicrobiia;o__UBA2766;f__UBA2766;g__UBA2766;s__UBA2766 sp002352645	derived from metagenome
GCA_016650365.1	p__Actinomycetota	0	0	1	NirOnly	0	0	d__Bacteria;p__Actinomycetota;c__Acidimicrobiia;o__UBA5794;f__JAENVV01;g__JAENVV01;s__JAENVV01 sp016650365	derived from metagenome
GCA_024637275.1	p__Actinomycetota	0	0	1	NirOnly	0	0	d__Bacteria;p__Actinomycetota;c__Acidimicrobiia;o__UBA5794;f__JAENVV01;g__JAENVV01;s__JAENVV01 sp024637275	derived from metagenome
GCA_024641305.1	p__Actinomycetota	0	0	0	nondenitrifier	0	0	d__Bacteria;p__Actinomycetota;c__Acidimicrobiia;o__UBA5794;f__JAENVV01;g__JAENVV01;s__JAENVV01 sp024641305	derived from metagenome
GCA_024639975.1	p__Actinomycetota	0	0	1	NirOnly	0	0	d__Bacteria;p__Actinomycetota;c__Acidimicrobiia;o__UBA5794;f__JAENVV01;g__JAHEFX01;s__JAHEFX01 sp024639975	derived from metagenome
GCA_024641245.1	p__Actinomycetota	0	0	0	nondenitrifier	0	0	d__Bacteria;p__Actinomycetota;c__Acidimicrobiia;o__UBA5794;f__JAHEDJ01;g__JAHEDJ01;s__JAHEDJ01 sp024641245	derived from metagenome
GCA_024641325.1	p__Actinomycetota	0	0	0	nondenitrifier	0	0	d__Bacteria;p__Actinomycetota;c__Acidimicrobiia;o__UBA5794;f__JAHEDJ01;g__JAHEDJ01;s__JAHEDJ01 sp024641325	derived from metagenome
GCA_013043085.1	p__Actinomycetota	0	0	1	NirOnly	0	0	d__Bacteria;p__Actinomycetota;c__Acidimicrobiia;o__UBA5794;f__SHLN01;g__JABDOU01;s__JABDOU01 sp013043085	derived from metagenome
GCA_024638625.1	p__Actinomycetota	0	0	1	NirOnly	0	0	d__Bacteria;p__Actinomycetota;c__Acidimicrobiia;o__UBA5794;f__SHLN01;g__JABDOU01;s__JABDOU01 sp024638625	derived from metagenome
GCA_004283105.1	p__Actinomycetota	0	0	0	nondenitrifier	0	0	d__Bacteria;p__Actinomycetota;c__Acidimicrobiia;o__UBA5794;f__SHLN01;g__SHLN01;s__SHLN01 sp004283105	derived from metagenome
GCA_013002865.1	p__Actinomycetota	0	0	1	NirOnly	0	0	d__Bacteria;p__Actinomycetota;c__Acidimicrobiia;o__UBA5794;f__SHLN01;g__SHLN01;s__SHLN01 sp013002865	derived from metagenome
GCA_009838635.1	p__Actinomycetota	0	0	0	nondenitrifier	0	0	d__Bacteria;p__Actinomycetota;c__Acidimicrobiia;o__UBA5794;f__SZUA-232;g__VXMP01;s__VXMP01 sp009838635	derived from metagenome
GCA_009841075.1	p__Actinomycetota	0	0	0	nondenitrifier	0	0	d__Bacteria;p__Actinomycetota;c__Acidimicrobiia;o__UBA5794;f__SZUA-232;g__VXMP01;s__VXMP01 sp009841075	derived from metagenome
GCA_009841105.1	p__Actinomycetota	0	0	0	nondenitrifier	0	0	d__Bacteria;p__Actinomycetota;c__Acidimicrobiia;o__UBA5794;f__SZUA-232;g__VXMP01;s__VXMP01 sp009841105	derived from metagenome
GCA_011523395.1	p__Actinomycetota	0	0	0	nondenitrifier	0	0	d__Bacteria;p__Actinomycetota;c__Acidimicrobiia;o__UBA5794;f__SZUA-232;g__VXMP01;s__VXMP01 sp011523395	derived from metagenome
GCA_011523635.1	p__Actinomycetota	0	0	0	nondenitrifier	0	0	d__Bacteria;p__Actinomycetota;c__Acidimicrobiia;o__UBA5794;f__SZUA-232;g__VXMP01;s__VXMP01 sp011523635	derived from metagenome
GCA_021296345.1	p__Actinomycetota	0	0	0	nondenitrifier	0	0	d__Bacteria;p__Actinomycetota;c__Acidimicrobiia;o__UBA5794;f__SZUA-232;g__VXMP01;s__VXMP01 sp021296345	derived from metagenome
GCA_022827785.1	p__Actinomycetota	0	0	0	nondenitrifier	0	0	d__Bacteria;p__Actinomycetota;c__Acidimicrobiia;o__UBA5794;f__SZUA-232;g__VXMP01;s__VXMP01 sp022827785	derived from metagenome
GCA_022571885.1	p__Actinomycetota	0	0	0	nondenitrifier	0	0	d__Bacteria;p__Actinomycetota;c__Acidimicrobiia;o__UBA5794;f__UBA11373;g__JACZWZ01;s__JACZWZ01 sp022571885	derived from metagenome
GCA_018821365.1	p__Actinomycetota	0	0	1	NirOnly	0	0	d__Bacteria;p__Actinomycetota;c__Acidimicrobiia;o__UBA5794;f__UBA11373;g__JAHJML01;s__JAHJML01 sp018821365	derived from metagenome
GCA_020444505.1	p__Actinomycetota	0	0	1	NirOnly	0	0	d__Bacteria;p__Actinomycetota;c__Acidimicrobiia;o__UBA5794;f__UBA11373;g__JAHJML01;s__JAHJML01 sp020444505	derived from metagenome
GCA_001767695.1	p__Actinomycetota	0	0	1	NirOnly	0	0	d__Bacteria;p__Actinomycetota;c__Acidimicrobiia;o__UBA5794;f__UBA11373;g__RBG-16-68-21;s__RBG-16-68-21 sp001767695	derived from metagenome
GCA_016215655.1	p__Actinomycetota	0	0	1	NirOnly	0	0	d__Bacteria;p__Actinomycetota;c__Acidimicrobiia;o__UBA5794;f__UBA11373;g__UBA11373;s__UBA11373 sp016215655	derived from metagenome
GCA_016932695.1	p__Actinomycetota	0	0	0	nondenitrifier	0	0	d__Bacteria;p__Actinomycetota;c__Acidimicrobiia;o__UBA5794;f__UBA11373;g__VGBK01;s__VGBK01 sp016932695	derived from metagenome
GCA_002897675.1	p__Actinomycetota	0	0	0	nondenitrifier	0	0	d__Bacteria;p__Actinomycetota;c__Acidimicrobiia;o__UBA5794;f__UBA4744;g__BMS3Bbin01;s__BMS3Bbin01 sp002897675	derived from environmental sample
GCA_011682695.1	p__Actinomycetota	0	0	0	nondenitrifier	0	0	d__Bacteria;p__Actinomycetota;c__Acidimicrobiia;o__UBA5794;f__UBA4744;g__BMS3Bbin01;s__BMS3Bbin01 sp011682695	derived from metagenome
GCA_013152275.1	p__Actinomycetota	0	0	0	nondenitrifier	0	0	d__Bacteria;p__Actinomycetota;c__Acidimicrobiia;o__UBA5794;f__UBA4744;g__BMS3Bbin01;s__BMS3Bbin01 sp013152275	derived from metagenome
GCA_024763085.1	p__Actinomycetota	0	0	1	NirOnly	0	0	d__Bacteria;p__Actinomycetota;c__Acidimicrobiia;o__UBA5794;f__UBA4744;g__JANTGE01;s__JANTGE01 sp024763085	derived from metagenome
GCA_023336875.1	p__Actinomycetota	0	0	0	nondenitrifier	0	0	d__Bacteria;p__Actinomycetota;c__Acidimicrobiia;o__UBA5794;f__UBA5794;g__B3-G11;s__B3-G11 sp023336875	derived from metagenome
GCA_013151445.1	p__Actinomycetota	0	1	1	NirNos	0	1	d__Bacteria;p__Actinomycetota;c__Acidimicrobiia;o__UBA5794;f__UBA5794;g__BMS3BBIN02;s__BMS3BBIN02 sp013151445	derived from metagenome
GCA_022562055.1	p__Actinomycetota	0	0	1	NirOnly	0	0	d__Bacteria;p__Actinomycetota;c__Acidimicrobiia;o__UBA5794;f__UBA5794;g__BMS3BBIN02;s__BMS3BBIN02 sp022562055	derived from metagenome
GCA_011371355.1	p__Actinomycetota	1	1	0	NorNos	0	1	d__Bacteria;p__Actinomycetota;c__Acidimicrobiia;o__UBA5794;f__UBA5794;g__DRQR01;s__DRQR01 sp011371355	derived from metagenome
GCA_013003395.1	p__Actinomycetota	0	0	1	NirOnly	0	0	d__Bacteria;p__Actinomycetota;c__Acidimicrobiia;o__UBA5794;f__UBA5794;g__JABDJC01;s__JABDJC01 sp013003395	derived from metagenome
GCA_022566415.1	p__Actinomycetota	0	0	0	nondenitrifier	0	0	d__Bacteria;p__Actinomycetota;c__Acidimicrobiia;o__UBA5794;f__UBA5794;g__JACZST01;s__JACZST01 sp022566415	derived from metagenome
GCA_024762335.1	p__Actinomycetota	0	0	1	NirOnly	0	0	d__Bacteria;p__Actinomycetota;c__Acidimicrobiia;o__UBA5794;f__UBA5794;g__JAHEEL01;s__JAHEEL01 sp024762335	derived from metagenome
GCA_024638645.1	p__Actinomycetota	0	0	0	nondenitrifier	0	0	d__Bacteria;p__Actinomycetota;c__Acidimicrobiia;o__UBA5794;f__UBA5794;g__JAHEJX01;s__JAHEJX01 sp024638645	derived from metagenome
GCA_023336765.1	p__Actinomycetota	0	0	0	nondenitrifier	0	0	d__Bacteria;p__Actinomycetota;c__Acidimicrobiia;o__UBA5794;f__UBA5794;g__JAMBLL01;s__JAMBLL01 sp023336765	derived from metagenome
GCA_023336815.1	p__Actinomycetota	0	0	0	nondenitrifier	0	0	d__Bacteria;p__Actinomycetota;c__Acidimicrobiia;o__UBA5794;f__UBA5794;g__JAMBLL01;s__JAMBLL01 sp023336815	derived from metagenome
GCA_024275815.1	p__Actinomycetota	0	0	0	nondenitrifier	0	0	d__Bacteria;p__Actinomycetota;c__Acidimicrobiia;o__UBA5794;f__UBA5794;g__JAMBLL01;s__JAMBLL01 sp024275815	derived from metagenome
GCA_003235475.1	p__Actinomycetota	0	0	1	NirOnly	0	0	d__Bacteria;p__Actinomycetota;c__Acidimicrobiia;o__UBA5794;f__UBA5794;g__SZUA-442;s__SZUA-442 sp003235475	derived from metagenome
GCA_002418265.1	p__Actinomycetota	0	0	1	NirOnly	0	0	d__Bacteria;p__Actinomycetota;c__Acidimicrobiia;o__UBA5794;f__UBA5794;g__UBA5794;s__UBA5794 sp002418265	derived from metagenome
GCA_008501565.1	p__Actinomycetota	0	1	1	NirNos	0	1	d__Bacteria;p__Actinomycetota;c__Acidimicrobiia;o__UBA5794;f__UBA5794;g__UBA5794;s__UBA5794 sp008501565	derived from metagenome
GCA_002450985.1	p__Actinomycetota	0	0	0	nondenitrifier	0	0	d__Bacteria;p__Actinomycetota;c__Acidimicrobiia;o__UBA5794;f__UBA5794;g__UBA6912;s__UBA6912 sp002450985	derived from metagenome
GCA_002238785.1	p__Actinomycetota	0	0	0	nondenitrifier	0	0	d__Bacteria;p__Actinomycetota;c__Acidimicrobiia;o__UBA5794;f__ZC4RG35;g__Bin76;s__Bin76 sp002238785	derived from metagenome
GCA_009837815.1	p__Actinomycetota	0	0	0	nondenitrifier	0	0	d__Bacteria;p__Actinomycetota;c__Acidimicrobiia;o__UBA5794;f__ZC4RG35;g__Bin76;s__Bin76 sp009837815	derived from metagenome
GCA_012270885.1	p__Actinomycetota	0	0	0	nondenitrifier	0	0	d__Bacteria;p__Actinomycetota;c__Acidimicrobiia;o__UBA5794;f__ZC4RG35;g__Bin76;s__Bin76 sp012270885	derived from metagenome
GCA_013812505.1	p__Actinomycetota	0	0	0	nondenitrifier	0	0	d__Bacteria;p__Actinomycetota;c__Acidimicrobiia;o__UBA5794;f__ZC4RG35;g__JACCTH01;s__JACCTH01 sp013812505	derived from metagenome
GCA_022573225.1	p__Actinomycetota	0	0	0	nondenitrifier	0	0	d__Bacteria;p__Actinomycetota;c__Acidimicrobiia;o__UBA5794;f__ZC4RG35;g__JACZUI01;s__JACZUI01 sp022573225	derived from metagenome
GCA_024639335.1	p__Actinomycetota	0	0	1	NirOnly	0	0	d__Bacteria;p__Actinomycetota;c__Acidimicrobiia;o__UBA5794;f__ZC4RG35;g__JAHEDH01;s__JAHEDH01 sp024639335	derived from metagenome
GCA_024641285.1	p__Actinomycetota	0	0	1	NirOnly	0	0	d__Bacteria;p__Actinomycetota;c__Acidimicrobiia;o__UBA5794;f__ZC4RG35;g__JAHEDH01;s__JAHEDH01 sp024641285	derived from metagenome
GCA_003388545.1	p__Actinomycetota	0	0	0	nondenitrifier	0	0	d__Bacteria;p__Actinomycetota;c__Acidimicrobiia;o__UBA5794;f__ZC4RG35;g__MA-ANB-1;s__MA-ANB-1 sp003388545	derived from metagenome
GCA_015488325.1	p__Actinomycetota	0	1	0	NosOnly	0	1	d__Bacteria;p__Actinomycetota;c__Acidimicrobiia;o__UBA5794;f__ZC4RG35;g__S012-128;s__S012-128 sp015488325	derived from metagenome
GCA_004356805.1	p__Actinomycetota	0	0	0	nondenitrifier	0	0	d__Bacteria;p__Actinomycetota;c__Acidimicrobiia;o__UBA5794;f__ZC4RG35;g__SZUA-217;s__SZUA-217 sp004356805	derived from metagenome
GCA_024638655.1	p__Actinomycetota	0	0	1	NirOnly	0	0	d__Bacteria;p__Actinomycetota;c__Acidimicrobiia;o__UBA5794;f__ZC4RG35;g__SZUA-217;s__SZUA-217 sp024638655	derived from metagenome
GCA_009377435.1	p__Actinomycetota	0	0	0	nondenitrifier	0	0	d__Bacteria;p__Actinomycetota;c__Acidimicrobiia;o__UBA5794;f__ZC4RG35;g__WHTL01;s__WHTL01 sp009377435	derived from metagenome
GCA_009377735.1	p__Actinomycetota	0	0	0	nondenitrifier	0	0	d__Bacteria;p__Actinomycetota;c__Acidimicrobiia;o__UBA5794;f__ZC4RG35;g__WHTL01;s__WHTL01 sp009377735	derived from metagenome
GCA_017577575.1	p__Actinomycetota	0	0	1	NirOnly	0	0	d__Bacteria;p__Actinomycetota;c__Acidimicrobiia;o__UBA5794;f__ZC4RG35;g__ZC4RG17;s__ZC4RG17 sp017577575	derived from metagenome
GCA_003242515.1	p__Actinomycetota	0	0	1	NirOnly	0	0	d__Bacteria;p__Actinomycetota;c__Acidimicrobiia;o__UBA5794;f__ZC4RG35;g__ZC4RG35;s__ZC4RG35 sp003242515	derived from metagenome
GCA_022615295.1	p__Actinomycetota	0	0	1	NirOnly	0	0	d__Bacteria;p__Actinomycetota;c__Acidimicrobiia;o__UBA5794;f__ZC4RG35;g__ZC4RG35;s__ZC4RG35 sp022615295	derived from metagenome
GCA_024103415.1	p__Actinomycetota	0	0	1	NirOnly	0	0	d__Bacteria;p__Actinomycetota;c__Acidimicrobiia;o__UBA5794;f__ZC4RG35;g__ZC4RG35;s__ZC4RG35 sp024103415	derived from metagenome
GCF_000015025.1	p__Actinomycetota	0	0	1	NirOnly	0	0	d__Bacteria;p__Actinomycetota;c__Actinomycetia;o__Acidothermales;f__Acidothermaceae;g__Acidothermus;s__Acidothermus cellulolyticus	none
GCA_023512015.1	p__Actinomycetota	0	0	1	NirOnly	0	0	d__Bacteria;p__Actinomycetota;c__Actinomycetia;o__Acidothermales;f__Acidothermaceae;g__Acidothermus;s__Acidothermus sp023512015	derived from metagenome
GCF_001457435.1	p__Actinomycetota	0	0	0	nondenitrifier	0	0	d__Bacteria;p__Actinomycetota;c__Actinomycetia;o__Actinomycetales;f__Actinomycetaceae;g__Actinobaculum;s__Actinobaculum massiliense	none
GCF_900102025.1	p__Actinomycetota	0	0	0	nondenitrifier	0	0	d__Bacteria;p__Actinomycetota;c__Actinomycetia;o__Actinomycetales;f__Actinomycetaceae;g__Actinobaculum;s__Actinobaculum suis	none
GCF_900444995.1	p__Actinomycetota	0	0	0	nondenitrifier	0	0	d__Bacteria;p__Actinomycetota;c__Actinomycetia;o__Actinomycetales;f__Actinomycetaceae;g__Actinomyces;s__Actinomyces bovis	none
GCF_017592395.1	p__Actinomycetota	0	0	0	nondenitrifier	0	0	d__Bacteria;p__Actinomycetota;c__Actinomycetia;o__Actinomycetales;f__Actinomycetaceae;g__Actinomyces;s__Actinomyces bowdenii	none
GCF_019974135.1	p__Actinomycetota	0	0	1	NirOnly	0	0	d__Bacteria;p__Actinomycetota;c__Actinomycetia;o__Actinomycetales;f__Actinomycetaceae;g__Actinomyces;s__Actinomyces bowdenii_B	none
GCF_000429225.1	p__Actinomycetota	0	0	1	NirOnly	0	0	d__Bacteria;p__Actinomycetota;c__Actinomycetia;o__Actinomycetales;f__Actinomycetaceae;g__Actinomyces;s__Actinomyces dentalis	none
GCF_002072185.1	p__Actinomycetota	0	0	1	NirOnly	0	0	d__Bacteria;p__Actinomycetota;c__Actinomycetia;o__Actinomycetales;f__Actinomycetaceae;g__Actinomyces;s__Actinomyces denticolens	none
GCF_013184985.2	p__Actinomycetota	0	0	1	NirOnly	0	0	d__Bacteria;p__Actinomycetota;c__Actinomycetia;o__Actinomycetales;f__Actinomycetaceae;g__Actinomyces;s__Actinomyces faecalis	none
GCF_002072175.1	p__Actinomycetota	0	0	1	NirOnly	0	0	d__Bacteria;p__Actinomycetota;c__Actinomycetia;o__Actinomycetales;f__Actinomycetaceae;g__Actinomyces;s__Actinomyces gaoshouyii	none
GCF_000429265.1	p__Actinomycetota	0	0	1	NirOnly	0	0	d__Bacteria;p__Actinomycetota;c__Actinomycetia;o__Actinomycetales;f__Actinomycetaceae;g__Actinomyces;s__Actinomyces gerencseriae	none
GCF_900098745.1	p__Actinomycetota	0	0	1	NirOnly	0	0	d__Bacteria;p__Actinomycetota;c__Actinomycetia;o__Actinomycetales;f__Actinomycetaceae;g__Actinomyces;s__Actinomyces glycerinitolerans	none
GCF_000239695.1	p__Actinomycetota	0	0	1	NirOnly	0	0	d__Bacteria;p__Actinomycetota;c__Actinomycetia;o__Actinomycetales;f__Actinomycetaceae;g__Actinomyces;s__Actinomyces graevenitzii	none
GCF_015355765.1	p__Actinomycetota	1	0	1	NirNor	0	0	d__Bacteria;p__Actinomycetota;c__Actinomycetia;o__Actinomycetales;f__Actinomycetaceae;g__Actinomyces;s__Actinomyces haliotis	none
GCF_900637165.1	p__Actinomycetota	0	0	0	nondenitrifier	0	0	d__Bacteria;p__Actinomycetota;c__Actinomycetia;o__Actinomycetales;f__Actinomycetaceae;g__Actinomyces;s__Actinomyces howellii	none
GCF_000711965.1	p__Actinomycetota	1	0	1	NirNor	0	0	d__Bacteria;p__Actinomycetota;c__Actinomycetia;o__Actinomycetales;f__Actinomycetaceae;g__Actinomyces;s__Actinomyces israelii	none
GCF_006546835.1	p__Actinomycetota	1	0	1	NirNor	0	0	d__Bacteria;p__Actinomycetota;c__Actinomycetia;o__Actinomycetales;f__Actinomycetaceae;g__Actinomyces;s__Actinomyces johnsonii	none
GCF_003606385.1	p__Actinomycetota	0	0	1	NirOnly	0	0	d__Bacteria;p__Actinomycetota;c__Actinomycetia;o__Actinomycetales;f__Actinomycetaceae;g__Actinomyces;s__Actinomyces lilanjuaniae	none
GCF_013177295.1	p__Actinomycetota	1	0	1	NirNor	0	0	d__Bacteria;p__Actinomycetota;c__Actinomycetia;o__Actinomycetales;f__Actinomycetaceae;g__Actinomyces;s__Actinomyces marmotae	none
GCF_000269805.1	p__Actinomycetota	1	0	1	NirNor	0	0	d__Bacteria;p__Actinomycetota;c__Actinomycetia;o__Actinomycetales;f__Actinomycetaceae;g__Actinomyces;s__Actinomyces massiliensis	none
GCF_001956585.1	p__Actinomycetota	1	0	1	NirNor	0	0	d__Bacteria;p__Actinomycetota;c__Actinomycetia;o__Actinomycetales;f__Actinomycetaceae;g__Actinomyces;s__Actinomyces naeslundii	none
GCF_004104015.1	p__Actinomycetota	0	0	0	nondenitrifier	0	0	d__Bacteria;p__Actinomycetota;c__Actinomycetia;o__Actinomycetales;f__Actinomycetaceae;g__Actinomyces;s__Actinomyces oricola	none
GCF_006546825.1	p__Actinomycetota	1	0	1	NirNor	0	0	d__Bacteria;p__Actinomycetota;c__Actinomycetia;o__Actinomycetales;f__Actinomycetaceae;g__Actinomyces;s__Actinomyces oris	none
GCF_001553935.1	p__Actinomycetota	1	0	1	NirNor	0	0	d__Bacteria;p__Actinomycetota;c__Actinomycetia;o__Actinomycetales;f__Actinomycetaceae;g__Actinomyces;s__Actinomyces oris_A	none
GCF_001929375.1	p__Actinomycetota	0	0	1	NirOnly	0	0	d__Bacteria;p__Actinomycetota;c__Actinomycetia;o__Actinomycetales;f__Actinomycetaceae;g__Actinomyces;s__Actinomyces oris_B	none
GCF_001937445.1	p__Actinomycetota	1	0	1	NirNor	0	0	d__Bacteria;p__Actinomycetota;c__Actinomycetia;o__Actinomycetales;f__Actinomycetaceae;g__Actinomyces;s__Actinomyces oris_C	none
GCF_001937665.1	p__Actinomycetota	1	0	1	NirNor	0	0	d__Bacteria;p__Actinomycetota;c__Actinomycetia;o__Actinomycetales;f__Actinomycetaceae;g__Actinomyces;s__Actinomyces oris_D	none
GCF_005696555.1	p__Actinomycetota	1	0	1	NirNor	0	0	d__Bacteria;p__Actinomycetota;c__Actinomycetia;o__Actinomycetales;f__Actinomycetaceae;g__Actinomyces;s__Actinomyces oris_E	none
GCF_004798665.1	p__Actinomycetota	0	0	0	nondenitrifier	0	0	d__Bacteria;p__Actinomycetota;c__Actinomycetia;o__Actinomycetales;f__Actinomycetaceae;g__Actinomyces;s__Actinomyces procaprae	none
GCF_004102025.1	p__Actinomycetota	0	0	1	NirOnly	0	0	d__Bacteria;p__Actinomycetota;c__Actinomycetia;o__Actinomycetales;f__Actinomycetaceae;g__Actinomyces;s__Actinomyces qiguomingii	none
GCF_001553565.1	p__Actinomycetota	1	0	1	NirNor	0	0	d__Bacteria;p__Actinomycetota;c__Actinomycetia;o__Actinomycetales;f__Actinomycetaceae;g__Actinomyces;s__Actinomyces radicidentis	none
GCF_014595995.2	p__Actinomycetota	0	0	1	NirOnly	0	0	d__Bacteria;p__Actinomycetota;c__Actinomycetia;o__Actinomycetales;f__Actinomycetaceae;g__Actinomyces;s__Actinomyces respiraculi	none
GCF_900103885.1	p__Actinomycetota	0	0	1	NirOnly	0	0	d__Bacteria;p__Actinomycetota;c__Actinomycetia;o__Actinomycetales;f__Actinomycetaceae;g__Actinomyces;s__Actinomyces ruminicola	none
GCF_900637295.1	p__Actinomycetota	0	0	1	NirOnly	0	0	d__Bacteria;p__Actinomycetota;c__Actinomycetia;o__Actinomycetales;f__Actinomycetaceae;g__Actinomyces;s__Actinomyces slackii	none
GCF_000195595.1	p__Actinomycetota	1	0	1	NirNor	0	0	d__Bacteria;p__Actinomycetota;c__Actinomycetia;o__Actinomycetales;f__Actinomycetaceae;g__Actinomyces;s__Actinomyces sp000195595	none
GCF_000220835.1	p__Actinomycetota	1	0	1	NirNor	0	0	d__Bacteria;p__Actinomycetota;c__Actinomycetia;o__Actinomycetales;f__Actinomycetaceae;g__Actinomyces;s__Actinomyces sp000220835	none
GCF_001278845.1	p__Actinomycetota	0	0	1	NirOnly	0	0	d__Bacteria;p__Actinomycetota;c__Actinomycetia;o__Actinomycetales;f__Actinomycetaceae;g__Actinomyces;s__Actinomyces sp001278845	none
GCF_002154335.2	p__Actinomycetota	0	0	0	nondenitrifier	0	0	d__Bacteria;p__Actinomycetota;c__Actinomycetia;o__Actinomycetales;f__Actinomycetaceae;g__Actinomyces;s__Actinomyces sp002154335	none
GCF_002999235.1	p__Actinomycetota	0	0	1	NirOnly	0	0	d__Bacteria;p__Actinomycetota;c__Actinomycetia;o__Actinomycetales;f__Actinomycetaceae;g__Actinomyces;s__Actinomyces sp002999235	none
GCF_009930875.1	p__Actinomycetota	0	0	1	NirOnly	0	0	d__Bacteria;p__Actinomycetota;c__Actinomycetia;o__Actinomycetales;f__Actinomycetaceae;g__Actinomyces;s__Actinomyces sp009930875	none
GCF_011752065.1	p__Actinomycetota	0	0	1	NirOnly	0	0	d__Bacteria;p__Actinomycetota;c__Actinomycetia;o__Actinomycetales;f__Actinomycetaceae;g__Actinomyces;s__Actinomyces sp011752065	none
GCF_023369555.1	p__Actinomycetota	0	0	1	NirOnly	0	0	d__Bacteria;p__Actinomycetota;c__Actinomycetia;o__Actinomycetales;f__Actinomycetaceae;g__Actinomyces;s__Actinomyces sp023369555	none
GCF_900323545.1	p__Actinomycetota	1	0	1	NirNor	0	0	d__Bacteria;p__Actinomycetota;c__Actinomycetia;o__Actinomycetales;f__Actinomycetaceae;g__Actinomyces;s__Actinomyces sp900323545	none
GCA_915063485.1	p__Actinomycetota	0	0	0	nondenitrifier	0	0	d__Bacteria;p__Actinomycetota;c__Actinomycetia;o__Actinomycetales;f__Actinomycetaceae;g__Actinomyces;s__Actinomyces sp915063485	derived from metagenome
GCF_900002405.1	p__Actinomycetota	0	0	1	NirOnly	0	0	d__Bacteria;p__Actinomycetota;c__Actinomycetia;o__Actinomycetales;f__Actinomycetaceae;g__Actinomyces;s__Actinomyces succiniciruminis	none
GCF_000295095.1	p__Actinomycetota	1	0	1	NirNor	0	0	d__Bacteria;p__Actinomycetota;c__Actinomycetia;o__Actinomycetales;f__Actinomycetaceae;g__Actinomyces;s__Actinomyces timonensis	none
GCF_015711475.1	p__Actinomycetota	0	0	1	NirOnly	0	0	d__Bacteria;p__Actinomycetota;c__Actinomycetia;o__Actinomycetales;f__Actinomycetaceae;g__Actinomyces;s__Actinomyces trachealis	none
GCF_000159035.1	p__Actinomycetota	0	0	1	NirOnly	0	0	d__Bacteria;p__Actinomycetota;c__Actinomycetia;o__Actinomycetales;f__Actinomycetaceae;g__Actinomyces;s__Actinomyces urogenitalis	none
GCF_900637975.1	p__Actinomycetota	0	0	1	NirOnly	0	0	d__Bacteria;p__Actinomycetota;c__Actinomycetia;o__Actinomycetales;f__Actinomycetaceae;g__Actinomyces;s__Actinomyces viscosus	none
GCF_001687305.1	p__Actinomycetota	0	0	1	NirOnly	0	0	d__Bacteria;p__Actinomycetota;c__Actinomycetia;o__Actinomycetales;f__Actinomycetaceae;g__Actinomyces;s__Actinomyces vulturis	none
GCF_016598775.1	p__Actinomycetota	0	0	0	nondenitrifier	0	0	d__Bacteria;p__Actinomycetota;c__Actinomycetia;o__Actinomycetales;f__Actinomycetaceae;g__Actinomyces;s__Actinomyces weissii	none
GCF_004010955.1	p__Actinomycetota	0	0	0	nondenitrifier	0	0	d__Bacteria;p__Actinomycetota;c__Actinomycetia;o__Actinomycetales;f__Actinomycetaceae;g__Actinomyces;s__Actinomyces wuliandei	none
GCF_003957255.1	p__Actinomycetota	0	0	0	nondenitrifier	0	0	d__Bacteria;p__Actinomycetota;c__Actinomycetia;o__Actinomycetales;f__Actinomycetaceae;g__Actinotignum;s__Actinotignum sanguinis	none
GCF_000724605.1	p__Actinomycetota	0	0	0	nondenitrifier	0	0	d__Bacteria;p__Actinomycetota;c__Actinomycetia;o__Actinomycetales;f__Actinomycetaceae;g__Actinotignum;s__Actinotignum schaalii	none
GCF_000411135.1	p__Actinomycetota	0	0	0	nondenitrifier	0	0	d__Bacteria;p__Actinomycetota;c__Actinomycetia;o__Actinomycetales;f__Actinomycetaceae;g__Actinotignum;s__Actinotignum schaalii_A	none
GCF_900155575.1	p__Actinomycetota	0	0	0	nondenitrifier	0	0	d__Bacteria;p__Actinomycetota;c__Actinomycetia;o__Actinomycetales;f__Actinomycetaceae;g__Actinotignum;s__Actinotignum timonense	none
GCA_000420445.1	p__Actinomycetota	0	0	0	nondenitrifier	0	0	d__Bacteria;p__Actinomycetota;c__Actinomycetia;o__Actinomycetales;f__Actinomycetaceae;g__Actinotignum;s__Actinotignum urinale	none
GCF_003123745.1	p__Actinomycetota	0	0	1	NirOnly	0	0	d__Bacteria;p__Actinomycetota;c__Actinomycetia;o__Actinomycetales;f__Actinomycetaceae;g__Ancrocorticia;s__Ancrocorticia populi	none
GCF_004331995.1	p__Actinomycetota	0	0	1	NirOnly	0	0	d__Bacteria;p__Actinomycetota;c__Actinomycetia;o__Actinomycetales;f__Actinomycetaceae;g__Arcanobacterium_A;s__Arcanobacterium_A bovis	none
GCF_900604515.1	p__Actinomycetota	0	0	1	NirOnly	0	0	d__Bacteria;p__Actinomycetota;c__Actinomycetia;o__Actinomycetales;f__Actinomycetaceae;g__Arcanobacterium_A;s__Arcanobacterium_A ihumii	none
GCF_016907845.1	p__Actinomycetota	0	0	1	NirOnly	0	0	d__Bacteria;p__Actinomycetota;c__Actinomycetia;o__Actinomycetales;f__Actinomycetaceae;g__Arcanobacterium_A;s__Arcanobacterium_A pluranimalium	none
GCF_000758825.1	p__Actinomycetota	0	0	0	nondenitrifier	0	0	d__Bacteria;p__Actinomycetota;c__Actinomycetia;o__Actinomycetales;f__Actinomycetaceae;g__Arcanobacterium_A;s__Arcanobacterium_A sp000758825	none
GCA_022768785.1	p__Actinomycetota	0	0	0	nondenitrifier	0	0	d__Bacteria;p__Actinomycetota;c__Actinomycetia;o__Actinomycetales;f__Actinomycetaceae;g__Arcanobacterium_A;s__Arcanobacterium_A sp022768785	derived from metagenome
GCA_022778805.1	p__Actinomycetota	0	0	0	nondenitrifier	0	0	d__Bacteria;p__Actinomycetota;c__Actinomycetia;o__Actinomycetales;f__Actinomycetaceae;g__Arcanobacterium_A;s__Arcanobacterium_A sp022778805	derived from metagenome
GCA_022783665.1	p__Actinomycetota	0	0	0	nondenitrifier	0	0	d__Bacteria;p__Actinomycetota;c__Actinomycetia;o__Actinomycetales;f__Actinomycetaceae;g__Arcanobacterium_A;s__Arcanobacterium_A sp022783665	derived from metagenome
GCA_945874735.1	p__Actinomycetota	0	0	0	nondenitrifier	0	0	d__Bacteria;p__Actinomycetota;c__Actinomycetia;o__Actinomycetales;f__Actinomycetaceae;g__Arcanobacterium_A;s__Arcanobacterium_A sp945874735	derived from metagenome
GCF_900119495.1	p__Actinomycetota	0	0	0	nondenitrifier	0	0	d__Bacteria;p__Actinomycetota;c__Actinomycetia;o__Actinomycetales;f__Actinomycetaceae;g__Arcanobacterium_A;s__Arcanobacterium_A urinimassiliense	none
GCF_000092365.1	p__Actinomycetota	0	0	0	nondenitrifier	0	0	d__Bacteria;p__Actinomycetota;c__Actinomycetia;o__Actinomycetales;f__Actinomycetaceae;g__Arcanobacterium;s__Arcanobacterium haemolyticum	none
GCF_900105865.1	p__Actinomycetota	0	0	0	nondenitrifier	0	0	d__Bacteria;p__Actinomycetota;c__Actinomycetia;o__Actinomycetales;f__Actinomycetaceae;g__Arcanobacterium;s__Arcanobacterium phocae	none
GCF_018913465.1	p__Actinomycetota	0	0	0	nondenitrifier	0	0	d__Bacteria;p__Actinomycetota;c__Actinomycetia;o__Actinomycetales;f__Actinomycetaceae;g__Arcanobacterium;s__Arcanobacterium phocae_A	none
GCF_016904675.1	p__Actinomycetota	0	0	0	nondenitrifier	0	0	d__Bacteria;p__Actinomycetota;c__Actinomycetia;o__Actinomycetales;f__Actinomycetaceae;g__Arcanobacterium;s__Arcanobacterium phocisimile	none
GCF_023973165.1	p__Actinomycetota	0	0	0	nondenitrifier	0	0	d__Bacteria;p__Actinomycetota;c__Actinomycetia;o__Actinomycetales;f__Actinomycetaceae;g__Arcanobacterium;s__Arcanobacterium pinnipediorum	none
GCF_012563545.1	p__Actinomycetota	0	0	0	nondenitrifier	0	0	d__Bacteria;p__Actinomycetota;c__Actinomycetia;o__Actinomycetales;f__Actinomycetaceae;g__Arcanobacterium;s__Arcanobacterium sp012563545	none
GCF_003073475.1	p__Actinomycetota	0	0	0	nondenitrifier	0	0	d__Bacteria;p__Actinomycetota;c__Actinomycetia;o__Actinomycetales;f__Actinomycetaceae;g__Asp313;s__Asp313 sp003073475	none
GCA_015062745.1	p__Actinomycetota	0	0	1	NirOnly	0	0	d__Bacteria;p__Actinomycetota;c__Actinomycetia;o__Actinomycetales;f__Actinomycetaceae;g__Asp313;s__Asp313 sp015062745	derived from metagenome
GCF_003752405.1	p__Actinomycetota	0	0	0	nondenitrifier	0	0	d__Bacteria;p__Actinomycetota;c__Actinomycetia;o__Actinomycetales;f__Actinomycetaceae;g__Bogoriella;s__Bogoriella caseilytica	none
GCF_001907245.1	p__Actinomycetota	0	0	0	nondenitrifier	0	0	d__Bacteria;p__Actinomycetota;c__Actinomycetia;o__Actinomycetales;f__Actinomycetaceae;g__Boudabousia;s__Boudabousia liubingyangii	none
GCF_001936115.1	p__Actinomycetota	0	0	0	nondenitrifier	0	0	d__Bacteria;p__Actinomycetota;c__Actinomycetia;o__Actinomycetales;f__Actinomycetaceae;g__Boudabousia;s__Boudabousia marimammalium	none
GCA_019218365.1	p__Actinomycetota	0	0	0	nondenitrifier	0	0	d__Bacteria;p__Actinomycetota;c__Actinomycetia;o__Actinomycetales;f__Actinomycetaceae;g__Boudabousia;s__Boudabousia sp019218365	none
GCF_001856685.1	p__Actinomycetota	0	0	1	NirOnly	0	0	d__Bacteria;p__Actinomycetota;c__Actinomycetia;o__Actinomycetales;f__Actinomycetaceae;g__Boudabousia;s__Boudabousia tangfeifanii	none
GCF_900107735.1	p__Actinomycetota	0	0	1	NirOnly	0	0	d__Bacteria;p__Actinomycetota;c__Actinomycetia;o__Actinomycetales;f__Actinomycetaceae;g__Bowdeniella;s__Bowdeniella massiliensis	none
GCF_001907295.1	p__Actinomycetota	0	0	0	nondenitrifier	0	0	d__Bacteria;p__Actinomycetota;c__Actinomycetia;o__Actinomycetales;f__Actinomycetaceae;g__Bowdeniella;s__Bowdeniella nasicola	none
GCA_023387755.1	p__Actinomycetota	0	0	0	nondenitrifier	0	0	d__Bacteria;p__Actinomycetota;c__Actinomycetia;o__Actinomycetales;f__Actinomycetaceae;g__Bowdeniella;s__Bowdeniella sp023387755	derived from metagenome
GCF_001907235.1	p__Actinomycetota	0	0	0	nondenitrifier	0	0	d__Bacteria;p__Actinomycetota;c__Actinomycetia;o__Actinomycetales;f__Actinomycetaceae;g__Buchananella;s__Buchananella hordeovulneris	none
GCA_021532125.1	p__Actinomycetota	0	0	1	NirOnly	0	0	d__Bacteria;p__Actinomycetota;c__Actinomycetia;o__Actinomycetales;f__Actinomycetaceae;g__Changpingibacter;s__Changpingibacter haemolyticum_A	none
GCA_015679245.1	p__Actinomycetota	0	0	0	nondenitrifier	0	0	d__Bacteria;p__Actinomycetota;c__Actinomycetia;o__Actinomycetales;f__Actinomycetaceae;g__Changpingibacter;s__Changpingibacter sp015679245	none
GCA_022648165.1	p__Actinomycetota	0	0	0	nondenitrifier	0	0	d__Bacteria;p__Actinomycetota;c__Actinomycetia;o__Actinomycetales;f__Actinomycetaceae;g__Changpingibacter;s__Changpingibacter sp022648165	derived from metagenome
GCF_014041995.1	p__Actinomycetota	0	0	1	NirOnly	0	0	d__Bacteria;p__Actinomycetota;c__Actinomycetia;o__Actinomycetales;f__Actinomycetaceae;g__Changpingibacter;s__Changpingibacter yushuensis	none
GCF_003971195.1	p__Actinomycetota	0	0	1	NirOnly	0	0	d__Bacteria;p__Actinomycetota;c__Actinomycetia;o__Actinomycetales;f__Actinomycetaceae;g__Flaviflexus;s__Flaviflexus ciconiae	none
GCF_014069875.1	p__Actinomycetota	0	0	1	NirOnly	0	0	d__Bacteria;p__Actinomycetota;c__Actinomycetia;o__Actinomycetales;f__Actinomycetaceae;g__Flaviflexus;s__Flaviflexus equikiangi	none
GCF_014118685.1	p__Actinomycetota	0	0	1	NirOnly	0	0	d__Bacteria;p__Actinomycetota;c__Actinomycetia;o__Actinomycetales;f__Actinomycetaceae;g__Flaviflexus;s__Flaviflexus huanghaiensis	none
GCF_001375495.1	p__Actinomycetota	0	0	1	NirOnly	0	0	d__Bacteria;p__Actinomycetota;c__Actinomycetia;o__Actinomycetales;f__Actinomycetaceae;g__Flaviflexus;s__Flaviflexus massiliensis	none
GCF_003952265.1	p__Actinomycetota	0	0	1	NirOnly	0	0	d__Bacteria;p__Actinomycetota;c__Actinomycetia;o__Actinomycetales;f__Actinomycetaceae;g__Flaviflexus;s__Flaviflexus salsibiostraticola	none
GCF_003710105.1	p__Actinomycetota	0	0	0	nondenitrifier	0	0	d__Bacteria;p__Actinomycetota;c__Actinomycetia;o__Actinomycetales;f__Actinomycetaceae;g__Georgenia_A;s__Georgenia_A faecalis	none
GCF_003814705.1	p__Actinomycetota	0	0	1	NirOnly	0	0	d__Bacteria;p__Actinomycetota;c__Actinomycetia;o__Actinomycetales;f__Actinomycetaceae;g__Georgenia;s__Georgenia muralis	none
GCF_009193175.1	p__Actinomycetota	0	0	0	nondenitrifier	0	0	d__Bacteria;p__Actinomycetota;c__Actinomycetia;o__Actinomycetales;f__Actinomycetaceae;g__Georgenia;s__Georgenia ruanii	none
GCF_002563695.1	p__Actinomycetota	0	0	1	NirOnly	0	0	d__Bacteria;p__Actinomycetota;c__Actinomycetia;o__Actinomycetales;f__Actinomycetaceae;g__Georgenia;s__Georgenia soli	none
GCF_003991205.1	p__Actinomycetota	1	0	1	NirNor	0	0	d__Bacteria;p__Actinomycetota;c__Actinomycetia;o__Actinomycetales;f__Actinomycetaceae;g__Georgenia;s__Georgenia sp003991205	none
GCF_022759505.1	p__Actinomycetota	1	0	1	NirNor	0	0	d__Bacteria;p__Actinomycetota;c__Actinomycetia;o__Actinomycetales;f__Actinomycetaceae;g__Georgenia;s__Georgenia sp022759505	none
GCF_023148685.1	p__Actinomycetota	1	0	1	NirNor	0	0	d__Bacteria;p__Actinomycetota;c__Actinomycetia;o__Actinomycetales;f__Actinomycetaceae;g__Georgenia;s__Georgenia sp023148685	none
GCF_009193155.1	p__Actinomycetota	0	0	1	NirOnly	0	0	d__Bacteria;p__Actinomycetota;c__Actinomycetia;o__Actinomycetales;f__Actinomycetaceae;g__Georgenia;s__Georgenia subflava	none
GCF_009193185.1	p__Actinomycetota	0	0	1	NirOnly	0	0	d__Bacteria;p__Actinomycetota;c__Actinomycetia;o__Actinomycetales;f__Actinomycetaceae;g__Georgenia;s__Georgenia thermotolerans	none
GCF_006352065.1	p__Actinomycetota	1	0	1	NirNor	0	0	d__Bacteria;p__Actinomycetota;c__Actinomycetia;o__Actinomycetales;f__Actinomycetaceae;g__Georgenia;s__Georgenia yuyongxinii	none
GCF_000159015.1	p__Actinomycetota	0	0	1	NirOnly	0	0	d__Bacteria;p__Actinomycetota;c__Actinomycetia;o__Actinomycetales;f__Actinomycetaceae;g__Gleimia;s__Gleimia coleocanis	none
GCA_002871995.1	p__Actinomycetota	0	0	0	nondenitrifier	0	0	d__Bacteria;p__Actinomycetota;c__Actinomycetia;o__Actinomycetales;f__Actinomycetaceae;g__Gleimia;s__Gleimia europaea_A	none
GCA_000411155.1	p__Actinomycetota	0	0	0	nondenitrifier	0	0	d__Bacteria;p__Actinomycetota;c__Actinomycetia;o__Actinomycetales;f__Actinomycetaceae;g__Gleimia;s__Gleimia europaea_B	none
GCF_002871945.1	p__Actinomycetota	0	0	1	NirOnly	0	0	d__Bacteria;p__Actinomycetota;c__Actinomycetia;o__Actinomycetales;f__Actinomycetaceae;g__Gleimia;s__Gleimia hominis	none
GCA_023389315.1	p__Actinomycetota	0	0	0	nondenitrifier	0	0	d__Bacteria;p__Actinomycetota;c__Actinomycetia;o__Actinomycetales;f__Actinomycetaceae;g__Gleimia;s__Gleimia sp023389315	derived from metagenome
GCA_023420745.1	p__Actinomycetota	0	0	0	nondenitrifier	0	0	d__Bacteria;p__Actinomycetota;c__Actinomycetia;o__Actinomycetales;f__Actinomycetaceae;g__Gleimia;s__Gleimia sp023420745	derived from metagenome
GCF_024814355.1	p__Actinomycetota	0	0	1	NirOnly	0	0	d__Bacteria;p__Actinomycetota;c__Actinomycetia;o__Actinomycetales;f__Actinomycetaceae;g__Gleimia;s__Gleimia sp024814355	none
GCF_900119695.1	p__Actinomycetota	0	0	0	nondenitrifier	0	0	d__Bacteria;p__Actinomycetota;c__Actinomycetia;o__Actinomycetales;f__Actinomycetaceae;g__Gleimia;s__Gleimia urinae	none
GCA_900163555.1	p__Actinomycetota	0	0	1	NirOnly	0	0	d__Bacteria;p__Actinomycetota;c__Actinomycetia;o__Actinomycetales;f__Actinomycetaceae;g__JB111;s__JB111 sp900163555	none
GCA_900199505.1	p__Actinomycetota	0	0	1	NirOnly	0	0	d__Bacteria;p__Actinomycetota;c__Actinomycetia;o__Actinomycetales;f__Actinomycetaceae;g__KH17;s__KH17 sp900199505	none
GCF_000146285.1	p__Actinomycetota	0	0	0	nondenitrifier	0	0	d__Bacteria;p__Actinomycetota;c__Actinomycetia;o__Actinomycetales;f__Actinomycetaceae;g__Mobiluncus;s__Mobiluncus curtisii	none
GCF_000160615.1	p__Actinomycetota	0	0	0	nondenitrifier	0	0	d__Bacteria;p__Actinomycetota;c__Actinomycetia;o__Actinomycetales;f__Actinomycetaceae;g__Mobiluncus;s__Mobiluncus mulieris	none
GCF_009695935.1	p__Actinomycetota	0	0	0	nondenitrifier	0	0	d__Bacteria;p__Actinomycetota;c__Actinomycetia;o__Actinomycetales;f__Actinomycetaceae;g__Mobiluncus;s__Mobiluncus porci	none
GCA_916438445.1	p__Actinomycetota	0	0	0	nondenitrifier	0	0	d__Bacteria;p__Actinomycetota;c__Actinomycetia;o__Actinomycetales;f__Actinomycetaceae;g__Mobiluncus;s__Mobiluncus sp916438445	derived from metagenome
GCA_943914685.1	p__Actinomycetota	0	0	0	nondenitrifier	0	0	d__Bacteria;p__Actinomycetota;c__Actinomycetia;o__Actinomycetales;f__Actinomycetaceae;g__Mobiluncus;s__Mobiluncus sp943914685	derived from metagenome
GCF_015240065.1	p__Actinomycetota	0	0	1	NirOnly	0	0	d__Bacteria;p__Actinomycetota;c__Actinomycetia;o__Actinomycetales;f__Actinomycetaceae;g__Nanchangia;s__Nanchangia anserum	none
GCA_900545825.1	p__Actinomycetota	0	0	0	nondenitrifier	0	0	d__Bacteria;p__Actinomycetota;c__Actinomycetia;o__Actinomycetales;f__Actinomycetaceae;g__Nanchangia;s__Nanchangia sp900545825	derived from environmental sample
GCF_900604955.1	p__Actinomycetota	0	0	1	NirOnly	0	0	d__Bacteria;p__Actinomycetota;c__Actinomycetia;o__Actinomycetales;f__Actinomycetaceae;g__Neoactinobaculum;s__Neoactinobaculum massilliense	none
GCF_900116375.1	p__Actinomycetota	0	0	1	NirOnly	0	0	d__Bacteria;p__Actinomycetota;c__Actinomycetia;o__Actinomycetales;f__Actinomycetaceae;g__Oceanitalea;s__Oceanitalea nanhaiensis	none
GCF_009193135.1	p__Actinomycetota	0	0	0	nondenitrifier	0	0	d__Bacteria;p__Actinomycetota;c__Actinomycetia;o__Actinomycetales;f__Actinomycetaceae;g__Oceanitalea;s__Oceanitalea satyanarayanai	none
GCF_014837105.1	p__Actinomycetota	0	0	1	NirOnly	0	0	d__Bacteria;p__Actinomycetota;c__Actinomycetia;o__Actinomycetales;f__Actinomycetaceae;g__Oceanitalea;s__Oceanitalea stevensii	none
GCF_006349365.1	p__Actinomycetota	0	0	0	nondenitrifier	0	0	d__Bacteria;p__Actinomycetota;c__Actinomycetia;o__Actinomycetales;f__Actinomycetaceae;g__Oceanitalea;s__Oceanitalea wutianyii	none
GCF_900128465.1	p__Actinomycetota	0	0	1	NirOnly	0	0	d__Bacteria;p__Actinomycetota;c__Actinomycetia;o__Actinomycetales;f__Actinomycetaceae;g__Pauljensenia;s__Pauljensenia bouchesdurhonensis	none
GCF_003858455.1	p__Actinomycetota	0	0	1	NirOnly	0	0	d__Bacteria;p__Actinomycetota;c__Actinomycetia;o__Actinomycetales;f__Actinomycetaceae;g__Pauljensenia;s__Pauljensenia canis	none
GCF_016405145.1	p__Actinomycetota	0	0	0	nondenitrifier	0	0	d__Bacteria;p__Actinomycetota;c__Actinomycetia;o__Actinomycetales;f__Actinomycetaceae;g__Pauljensenia;s__Pauljensenia cardiffensis	none
GCF_900499005.1	p__Actinomycetota	0	0	1	NirOnly	0	0	d__Bacteria;p__Actinomycetota;c__Actinomycetia;o__Actinomycetales;f__Actinomycetaceae;g__Pauljensenia;s__Pauljensenia culturomici_A	none
GCF_000429245.1	p__Actinomycetota	0	0	1	NirOnly	0	0	d__Bacteria;p__Actinomycetota;c__Actinomycetia;o__Actinomycetales;f__Actinomycetaceae;g__Pauljensenia;s__Pauljensenia georgiae	none
GCF_014208035.1	p__Actinomycetota	0	0	0	nondenitrifier	0	0	d__Bacteria;p__Actinomycetota;c__Actinomycetia;o__Actinomycetales;f__Actinomycetaceae;g__Pauljensenia;s__Pauljensenia hyovaginalis	none
GCF_900155605.1	p__Actinomycetota	0	0	1	NirOnly	0	0	d__Bacteria;p__Actinomycetota;c__Actinomycetia;o__Actinomycetales;f__Actinomycetaceae;g__Pauljensenia;s__Pauljensenia marseillensis	none
GCF_900155595.1	p__Actinomycetota	0	0	0	nondenitrifier	0	0	d__Bacteria;p__Actinomycetota;c__Actinomycetia;o__Actinomycetales;f__Actinomycetaceae;g__Pauljensenia;s__Pauljensenia mediterranea	none
GCF_900105015.1	p__Actinomycetota	0	0	0	nondenitrifier	0	0	d__Bacteria;p__Actinomycetota;c__Actinomycetia;o__Actinomycetales;f__Actinomycetaceae;g__Pauljensenia;s__Pauljensenia meyeri	none
GCF_900445025.1	p__Actinomycetota	0	0	1	NirOnly	0	0	d__Bacteria;p__Actinomycetota;c__Actinomycetia;o__Actinomycetales;f__Actinomycetaceae;g__Pauljensenia;s__Pauljensenia odontolytica	none
GCF_009730335.1	p__Actinomycetota	0	0	1	NirOnly	0	0	d__Bacteria;p__Actinomycetota;c__Actinomycetia;o__Actinomycetales;f__Actinomycetaceae;g__Pauljensenia;s__Pauljensenia odontolytica_A	none
GCF_002847525.1	p__Actinomycetota	0	0	1	NirOnly	0	0	d__Bacteria;p__Actinomycetota;c__Actinomycetia;o__Actinomycetales;f__Actinomycetaceae;g__Pauljensenia;s__Pauljensenia odontolytica_B	none
GCF_005696695.1	p__Actinomycetota	0	0	1	NirOnly	0	0	d__Bacteria;p__Actinomycetota;c__Actinomycetia;o__Actinomycetales;f__Actinomycetaceae;g__Pauljensenia;s__Pauljensenia odontolytica_C	none
GCF_000820725.1	p__Actinomycetota	0	0	1	NirOnly	0	0	d__Bacteria;p__Actinomycetota;c__Actinomycetia;o__Actinomycetales;f__Actinomycetaceae;g__Pauljensenia;s__Pauljensenia polynesiensis	none
GCF_001070855.1	p__Actinomycetota	0	0	1	NirOnly	0	0	d__Bacteria;p__Actinomycetota;c__Actinomycetia;o__Actinomycetales;f__Actinomycetaceae;g__Pauljensenia;s__Pauljensenia pyogenes_A	none
GCF_900106055.1	p__Actinomycetota	0	0	0	nondenitrifier	0	0	d__Bacteria;p__Actinomycetota;c__Actinomycetia;o__Actinomycetales;f__Actinomycetaceae;g__Pauljensenia;s__Pauljensenia radingae_A	none
GCF_024584435.1	p__Actinomycetota	0	0	1	NirOnly	0	0	d__Bacteria;p__Actinomycetota;c__Actinomycetia;o__Actinomycetales;f__Actinomycetaceae;g__Pauljensenia;s__Pauljensenia sp000185285	none
GCF_000278725.1	p__Actinomycetota	0	0	1	NirOnly	0	0	d__Bacteria;p__Actinomycetota;c__Actinomycetia;o__Actinomycetales;f__Actinomycetaceae;g__Pauljensenia;s__Pauljensenia sp000278725	none
GCF_000308055.1	p__Actinomycetota	0	0	1	NirOnly	0	0	d__Bacteria;p__Actinomycetota;c__Actinomycetia;o__Actinomycetales;f__Actinomycetaceae;g__Pauljensenia;s__Pauljensenia sp000308055	none
GCA_000411415.1	p__Actinomycetota	0	0	1	NirOnly	0	0	d__Bacteria;p__Actinomycetota;c__Actinomycetia;o__Actinomycetales;f__Actinomycetaceae;g__Pauljensenia;s__Pauljensenia sp000411415	none
GCF_000466265.1	p__Actinomycetota	0	0	1	NirOnly	0	0	d__Bacteria;p__Actinomycetota;c__Actinomycetia;o__Actinomycetales;f__Actinomycetaceae;g__Pauljensenia;s__Pauljensenia sp000466265	none
GCA_001064145.1	p__Actinomycetota	0	0	1	NirOnly	0	0	d__Bacteria;p__Actinomycetota;c__Actinomycetia;o__Actinomycetales;f__Actinomycetaceae;g__Pauljensenia;s__Pauljensenia sp001064145	none
GCA_001072465.1	p__Actinomycetota	0	0	1	NirOnly	0	0	d__Bacteria;p__Actinomycetota;c__Actinomycetia;o__Actinomycetales;f__Actinomycetaceae;g__Pauljensenia;s__Pauljensenia sp001072465	none
GCA_001838165.1	p__Actinomycetota	0	0	1	NirOnly	0	0	d__Bacteria;p__Actinomycetota;c__Actinomycetia;o__Actinomycetales;f__Actinomycetaceae;g__Pauljensenia;s__Pauljensenia sp001838165	none
GCF_011038885.2	p__Actinomycetota	0	0	1	NirOnly	0	0	d__Bacteria;p__Actinomycetota;c__Actinomycetia;o__Actinomycetales;f__Actinomycetaceae;g__Pauljensenia;s__Pauljensenia sp011038875	none
GCA_015655375.1	p__Actinomycetota	0	0	0	nondenitrifier	0	0	d__Bacteria;p__Actinomycetota;c__Actinomycetia;o__Actinomycetales;f__Actinomycetaceae;g__Pauljensenia;s__Pauljensenia sp015655375	derived from metagenome
GCA_018375675.1	p__Actinomycetota	0	0	1	NirOnly	0	0	d__Bacteria;p__Actinomycetota;c__Actinomycetia;o__Actinomycetales;f__Actinomycetaceae;g__Pauljensenia;s__Pauljensenia sp018375675	derived from metagenome
GCF_019429565.1	p__Actinomycetota	0	0	1	NirOnly	0	0	d__Bacteria;p__Actinomycetota;c__Actinomycetia;o__Actinomycetales;f__Actinomycetaceae;g__Pauljensenia;s__Pauljensenia sp018382595	none
GCF_018986735.1	p__Actinomycetota	0	0	0	nondenitrifier	0	0	d__Bacteria;p__Actinomycetota;c__Actinomycetia;o__Actinomycetales;f__Actinomycetaceae;g__Pauljensenia;s__Pauljensenia sp018986735	none
GCA_019425105.1	p__Actinomycetota	0	0	1	NirOnly	0	0	d__Bacteria;p__Actinomycetota;c__Actinomycetia;o__Actinomycetales;f__Actinomycetaceae;g__Pauljensenia;s__Pauljensenia sp019425105	derived from metagenome
GCF_021083645.1	p__Actinomycetota	0	0	0	nondenitrifier	0	0	d__Bacteria;p__Actinomycetota;c__Actinomycetia;o__Actinomycetales;f__Actinomycetaceae;g__Pauljensenia;s__Pauljensenia sp021083645	none
GCA_022649165.1	p__Actinomycetota	0	0	0	nondenitrifier	0	0	d__Bacteria;p__Actinomycetota;c__Actinomycetia;o__Actinomycetales;f__Actinomycetaceae;g__Pauljensenia;s__Pauljensenia sp022649165	derived from metagenome
GCA_023426345.1	p__Actinomycetota	0	0	1	NirOnly	0	0	d__Bacteria;p__Actinomycetota;c__Actinomycetia;o__Actinomycetales;f__Actinomycetaceae;g__Pauljensenia;s__Pauljensenia sp023426345	derived from metagenome
GCA_900541895.1	p__Actinomycetota	0	0	1	NirOnly	0	0	d__Bacteria;p__Actinomycetota;c__Actinomycetia;o__Actinomycetales;f__Actinomycetaceae;g__Pauljensenia;s__Pauljensenia sp900541895	derived from environmental sample
GCA_902373435.1	p__Actinomycetota	0	0	1	NirOnly	0	0	d__Bacteria;p__Actinomycetota;c__Actinomycetia;o__Actinomycetales;f__Actinomycetaceae;g__Pauljensenia;s__Pauljensenia sp902373435	derived from environmental sample
GCA_902373545.1	p__Actinomycetota	0	0	0	nondenitrifier	0	0	d__Bacteria;p__Actinomycetota;c__Actinomycetia;o__Actinomycetales;f__Actinomycetaceae;g__Pauljensenia;s__Pauljensenia sp902373545	derived from environmental sample
GCF_903645355.1	p__Actinomycetota	0	0	1	NirOnly	0	0	d__Bacteria;p__Actinomycetota;c__Actinomycetia;o__Actinomycetales;f__Actinomycetaceae;g__Pauljensenia;s__Pauljensenia sp903645355	none
GCA_916438945.1	p__Actinomycetota	0	0	1	NirOnly	0	0	d__Bacteria;p__Actinomycetota;c__Actinomycetia;o__Actinomycetales;f__Actinomycetaceae;g__Pauljensenia;s__Pauljensenia sp916438945	derived from metagenome
GCA_916439125.1	p__Actinomycetota	0	0	1	NirOnly	0	0	d__Bacteria;p__Actinomycetota;c__Actinomycetia;o__Actinomycetales;f__Actinomycetaceae;g__Pauljensenia;s__Pauljensenia sp916439125	derived from metagenome
GCF_000429105.1	p__Actinomycetota	0	0	0	nondenitrifier	0	0	d__Bacteria;p__Actinomycetota;c__Actinomycetia;o__Actinomycetales;f__Actinomycetaceae;g__Pauljensenia;s__Pauljensenia suimastitidis	none
GCF_000296505.1	p__Actinomycetota	0	0	0	nondenitrifier	0	0	d__Bacteria;p__Actinomycetota;c__Actinomycetia;o__Actinomycetales;f__Actinomycetaceae;g__Pauljensenia;s__Pauljensenia turicensis	none
GCF_000420425.1	p__Actinomycetota	0	0	1	NirOnly	0	0	d__Bacteria;p__Actinomycetota;c__Actinomycetia;o__Actinomycetales;f__Actinomycetaceae;g__Pauljensenia;s__Pauljensenia vaccimaxillae	none
GCF_001652275.1	p__Actinomycetota	0	0	1	NirOnly	0	0	d__Bacteria;p__Actinomycetota;c__Actinomycetia;o__Actinomycetales;f__Actinomycetaceae;g__Peptidiphaga;s__Peptidiphaga gingivicola	none
GCF_000466165.1	p__Actinomycetota	0	0	1	NirOnly	0	0	d__Bacteria;p__Actinomycetota;c__Actinomycetia;o__Actinomycetales;f__Actinomycetaceae;g__Peptidiphaga;s__Peptidiphaga sp000466165	none
GCA_905373325.1	p__Actinomycetota	0	0	1	NirOnly	0	0	d__Bacteria;p__Actinomycetota;c__Actinomycetia;o__Actinomycetales;f__Actinomycetaceae;g__Peptidiphaga;s__Peptidiphaga sp905373325	derived from metagenome
GCA_017934115.1	p__Actinomycetota	0	0	0	nondenitrifier	0	0	d__Bacteria;p__Actinomycetota;c__Actinomycetia;o__Actinomycetales;f__Actinomycetaceae;g__RUG11864;s__RUG11864 sp017934115	derived from metagenome
GCA_902773415.1	p__Actinomycetota	0	0	0	nondenitrifier	0	0	d__Bacteria;p__Actinomycetota;c__Actinomycetia;o__Actinomycetales;f__Actinomycetaceae;g__RUG11864;s__RUG11864 sp902773415	derived from metagenome
GCF_900187855.1	p__Actinomycetota	0	0	1	NirOnly	0	0	d__Bacteria;p__Actinomycetota;c__Actinomycetia;o__Actinomycetales;f__Actinomycetaceae;g__Scrofimicrobium;s__Scrofimicrobium minihominis	none
GCF_014069575.1	p__Actinomycetota	0	0	1	NirOnly	0	0	d__Bacteria;p__Actinomycetota;c__Actinomycetia;o__Actinomycetales;f__Actinomycetaceae;g__Scrofimicrobium;s__Scrofimicrobium sp014069575	none
GCF_001469025.1	p__Actinomycetota	0	0	0	nondenitrifier	0	0	d__Bacteria;p__Actinomycetota;c__Actinomycetia;o__Actinomycetales;f__Actinomycetaceae;g__Trueperella;s__Trueperella bernardiae	none
GCF_900637955.1	p__Actinomycetota	0	0	0	nondenitrifier	0	0	d__Bacteria;p__Actinomycetota;c__Actinomycetia;o__Actinomycetales;f__Actinomycetaceae;g__Trueperella;s__Trueperella bialowiezensis	none
GCF_014926385.1	p__Actinomycetota	0	0	0	nondenitrifier	0	0	d__Bacteria;p__Actinomycetota;c__Actinomycetia;o__Actinomycetales;f__Actinomycetaceae;g__Trueperella;s__Trueperella pecoris	none
GCF_900460345.1	p__Actinomycetota	0	0	0	nondenitrifier	0	0	d__Bacteria;p__Actinomycetota;c__Actinomycetia;o__Actinomycetales;f__Actinomycetaceae;g__Trueperella;s__Trueperella pyogenes	none
GCA_012727825.1	p__Actinomycetota	0	0	0	nondenitrifier	0	0	d__Bacteria;p__Actinomycetota;c__Actinomycetia;o__Actinomycetales;f__Actinomycetaceae;g__Trueperella;s__Trueperella sp012727825	derived from metagenome
GCA_022783305.1	p__Actinomycetota	0	0	1	NirOnly	0	0	d__Bacteria;p__Actinomycetota;c__Actinomycetia;o__Actinomycetales;f__Actinomycetaceae;g__Trueperella;s__Trueperella sp022783305	derived from metagenome
GCA_002304945.1	p__Actinomycetota	0	0	1	NirOnly	0	0	d__Bacteria;p__Actinomycetota;c__Actinomycetia;o__Actinomycetales;f__Actinomycetaceae;g__UBA1383;s__UBA1383 sp002304945	derived from metagenome
GCA_002305415.1	p__Actinomycetota	0	0	0	nondenitrifier	0	0	d__Bacteria;p__Actinomycetota;c__Actinomycetia;o__Actinomycetales;f__Actinomycetaceae;g__UBA1383;s__UBA1383 sp002305415	derived from metagenome
GCA_009930425.1	p__Actinomycetota	0	0	0	nondenitrifier	0	0	d__Bacteria;p__Actinomycetota;c__Actinomycetia;o__Actinomycetales;f__Actinomycetaceae;g__UBA1383;s__UBA1383 sp009930425	derived from metagenome
GCA_017882885.1	p__Actinomycetota	0	0	0	nondenitrifier	0	0	d__Bacteria;p__Actinomycetota;c__Actinomycetia;o__Actinomycetales;f__Actinomycetaceae;g__UBA1383;s__UBA1383 sp017882885	derived from metagenome
GCF_000420065.1	p__Actinomycetota	0	0	0	nondenitrifier	0	0	d__Bacteria;p__Actinomycetota;c__Actinomycetia;o__Actinomycetales;f__Actinomycetaceae;g__Varibaculum;s__Varibaculum cambriense	none
GCF_022133705.1	p__Actinomycetota	0	0	0	nondenitrifier	0	0	d__Bacteria;p__Actinomycetota;c__Actinomycetia;o__Actinomycetales;f__Actinomycetaceae;g__Varibaculum;s__Varibaculum cambriense_A	none
GCF_002848005.1	p__Actinomycetota	0	0	0	nondenitrifier	0	0	d__Bacteria;p__Actinomycetota;c__Actinomycetia;o__Actinomycetales;f__Actinomycetaceae;g__Varibaculum;s__Varibaculum cambriense_B	none
GCF_900106855.1	p__Actinomycetota	0	0	0	nondenitrifier	0	0	d__Bacteria;p__Actinomycetota;c__Actinomycetia;o__Actinomycetales;f__Actinomycetaceae;g__Varibaculum;s__Varibaculum massiliense	none
GCA_900120415.1	p__Actinomycetota	0	0	0	nondenitrifier	0	0	d__Bacteria;p__Actinomycetota;c__Actinomycetia;o__Actinomycetales;f__Actinomycetaceae;g__Varibaculum;s__Varibaculum timonense_A	none
GCF_900604285.1	p__Actinomycetota	0	0	0	nondenitrifier	0	0	d__Bacteria;p__Actinomycetota;c__Actinomycetia;o__Actinomycetales;f__Actinomycetaceae;g__Varibaculum;s__Varibaculum vaginae	none
GCF_000420405.1	p__Actinomycetota	0	0	0	nondenitrifier	0	0	d__Bacteria;p__Actinomycetota;c__Actinomycetia;o__Actinomycetales;f__Actinomycetaceae;g__Winkia;s__Winkia neuii	none
GCF_002849225.1	p__Actinomycetota	0	0	0	nondenitrifier	0	0	d__Bacteria;p__Actinomycetota;c__Actinomycetia;o__Actinomycetales;f__Actinomycetaceae;g__Winkia;s__Winkia sp002849225	none
GCF_011751945.2	p__Actinomycetota	0	0	0	nondenitrifier	0	0	d__Bacteria;p__Actinomycetota;c__Actinomycetia;o__Actinomycetales;f__Actinomycetaceae;g__ZJ293;s__ZJ293 sp011751725	none
GCF_001426435.1	p__Actinomycetota	0	0	1	NirOnly	0	0	d__Bacteria;p__Actinomycetota;c__Actinomycetia;o__Actinomycetales;f__Angustibacteraceae;g__Angustibacter;s__Angustibacter sp001426435	none
GCF_000023105.1	p__Actinomycetota	0	0	0	nondenitrifier	0	0	d__Bacteria;p__Actinomycetota;c__Actinomycetia;o__Actinomycetales;f__Beutenbergiaceae;g__Beutenbergia;s__Beutenbergia cavernae	none
GCF_009660225.1	p__Actinomycetota	0	0	1	NirOnly	0	0	d__Bacteria;p__Actinomycetota;c__Actinomycetia;o__Actinomycetales;f__Beutenbergiaceae;g__HY158;s__HY158 sp009660225	none
GCF_006351005.1	p__Actinomycetota	0	0	1	NirOnly	0	0	d__Bacteria;p__Actinomycetota;c__Actinomycetia;o__Actinomycetales;f__Beutenbergiaceae;g__Miniimonas;s__Miniimonas arenae	none
GCF_902703175.1	p__Actinomycetota	0	0	1	NirOnly	0	0	d__Bacteria;p__Actinomycetota;c__Actinomycetia;o__Actinomycetales;f__Beutenbergiaceae;g__Occultella;s__Occultella aeris	none
GCF_004353825.1	p__Actinomycetota	0	0	1	NirOnly	0	0	d__Bacteria;p__Actinomycetota;c__Actinomycetia;o__Actinomycetales;f__Beutenbergiaceae;g__Occultella;s__Occultella glacieicola	none
GCF_009708215.1	p__Actinomycetota	0	0	1	NirOnly	0	0	d__Bacteria;p__Actinomycetota;c__Actinomycetia;o__Actinomycetales;f__Beutenbergiaceae;g__Occultella;s__Occultella kanbiaonis	none
GCF_009733795.1	p__Actinomycetota	0	0	0	nondenitrifier	0	0	d__Bacteria;p__Actinomycetota;c__Actinomycetia;o__Actinomycetales;f__Beutenbergiaceae;g__Pseudactinotalea;s__Pseudactinotalea caeni	none
GCF_009733815.1	p__Actinomycetota	0	0	0	nondenitrifier	0	0	d__Bacteria;p__Actinomycetota;c__Actinomycetia;o__Actinomycetales;f__Beutenbergiaceae;g__Pseudactinotalea;s__Pseudactinotalea suaedae	none
GCF_900105765.1	p__Actinomycetota	0	0	0	nondenitrifier	0	0	d__Bacteria;p__Actinomycetota;c__Actinomycetia;o__Actinomycetales;f__Beutenbergiaceae;g__Ruania;s__Ruania alba	none
GCF_000421225.1	p__Actinomycetota	0	0	1	NirOnly	0	0	d__Bacteria;p__Actinomycetota;c__Actinomycetia;o__Actinomycetales;f__Beutenbergiaceae;g__Ruania;s__Ruania albidiflava	none
GCF_014960965.1	p__Actinomycetota	0	0	0	nondenitrifier	0	0	d__Bacteria;p__Actinomycetota;c__Actinomycetia;o__Actinomycetales;f__Beutenbergiaceae;g__Ruania;s__Ruania alkalisoli	none
GCA_019116305.1	p__Actinomycetota	0	0	0	nondenitrifier	0	0	d__Bacteria;p__Actinomycetota;c__Actinomycetia;o__Actinomycetales;f__Beutenbergiaceae;g__Ruania;s__Ruania gallistercoris	derived from metagenome
GCF_021049285.1	p__Actinomycetota	0	0	0	nondenitrifier	0	0	d__Bacteria;p__Actinomycetota;c__Actinomycetia;o__Actinomycetales;f__Beutenbergiaceae;g__Ruania;s__Ruania halotolerans	none
GCF_009805705.1	p__Actinomycetota	0	0	0	nondenitrifier	0	0	d__Bacteria;p__Actinomycetota;c__Actinomycetia;o__Actinomycetales;f__Beutenbergiaceae;g__Ruania;s__Ruania rhizosphaerae	none
GCF_021049265.1	p__Actinomycetota	0	0	0	nondenitrifier	0	0	d__Bacteria;p__Actinomycetota;c__Actinomycetia;o__Actinomycetales;f__Beutenbergiaceae;g__Ruania;s__Ruania suaedae	none
GCF_008000995.1	p__Actinomycetota	0	0	1	NirOnly	0	0	d__Bacteria;p__Actinomycetota;c__Actinomycetia;o__Actinomycetales;f__Beutenbergiaceae;g__Ruania;s__Ruania zhangjianzhongii	none
GCF_003751805.1	p__Actinomycetota	0	0	1	NirOnly	0	0	d__Bacteria;p__Actinomycetota;c__Actinomycetia;o__Actinomycetales;f__Beutenbergiaceae;g__Salana;s__Salana multivorans	none
GCF_004786095.1	p__Actinomycetota	0	0	0	nondenitrifier	0	0	d__Bacteria;p__Actinomycetota;c__Actinomycetia;o__Actinomycetales;f__Beutenbergiaceae;g__Serinibacter_A;s__Serinibacter_A arcticus	none
GCF_003121705.1	p__Actinomycetota	0	0	0	nondenitrifier	0	0	d__Bacteria;p__Actinomycetota;c__Actinomycetia;o__Actinomycetales;f__Beutenbergiaceae;g__Serinibacter_A;s__Serinibacter_A sp003121705	none
GCF_002563925.1	p__Actinomycetota	0	0	0	nondenitrifier	0	0	d__Bacteria;p__Actinomycetota;c__Actinomycetia;o__Actinomycetales;f__Beutenbergiaceae;g__Serinibacter;s__Serinibacter salmoneus	none
GCF_002259595.1	p__Actinomycetota	0	0	1	NirOnly	0	0	d__Bacteria;p__Actinomycetota;c__Actinomycetia;o__Actinomycetales;f__Bifidobacteriaceae;g__Aeriscardovia;s__Aeriscardovia aeriphila	none
GCA_903789525.1	p__Actinomycetota	0	0	0	nondenitrifier	0	0	d__Bacteria;p__Actinomycetota;c__Actinomycetia;o__Actinomycetales;f__Bifidobacteriaceae;g__Aeriscardovia;s__Aeriscardovia sp903789525	derived from metagenome
GCA_903789535.1	p__Actinomycetota	0	0	0	nondenitrifier	0	0	d__Bacteria;p__Actinomycetota;c__Actinomycetia;o__Actinomycetales;f__Bifidobacteriaceae;g__Aeriscardovia;s__Aeriscardovia sp903789535	derived from metagenome
GCA_000376885.1	p__Actinomycetota	0	0	0	nondenitrifier	0	0	d__Bacteria;p__Actinomycetota;c__Actinomycetia;o__Actinomycetales;f__Bifidobacteriaceae;g__Alloscardovia;s__Alloscardovia criceti	none
GCF_002259705.1	p__Actinomycetota	0	0	0	nondenitrifier	0	0	d__Bacteria;p__Actinomycetota;c__Actinomycetia;o__Actinomycetales;f__Bifidobacteriaceae;g__Alloscardovia;s__Alloscardovia macacae	none
GCF_000420505.1	p__Actinomycetota	0	0	0	nondenitrifier	0	0	d__Bacteria;p__Actinomycetota;c__Actinomycetia;o__Actinomycetales;f__Bifidobacteriaceae;g__Alloscardovia;s__Alloscardovia omnicolens	none
GCF_004332295.1	p__Actinomycetota	0	0	0	nondenitrifier	0	0	d__Bacteria;p__Actinomycetota;c__Actinomycetia;o__Actinomycetales;f__Bifidobacteriaceae;g__Alloscardovia;s__Alloscardovia theropitheci	none
GCA_000485475.1	p__Actinomycetota	0	0	0	nondenitrifier	0	0	d__Bacteria;p__Actinomycetota;c__Actinomycetia;o__Actinomycetales;f__Bifidobacteriaceae;g__Ancillula;s__Ancillula trichonymphae	derived from single cell
GCF_001263395.1	p__Actinomycetota	0	0	1	NirOnly	0	0	d__Bacteria;p__Actinomycetota;c__Actinomycetia;o__Actinomycetales;f__Bifidobacteriaceae;g__Bifidobacterium;s__Bifidobacterium actinocoloniiforme	none
GCF_000010425.1	p__Actinomycetota	0	0	0	nondenitrifier	0	0	d__Bacteria;p__Actinomycetota;c__Actinomycetia;o__Actinomycetales;f__Bifidobacteriaceae;g__Bifidobacterium;s__Bifidobacterium adolescentis	none
GCF_003315635.1	p__Actinomycetota	0	0	0	nondenitrifier	0	0	d__Bacteria;p__Actinomycetota;c__Actinomycetia;o__Actinomycetales;f__Bifidobacteriaceae;g__Bifidobacterium;s__Bifidobacterium aemilianum	none
GCF_010667685.1	p__Actinomycetota	0	0	0	nondenitrifier	0	0	d__Bacteria;p__Actinomycetota;c__Actinomycetia;o__Actinomycetales;f__Bifidobacteriaceae;g__Bifidobacterium;s__Bifidobacterium aerophilum	none
GCF_001417815.1	p__Actinomycetota	0	0	0	nondenitrifier	0	0	d__Bacteria;p__Actinomycetota;c__Actinomycetia;o__Actinomycetales;f__Bifidobacteriaceae;g__Bifidobacterium;s__Bifidobacterium aesculapii	none
GCF_018555435.2	p__Actinomycetota	0	0	0	nondenitrifier	0	0	d__Bacteria;p__Actinomycetota;c__Actinomycetia;o__Actinomycetales;f__Bifidobacteriaceae;g__Bifidobacterium;s__Bifidobacterium amazonense	none
GCF_001025155.1	p__Actinomycetota	0	0	0	nondenitrifier	0	0	d__Bacteria;p__Actinomycetota;c__Actinomycetia;o__Actinomycetales;f__Bifidobacteriaceae;g__Bifidobacterium;s__Bifidobacterium angulatum	none
GCF_000260715.1	p__Actinomycetota	0	0	0	nondenitrifier	0	0	d__Bacteria;p__Actinomycetota;c__Actinomycetia;o__Actinomycetales;f__Bifidobacteriaceae;g__Bifidobacterium;s__Bifidobacterium animalis	none
GCF_002860345.1	p__Actinomycetota	0	0	0	nondenitrifier	0	0	d__Bacteria;p__Actinomycetota;c__Actinomycetia;o__Actinomycetales;f__Bifidobacteriaceae;g__Bifidobacterium;s__Bifidobacterium anseris	none
GCF_007559275.1	p__Actinomycetota	0	0	1	NirOnly	0	0	d__Bacteria;p__Actinomycetota;c__Actinomycetia;o__Actinomycetales;f__Bifidobacteriaceae;g__Bifidobacterium;s__Bifidobacterium apousia	none
GCF_009299485.1	p__Actinomycetota	0	0	0	nondenitrifier	0	0	d__Bacteria;p__Actinomycetota;c__Actinomycetia;o__Actinomycetales;f__Bifidobacteriaceae;g__Bifidobacterium;s__Bifidobacterium apri	none
GCF_002259795.1	p__Actinomycetota	0	0	0	nondenitrifier	0	0	d__Bacteria;p__Actinomycetota;c__Actinomycetia;o__Actinomycetales;f__Bifidobacteriaceae;g__Bifidobacterium;s__Bifidobacterium aquikefiri	none
GCF_002715865.1	p__Actinomycetota	0	0	1	NirOnly	0	0	d__Bacteria;p__Actinomycetota;c__Actinomycetia;o__Actinomycetales;f__Bifidobacteriaceae;g__Bifidobacterium;s__Bifidobacterium asteroides	none
GCF_000967265.1	p__Actinomycetota	0	0	1	NirOnly	0	0	d__Bacteria;p__Actinomycetota;c__Actinomycetia;o__Actinomycetales;f__Bifidobacteriaceae;g__Bifidobacterium;s__Bifidobacterium asteroides_A	none
GCF_003202755.1	p__Actinomycetota	0	0	1	NirOnly	0	0	d__Bacteria;p__Actinomycetota;c__Actinomycetia;o__Actinomycetales;f__Bifidobacteriaceae;g__Bifidobacterium;s__Bifidobacterium asteroides_F	none
GCF_003202695.1	p__Actinomycetota	0	0	1	NirOnly	0	0	d__Bacteria;p__Actinomycetota;c__Actinomycetia;o__Actinomycetales;f__Bifidobacteriaceae;g__Bifidobacterium;s__Bifidobacterium asteroides_G	none
GCF_009683175.1	p__Actinomycetota	0	0	1	NirOnly	0	0	d__Bacteria;p__Actinomycetota;c__Actinomycetia;o__Actinomycetales;f__Bifidobacteriaceae;g__Bifidobacterium;s__Bifidobacterium asteroides_H	none
GCF_019469425.1	p__Actinomycetota	0	0	1	NirOnly	0	0	d__Bacteria;p__Actinomycetota;c__Actinomycetia;o__Actinomycetales;f__Bifidobacteriaceae;g__Bifidobacterium;s__Bifidobacterium asteroides_I	none
GCF_009299475.1	p__Actinomycetota	0	0	0	nondenitrifier	0	0	d__Bacteria;p__Actinomycetota;c__Actinomycetia;o__Actinomycetales;f__Bifidobacteriaceae;g__Bifidobacterium;s__Bifidobacterium avesanii	none
GCF_000741165.1	p__Actinomycetota	0	0	0	nondenitrifier	0	0	d__Bacteria;p__Actinomycetota;c__Actinomycetia;o__Actinomycetales;f__Bifidobacteriaceae;g__Bifidobacterium;s__Bifidobacterium biavatii	none
GCF_001025135.1	p__Actinomycetota	0	0	0	nondenitrifier	0	0	d__Bacteria;p__Actinomycetota;c__Actinomycetia;o__Actinomycetales;f__Bifidobacteriaceae;g__Bifidobacterium;s__Bifidobacterium bifidum	none
GCF_000741525.1	p__Actinomycetota	0	0	1	NirOnly	0	0	d__Bacteria;p__Actinomycetota;c__Actinomycetia;o__Actinomycetales;f__Bifidobacteriaceae;g__Bifidobacterium;s__Bifidobacterium bohemicum	none
GCF_000737845.1	p__Actinomycetota	0	0	0	nondenitrifier	0	0	d__Bacteria;p__Actinomycetota;c__Actinomycetia;o__Actinomycetales;f__Bifidobacteriaceae;g__Bifidobacterium;s__Bifidobacterium bombi	none
GCF_000741535.1	p__Actinomycetota	0	0	0	nondenitrifier	0	0	d__Bacteria;p__Actinomycetota;c__Actinomycetia;o__Actinomycetales;f__Bifidobacteriaceae;g__Bifidobacterium;s__Bifidobacterium boum	none
GCF_001025175.1	p__Actinomycetota	0	0	0	nondenitrifier	0	0	d__Bacteria;p__Actinomycetota;c__Actinomycetia;o__Actinomycetales;f__Bifidobacteriaceae;g__Bifidobacterium;s__Bifidobacterium breve	none
GCF_003129905.1	p__Actinomycetota	0	0	0	nondenitrifier	0	0	d__Bacteria;p__Actinomycetota;c__Actinomycetia;o__Actinomycetales;f__Bifidobacteriaceae;g__Bifidobacterium;s__Bifidobacterium callitrichidarum	none
GCF_000741175.1	p__Actinomycetota	0	0	0	nondenitrifier	0	0	d__Bacteria;p__Actinomycetota;c__Actinomycetia;o__Actinomycetales;f__Bifidobacteriaceae;g__Bifidobacterium;s__Bifidobacterium callitrichos	none
GCF_009727065.1	p__Actinomycetota	0	0	0	nondenitrifier	0	0	d__Bacteria;p__Actinomycetota;c__Actinomycetia;o__Actinomycetales;f__Bifidobacteriaceae;g__Bifidobacterium;s__Bifidobacterium canis	none
GCF_003952025.1	p__Actinomycetota	0	0	0	nondenitrifier	0	0	d__Bacteria;p__Actinomycetota;c__Actinomycetia;o__Actinomycetales;f__Bifidobacteriaceae;g__Bifidobacterium;s__Bifidobacterium castoris	none
GCF_001025195.1	p__Actinomycetota	0	0	0	nondenitrifier	0	0	d__Bacteria;p__Actinomycetota;c__Actinomycetia;o__Actinomycetales;f__Bifidobacteriaceae;g__Bifidobacterium;s__Bifidobacterium catenulatum	none
GCF_009193305.1	p__Actinomycetota	0	0	0	nondenitrifier	0	0	d__Bacteria;p__Actinomycetota;c__Actinomycetia;o__Actinomycetales;f__Bifidobacteriaceae;g__Bifidobacterium;s__Bifidobacterium cebidarum	none
GCF_000741135.1	p__Actinomycetota	0	0	0	nondenitrifier	0	0	d__Bacteria;p__Actinomycetota;c__Actinomycetia;o__Actinomycetales;f__Bifidobacteriaceae;g__Bifidobacterium;s__Bifidobacterium choerinum	none
GCF_016102005.1	p__Actinomycetota	0	0	1	NirOnly	0	0	d__Bacteria;p__Actinomycetota;c__Actinomycetia;o__Actinomycetales;f__Bifidobacteriaceae;g__Bifidobacterium;s__Bifidobacterium choladohabitans	none
GCF_010667615.1	p__Actinomycetota	0	0	0	nondenitrifier	0	0	d__Bacteria;p__Actinomycetota;c__Actinomycetia;o__Actinomycetales;f__Bifidobacteriaceae;g__Bifidobacterium;s__Bifidobacterium choloepi	none
GCF_002259585.1	p__Actinomycetota	0	0	0	nondenitrifier	0	0	d__Bacteria;p__Actinomycetota;c__Actinomycetia;o__Actinomycetales;f__Bifidobacteriaceae;g__Bifidobacterium;s__Bifidobacterium coagulans	none
GCF_018555455.1	p__Actinomycetota	0	0	0	nondenitrifier	0	0	d__Bacteria;p__Actinomycetota;c__Actinomycetia;o__Actinomycetales;f__Bifidobacteriaceae;g__Bifidobacterium;s__Bifidobacterium colobi	none
GCF_900094885.1	p__Actinomycetota	0	0	0	nondenitrifier	0	0	d__Bacteria;p__Actinomycetota;c__Actinomycetia;o__Actinomycetales;f__Bifidobacteriaceae;g__Bifidobacterium;s__Bifidobacterium commune	none
GCF_002286935.1	p__Actinomycetota	0	0	0	nondenitrifier	0	0	d__Bacteria;p__Actinomycetota;c__Actinomycetia;o__Actinomycetales;f__Bifidobacteriaceae;g__Bifidobacterium;s__Bifidobacterium criceti	none
GCF_000738005.1	p__Actinomycetota	0	0	0	nondenitrifier	0	0	d__Bacteria;p__Actinomycetota;c__Actinomycetia;o__Actinomycetales;f__Bifidobacteriaceae;g__Bifidobacterium;s__Bifidobacterium crudilactis	none
GCF_000741575.1	p__Actinomycetota	0	0	0	nondenitrifier	0	0	d__Bacteria;p__Actinomycetota;c__Actinomycetia;o__Actinomycetales;f__Bifidobacteriaceae;g__Bifidobacterium;s__Bifidobacterium cuniculi	none
GCF_001042595.1	p__Actinomycetota	0	0	0	nondenitrifier	0	0	d__Bacteria;p__Actinomycetota;c__Actinomycetia;o__Actinomycetales;f__Bifidobacteriaceae;g__Bifidobacterium;s__Bifidobacterium dentium	none
GCF_003951975.1	p__Actinomycetota	0	0	0	nondenitrifier	0	0	d__Bacteria;p__Actinomycetota;c__Actinomycetia;o__Actinomycetales;f__Bifidobacteriaceae;g__Bifidobacterium;s__Bifidobacterium dolichotidis	none
GCF_014898155.1	p__Actinomycetota	0	0	0	nondenitrifier	0	0	d__Bacteria;p__Actinomycetota;c__Actinomycetia;o__Actinomycetales;f__Bifidobacteriaceae;g__Bifidobacterium;s__Bifidobacterium eulemuris	none
GCF_002802915.1	p__Actinomycetota	0	0	0	nondenitrifier	0	0	d__Bacteria;p__Actinomycetota;c__Actinomycetia;o__Actinomycetales;f__Bifidobacteriaceae;g__Bifidobacterium;s__Bifidobacterium felsineum	none
GCF_000741205.1	p__Actinomycetota	0	0	0	nondenitrifier	0	0	d__Bacteria;p__Actinomycetota;c__Actinomycetia;o__Actinomycetales;f__Bifidobacteriaceae;g__Bifidobacterium;s__Bifidobacterium gallicum	none
GCF_000741295.1	p__Actinomycetota	0	0	0	nondenitrifier	0	0	d__Bacteria;p__Actinomycetota;c__Actinomycetia;o__Actinomycetales;f__Bifidobacteriaceae;g__Bifidobacterium;s__Bifidobacterium globosum	none
GCF_003951095.1	p__Actinomycetota	0	0	0	nondenitrifier	0	0	d__Bacteria;p__Actinomycetota;c__Actinomycetia;o__Actinomycetales;f__Bifidobacteriaceae;g__Bifidobacterium;s__Bifidobacterium goeldii	none
GCF_002259755.1	p__Actinomycetota	0	0	0	nondenitrifier	0	0	d__Bacteria;p__Actinomycetota;c__Actinomycetia;o__Actinomycetales;f__Bifidobacteriaceae;g__Bifidobacterium;s__Bifidobacterium hapali	none
GCF_002860405.1	p__Actinomycetota	0	0	0	nondenitrifier	0	0	d__Bacteria;p__Actinomycetota;c__Actinomycetia;o__Actinomycetales;f__Bifidobacteriaceae;g__Bifidobacterium;s__Bifidobacterium imperatoris	none
GCF_000706765.1	p__Actinomycetota	0	0	1	NirOnly	0	0	d__Bacteria;p__Actinomycetota;c__Actinomycetia;o__Actinomycetales;f__Bifidobacteriaceae;g__Bifidobacterium;s__Bifidobacterium indicum	none
GCF_000269965.1	p__Actinomycetota	0	0	0	nondenitrifier	0	0	d__Bacteria;p__Actinomycetota;c__Actinomycetia;o__Actinomycetales;f__Bifidobacteriaceae;g__Bifidobacterium;s__Bifidobacterium infantis	none
GCF_002286915.1	p__Actinomycetota	0	0	0	nondenitrifier	0	0	d__Bacteria;p__Actinomycetota;c__Actinomycetia;o__Actinomycetales;f__Bifidobacteriaceae;g__Bifidobacterium;s__Bifidobacterium italicum	none
GCF_009078285.1	p__Actinomycetota	0	0	0	nondenitrifier	0	0	d__Bacteria;p__Actinomycetota;c__Actinomycetia;o__Actinomycetales;f__Bifidobacteriaceae;g__Bifidobacterium;s__Bifidobacterium jacchi	none
GCF_001042615.1	p__Actinomycetota	0	0	0	nondenitrifier	0	0	d__Bacteria;p__Actinomycetota;c__Actinomycetia;o__Actinomycetales;f__Bifidobacteriaceae;g__Bifidobacterium;s__Bifidobacterium kashiwanohense	none
GCF_000800455.1	p__Actinomycetota	0	0	0	nondenitrifier	0	0	d__Bacteria;p__Actinomycetota;c__Actinomycetia;o__Actinomycetales;f__Bifidobacteriaceae;g__Bifidobacterium;s__Bifidobacterium kashiwanohense_A	none
GCF_014898175.1	p__Actinomycetota	0	0	0	nondenitrifier	0	0	d__Bacteria;p__Actinomycetota;c__Actinomycetia;o__Actinomycetales;f__Bifidobacteriaceae;g__Bifidobacterium;s__Bifidobacterium lemurum	none
GCF_009193355.1	p__Actinomycetota	0	0	0	nondenitrifier	0	0	d__Bacteria;p__Actinomycetota;c__Actinomycetia;o__Actinomycetales;f__Bifidobacteriaceae;g__Bifidobacterium;s__Bifidobacterium leontopitheci	none
GCF_003293675.1	p__Actinomycetota	0	0	0	nondenitrifier	0	0	d__Bacteria;p__Actinomycetota;c__Actinomycetia;o__Actinomycetales;f__Bifidobacteriaceae;g__Bifidobacterium;s__Bifidobacterium leopoldii	none
GCF_000196555.1	p__Actinomycetota	0	0	0	nondenitrifier	0	0	d__Bacteria;p__Actinomycetota;c__Actinomycetia;o__Actinomycetales;f__Bifidobacteriaceae;g__Bifidobacterium;s__Bifidobacterium longum	none
GCF_000741255.1	p__Actinomycetota	0	0	0	nondenitrifier	0	0	d__Bacteria;p__Actinomycetota;c__Actinomycetia;o__Actinomycetales;f__Bifidobacteriaceae;g__Bifidobacterium;s__Bifidobacterium magnum	none
GCF_900129045.1	p__Actinomycetota	0	0	0	nondenitrifier	0	0	d__Bacteria;p__Actinomycetota;c__Actinomycetia;o__Actinomycetales;f__Bifidobacteriaceae;g__Bifidobacterium;s__Bifidobacterium merycicum	none
GCF_019331735.1	p__Actinomycetota	0	0	0	nondenitrifier	0	0	d__Bacteria;p__Actinomycetota;c__Actinomycetia;o__Actinomycetales;f__Bifidobacteriaceae;g__Bifidobacterium;s__Bifidobacterium miconis	none
GCF_019331675.1	p__Actinomycetota	0	0	0	nondenitrifier	0	0	d__Bacteria;p__Actinomycetota;c__Actinomycetia;o__Actinomycetales;f__Bifidobacteriaceae;g__Bifidobacterium;s__Bifidobacterium miconisargentati	none
GCF_000741645.1	p__Actinomycetota	0	0	0	nondenitrifier	0	0	d__Bacteria;p__Actinomycetota;c__Actinomycetia;o__Actinomycetales;f__Bifidobacteriaceae;g__Bifidobacterium;s__Bifidobacterium minimum	none
GCF_020884755.1	p__Actinomycetota	0	0	1	NirOnly	0	0	d__Bacteria;p__Actinomycetota;c__Actinomycetia;o__Actinomycetales;f__Bifidobacteriaceae;g__Bifidobacterium;s__Bifidobacterium mizhiense	none
GCF_000741285.1	p__Actinomycetota	0	0	0	nondenitrifier	0	0	d__Bacteria;p__Actinomycetota;c__Actinomycetia;o__Actinomycetales;f__Bifidobacteriaceae;g__Bifidobacterium;s__Bifidobacterium mongoliense	none
GCF_000522505.1	p__Actinomycetota	0	0	0	nondenitrifier	0	0	d__Bacteria;p__Actinomycetota;c__Actinomycetia;o__Actinomycetales;f__Bifidobacteriaceae;g__Bifidobacterium;s__Bifidobacterium moukalabense	none
GCF_002259745.1	p__Actinomycetota	0	0	0	nondenitrifier	0	0	d__Bacteria;p__Actinomycetota;c__Actinomycetia;o__Actinomycetales;f__Bifidobacteriaceae;g__Bifidobacterium;s__Bifidobacterium myosotis	none
GCF_002860365.1	p__Actinomycetota	0	0	0	nondenitrifier	0	0	d__Bacteria;p__Actinomycetota;c__Actinomycetia;o__Actinomycetales;f__Bifidobacteriaceae;g__Bifidobacterium;s__Bifidobacterium parmae	none
GCF_019331775.1	p__Actinomycetota	0	0	0	nondenitrifier	0	0	d__Bacteria;p__Actinomycetota;c__Actinomycetia;o__Actinomycetales;f__Bifidobacteriaceae;g__Bifidobacterium;s__Bifidobacterium phasiani	none
GCF_003397585.1	p__Actinomycetota	0	0	0	nondenitrifier	0	0	d__Bacteria;p__Actinomycetota;c__Actinomycetia;o__Actinomycetales;f__Bifidobacteriaceae;g__Bifidobacterium;s__Bifidobacterium piotii	none
GCF_010667645.1	p__Actinomycetota	0	0	0	nondenitrifier	0	0	d__Bacteria;p__Actinomycetota;c__Actinomycetia;o__Actinomycetales;f__Bifidobacteriaceae;g__Bifidobacterium;s__Bifidobacterium platyrrhinorum	none
GCF_016101585.1	p__Actinomycetota	0	0	1	NirOnly	0	0	d__Bacteria;p__Actinomycetota;c__Actinomycetia;o__Actinomycetales;f__Bifidobacteriaceae;g__Bifidobacterium;s__Bifidobacterium polysaccharolyticum	none
GCF_001025215.1	p__Actinomycetota	0	0	0	nondenitrifier	0	0	d__Bacteria;p__Actinomycetota;c__Actinomycetia;o__Actinomycetales;f__Bifidobacteriaceae;g__Bifidobacterium;s__Bifidobacterium pseudocatenulatum	none
GCF_000771225.1	p__Actinomycetota	0	0	0	nondenitrifier	0	0	d__Bacteria;p__Actinomycetota;c__Actinomycetia;o__Actinomycetales;f__Bifidobacteriaceae;g__Bifidobacterium;s__Bifidobacterium pseudolongum	none
GCF_004155535.1	p__Actinomycetota	0	0	0	nondenitrifier	0	0	d__Bacteria;p__Actinomycetota;c__Actinomycetia;o__Actinomycetales;f__Bifidobacteriaceae;g__Bifidobacterium;s__Bifidobacterium pseudolongum_C	none
GCF_000741705.1	p__Actinomycetota	0	0	0	nondenitrifier	0	0	d__Bacteria;p__Actinomycetota;c__Actinomycetia;o__Actinomycetales;f__Bifidobacteriaceae;g__Bifidobacterium;s__Bifidobacterium psychraerophilum	none
GCF_000771405.1	p__Actinomycetota	0	0	0	nondenitrifier	0	0	d__Bacteria;p__Actinomycetota;c__Actinomycetia;o__Actinomycetales;f__Bifidobacteriaceae;g__Bifidobacterium;s__Bifidobacterium pullorum	none
GCF_000741215.1	p__Actinomycetota	0	0	0	nondenitrifier	0	0	d__Bacteria;p__Actinomycetota;c__Actinomycetia;o__Actinomycetales;f__Bifidobacteriaceae;g__Bifidobacterium;s__Bifidobacterium pullorum_B	none
GCF_009299505.1	p__Actinomycetota	0	0	0	nondenitrifier	0	0	d__Bacteria;p__Actinomycetota;c__Actinomycetia;o__Actinomycetales;f__Bifidobacteriaceae;g__Bifidobacterium;s__Bifidobacterium ramosum	none
GCF_000741695.1	p__Actinomycetota	0	0	0	nondenitrifier	0	0	d__Bacteria;p__Actinomycetota;c__Actinomycetia;o__Actinomycetales;f__Bifidobacteriaceae;g__Bifidobacterium;s__Bifidobacterium reuteri	none
GCF_008698235.1	p__Actinomycetota	0	0	0	nondenitrifier	0	0	d__Bacteria;p__Actinomycetota;c__Actinomycetia;o__Actinomycetales;f__Bifidobacteriaceae;g__Bifidobacterium;s__Bifidobacterium rousetti	none
GCF_000770925.1	p__Actinomycetota	0	0	0	nondenitrifier	0	0	d__Bacteria;p__Actinomycetota;c__Actinomycetia;o__Actinomycetales;f__Bifidobacteriaceae;g__Bifidobacterium;s__Bifidobacterium ruminantium	none
GCF_000741715.1	p__Actinomycetota	0	0	0	nondenitrifier	0	0	d__Bacteria;p__Actinomycetota;c__Actinomycetia;o__Actinomycetales;f__Bifidobacteriaceae;g__Bifidobacterium;s__Bifidobacterium saguini	none
GCF_019331725.1	p__Actinomycetota	0	0	0	nondenitrifier	0	0	d__Bacteria;p__Actinomycetota;c__Actinomycetia;o__Actinomycetales;f__Bifidobacteriaceae;g__Bifidobacterium;s__Bifidobacterium saguinibicoloris	none
GCF_003952945.1	p__Actinomycetota	0	0	0	nondenitrifier	0	0	d__Bacteria;p__Actinomycetota;c__Actinomycetia;o__Actinomycetales;f__Bifidobacteriaceae;g__Bifidobacterium;s__Bifidobacterium samirii	none
GCF_018555385.1	p__Actinomycetota	0	0	0	nondenitrifier	0	0	d__Bacteria;p__Actinomycetota;c__Actinomycetia;o__Actinomycetales;f__Bifidobacteriaceae;g__Bifidobacterium;s__Bifidobacterium santillanense	none
GCF_002802865.1	p__Actinomycetota	0	0	0	nondenitrifier	0	0	d__Bacteria;p__Actinomycetota;c__Actinomycetia;o__Actinomycetales;f__Bifidobacteriaceae;g__Bifidobacterium;s__Bifidobacterium scaligerum	none
GCF_001042635.1	p__Actinomycetota	0	0	0	nondenitrifier	0	0	d__Bacteria;p__Actinomycetota;c__Actinomycetia;o__Actinomycetales;f__Bifidobacteriaceae;g__Bifidobacterium;s__Bifidobacterium scardovii	none
GCF_019331715.1	p__Actinomycetota	0	0	0	nondenitrifier	0	0	d__Bacteria;p__Actinomycetota;c__Actinomycetia;o__Actinomycetales;f__Bifidobacteriaceae;g__Bifidobacterium;s__Bifidobacterium simiiventris	none
GCF_000499285.1	p__Actinomycetota	0	0	1	NirOnly	0	0	d__Bacteria;p__Actinomycetota;c__Actinomycetia;o__Actinomycetales;f__Bifidobacteriaceae;g__Bifidobacterium;s__Bifidobacterium sp000499285	none
GCA_002298605.1	p__Actinomycetota	0	0	0	nondenitrifier	0	0	d__Bacteria;p__Actinomycetota;c__Actinomycetia;o__Actinomycetales;f__Bifidobacteriaceae;g__Bifidobacterium;s__Bifidobacterium sp002298605	derived from metagenome
GCA_002451435.1	p__Actinomycetota	0	0	0	nondenitrifier	0	0	d__Bacteria;p__Actinomycetota;c__Actinomycetia;o__Actinomycetales;f__Bifidobacteriaceae;g__Bifidobacterium;s__Bifidobacterium sp002451435	derived from metagenome
GCF_002742445.1	p__Actinomycetota	0	0	0	nondenitrifier	0	0	d__Bacteria;p__Actinomycetota;c__Actinomycetia;o__Actinomycetales;f__Bifidobacteriaceae;g__Bifidobacterium;s__Bifidobacterium sp002742445	none
GCA_003585735.1	p__Actinomycetota	0	0	0	nondenitrifier	0	0	d__Bacteria;p__Actinomycetota;c__Actinomycetia;o__Actinomycetales;f__Bifidobacteriaceae;g__Bifidobacterium;s__Bifidobacterium sp003585735	none
GCA_003585845.1	p__Actinomycetota	0	0	0	nondenitrifier	0	0	d__Bacteria;p__Actinomycetota;c__Actinomycetia;o__Actinomycetales;f__Bifidobacteriaceae;g__Bifidobacterium;s__Bifidobacterium sp003585845	none
GCF_012932365.1	p__Actinomycetota	0	0	0	nondenitrifier	0	0	d__Bacteria;p__Actinomycetota;c__Actinomycetia;o__Actinomycetales;f__Bifidobacteriaceae;g__Bifidobacterium;s__Bifidobacterium sp012932365	none
GCF_012932375.1	p__Actinomycetota	0	0	0	nondenitrifier	0	0	d__Bacteria;p__Actinomycetota;c__Actinomycetia;o__Actinomycetales;f__Bifidobacteriaceae;g__Bifidobacterium;s__Bifidobacterium sp012932375	none
GCF_012932425.1	p__Actinomycetota	0	0	0	nondenitrifier	0	0	d__Bacteria;p__Actinomycetota;c__Actinomycetia;o__Actinomycetales;f__Bifidobacteriaceae;g__Bifidobacterium;s__Bifidobacterium sp012932425	none
GCF_012932675.1	p__Actinomycetota	0	0	0	nondenitrifier	0	0	d__Bacteria;p__Actinomycetota;c__Actinomycetia;o__Actinomycetales;f__Bifidobacteriaceae;g__Bifidobacterium;s__Bifidobacterium sp012932675	none
GCA_022640915.1	p__Actinomycetota	0	0	0	nondenitrifier	0	0	d__Bacteria;p__Actinomycetota;c__Actinomycetia;o__Actinomycetales;f__Bifidobacteriaceae;g__Bifidobacterium;s__Bifidobacterium sp022640915	derived from metagenome
GCA_022640935.1	p__Actinomycetota	0	0	0	nondenitrifier	0	0	d__Bacteria;p__Actinomycetota;c__Actinomycetia;o__Actinomycetales;f__Bifidobacteriaceae;g__Bifidobacterium;s__Bifidobacterium sp022640935	derived from metagenome
GCA_022647885.1	p__Actinomycetota	0	0	0	nondenitrifier	0	0	d__Bacteria;p__Actinomycetota;c__Actinomycetia;o__Actinomycetales;f__Bifidobacteriaceae;g__Bifidobacterium;s__Bifidobacterium sp022647885	derived from metagenome
GCA_022649135.1	p__Actinomycetota	0	0	0	nondenitrifier	0	0	d__Bacteria;p__Actinomycetota;c__Actinomycetia;o__Actinomycetales;f__Bifidobacteriaceae;g__Bifidobacterium;s__Bifidobacterium sp022649135	derived from metagenome
GCA_022739095.1	p__Actinomycetota	0	0	0	nondenitrifier	0	0	d__Bacteria;p__Actinomycetota;c__Actinomycetia;o__Actinomycetales;f__Bifidobacteriaceae;g__Bifidobacterium;s__Bifidobacterium sp022739095	derived from metagenome
GCA_024104275.1	p__Actinomycetota	0	0	1	NirOnly	0	0	d__Bacteria;p__Actinomycetota;c__Actinomycetia;o__Actinomycetales;f__Bifidobacteriaceae;g__Bifidobacterium;s__Bifidobacterium sp024104275	derived from metagenome
GCA_945269915.1	p__Actinomycetota	0	0	1	NirOnly	0	0	d__Bacteria;p__Actinomycetota;c__Actinomycetia;o__Actinomycetales;f__Bifidobacteriaceae;g__Bifidobacterium;s__Bifidobacterium sp945269915	derived from metagenome
GCF_000741785.1	p__Actinomycetota	0	0	0	nondenitrifier	0	0	d__Bacteria;p__Actinomycetota;c__Actinomycetia;o__Actinomycetales;f__Bifidobacteriaceae;g__Bifidobacterium;s__Bifidobacterium stellenboschense	none
GCF_000741775.1	p__Actinomycetota	0	0	1	NirOnly	0	0	d__Bacteria;p__Actinomycetota;c__Actinomycetia;o__Actinomycetales;f__Bifidobacteriaceae;g__Bifidobacterium;s__Bifidobacterium subtile	none
GCF_003397705.1	p__Actinomycetota	0	0	0	nondenitrifier	0	0	d__Bacteria;p__Actinomycetota;c__Actinomycetia;o__Actinomycetales;f__Bifidobacteriaceae;g__Bifidobacterium;s__Bifidobacterium swidsinskii	none
GCA_000771265.1	p__Actinomycetota	0	0	0	nondenitrifier	0	0	d__Bacteria;p__Actinomycetota;c__Actinomycetia;o__Actinomycetales;f__Bifidobacteriaceae;g__Bifidobacterium;s__Bifidobacterium thermophilum	none
GCA_000741495.1	p__Actinomycetota	0	0	0	nondenitrifier	0	0	d__Bacteria;p__Actinomycetota;c__Actinomycetia;o__Actinomycetales;f__Bifidobacteriaceae;g__Bifidobacterium;s__Bifidobacterium thermophilum_A	none
GCF_009371885.1	p__Actinomycetota	0	0	1	NirOnly	0	0	d__Bacteria;p__Actinomycetota;c__Actinomycetia;o__Actinomycetales;f__Bifidobacteriaceae;g__Bifidobacterium;s__Bifidobacterium tibiigranuli	none
GCF_000741765.1	p__Actinomycetota	0	0	0	nondenitrifier	0	0	d__Bacteria;p__Actinomycetota;c__Actinomycetia;o__Actinomycetales;f__Bifidobacteriaceae;g__Bifidobacterium;s__Bifidobacterium tsurumiense	none
GCF_001042655.1	p__Actinomycetota	0	0	0	nondenitrifier	0	0	d__Bacteria;p__Actinomycetota;c__Actinomycetia;o__Actinomycetales;f__Bifidobacteriaceae;g__Bifidobacterium;s__Bifidobacterium vaginale	none
GCF_001546455.1	p__Actinomycetota	0	0	0	nondenitrifier	0	0	d__Bacteria;p__Actinomycetota;c__Actinomycetia;o__Actinomycetales;f__Bifidobacteriaceae;g__Bifidobacterium;s__Bifidobacterium vaginale_B	none
GCF_000263635.1	p__Actinomycetota	0	0	0	nondenitrifier	0	0	d__Bacteria;p__Actinomycetota;c__Actinomycetia;o__Actinomycetales;f__Bifidobacteriaceae;g__Bifidobacterium;s__Bifidobacterium vaginale_C	none
GCF_001546485.1	p__Actinomycetota	0	0	0	nondenitrifier	0	0	d__Bacteria;p__Actinomycetota;c__Actinomycetia;o__Actinomycetales;f__Bifidobacteriaceae;g__Bifidobacterium;s__Bifidobacterium vaginale_D	none
GCF_000263595.1	p__Actinomycetota	0	0	0	nondenitrifier	0	0	d__Bacteria;p__Actinomycetota;c__Actinomycetia;o__Actinomycetales;f__Bifidobacteriaceae;g__Bifidobacterium;s__Bifidobacterium vaginale_E	none
GCF_002896555.1	p__Actinomycetota	0	0	0	nondenitrifier	0	0	d__Bacteria;p__Actinomycetota;c__Actinomycetia;o__Actinomycetales;f__Bifidobacteriaceae;g__Bifidobacterium;s__Bifidobacterium vaginale_F	none
GCF_003408845.1	p__Actinomycetota	0	0	0	nondenitrifier	0	0	d__Bacteria;p__Actinomycetota;c__Actinomycetia;o__Actinomycetales;f__Bifidobacteriaceae;g__Bifidobacterium;s__Bifidobacterium vaginale_H	none
GCF_008698145.1	p__Actinomycetota	0	0	0	nondenitrifier	0	0	d__Bacteria;p__Actinomycetota;c__Actinomycetia;o__Actinomycetales;f__Bifidobacteriaceae;g__Bifidobacterium;s__Bifidobacterium vespertilionis	none
GCF_003315615.1	p__Actinomycetota	0	0	0	nondenitrifier	0	0	d__Bacteria;p__Actinomycetota;c__Actinomycetia;o__Actinomycetales;f__Bifidobacteriaceae;g__Bifidobacterium;s__Bifidobacterium xylocopae	none
GCF_003952005.1	p__Actinomycetota	0	0	0	nondenitrifier	0	0	d__Bacteria;p__Actinomycetota;c__Actinomycetia;o__Actinomycetales;f__Bifidobacteriaceae;g__Galliscardovia;s__Galliscardovia callimiconis	none
GCF_003129925.1	p__Actinomycetota	0	0	0	nondenitrifier	0	0	d__Bacteria;p__Actinomycetota;c__Actinomycetia;o__Actinomycetales;f__Bifidobacteriaceae;g__Galliscardovia;s__Galliscardovia catulorum	none
GCF_014635685.1	p__Actinomycetota	0	0	1	NirOnly	0	0	d__Bacteria;p__Actinomycetota;c__Actinomycetia;o__Actinomycetales;f__Bifidobacteriaceae;g__Galliscardovia;s__Galliscardovia ingluviei	none
GCF_002860355.1	p__Actinomycetota	0	0	0	nondenitrifier	0	0	d__Bacteria;p__Actinomycetota;c__Actinomycetia;o__Actinomycetales;f__Bifidobacteriaceae;g__Galliscardovia;s__Galliscardovia margollesii	none
GCF_019331695.1	p__Actinomycetota	0	0	0	nondenitrifier	0	0	d__Bacteria;p__Actinomycetota;c__Actinomycetia;o__Actinomycetales;f__Bifidobacteriaceae;g__Galliscardovia;s__Galliscardovia pluvialisilvae	none
GCF_002802875.1	p__Actinomycetota	0	0	0	nondenitrifier	0	0	d__Bacteria;p__Actinomycetota;c__Actinomycetia;o__Actinomycetales;f__Bifidobacteriaceae;g__Galliscardovia;s__Galliscardovia primatium	none
GCF_002802905.1	p__Actinomycetota	0	0	0	nondenitrifier	0	0	d__Bacteria;p__Actinomycetota;c__Actinomycetia;o__Actinomycetales;f__Bifidobacteriaceae;g__Galliscardovia;s__Galliscardovia simiarum	none
GCF_002259645.1	p__Actinomycetota	0	0	0	nondenitrifier	0	0	d__Bacteria;p__Actinomycetota;c__Actinomycetia;o__Actinomycetales;f__Bifidobacteriaceae;g__Galliscardovia;s__Galliscardovia tissieri	none
GCF_002234915.1	p__Actinomycetota	0	0	0	nondenitrifier	0	0	d__Bacteria;p__Actinomycetota;c__Actinomycetia;o__Actinomycetales;f__Bifidobacteriaceae;g__Galliscardovia;s__Galliscardovia vansinderenii	none
GCA_022649925.1	p__Actinomycetota	0	0	1	NirOnly	0	0	d__Bacteria;p__Actinomycetota;c__Actinomycetia;o__Actinomycetales;f__Bifidobacteriaceae;g__JALCQC01;s__JALCQC01 sp022649925	derived from metagenome
GCA_022650895.1	p__Actinomycetota	0	0	1	NirOnly	0	0	d__Bacteria;p__Actinomycetota;c__Actinomycetia;o__Actinomycetales;f__Bifidobacteriaceae;g__JALCQC01;s__JALCQC01 sp022650895	derived from metagenome
GCA_022651005.1	p__Actinomycetota	0	0	1	NirOnly	0	0	d__Bacteria;p__Actinomycetota;c__Actinomycetia;o__Actinomycetales;f__Bifidobacteriaceae;g__JALCQC01;s__JALCQC01 sp022651005	derived from metagenome
GCF_001042675.1	p__Actinomycetota	0	0	1	NirOnly	0	0	d__Bacteria;p__Actinomycetota;c__Actinomycetia;o__Actinomycetales;f__Bifidobacteriaceae;g__Parascardovia;s__Parascardovia denticolens	none
GCF_002259605.1	p__Actinomycetota	0	0	0	nondenitrifier	0	0	d__Bacteria;p__Actinomycetota;c__Actinomycetia;o__Actinomycetales;f__Bifidobacteriaceae;g__Pseudoscardovia;s__Pseudoscardovia radai	none
GCA_002353815.1	p__Actinomycetota	0	0	0	nondenitrifier	0	0	d__Bacteria;p__Actinomycetota;c__Actinomycetia;o__Actinomycetales;f__Bifidobacteriaceae;g__Pseudoscardovia;s__Pseudoscardovia sp002353815	derived from metagenome
GCF_002797875.1	p__Actinomycetota	0	0	0	nondenitrifier	0	0	d__Bacteria;p__Actinomycetota;c__Actinomycetia;o__Actinomycetales;f__Bifidobacteriaceae;g__Pseudoscardovia;s__Pseudoscardovia suis	none
GCA_017413255.1	p__Actinomycetota	0	0	0	nondenitrifier	0	0	d__Bacteria;p__Actinomycetota;c__Actinomycetia;o__Actinomycetales;f__Bifidobacteriaceae;g__RGIG1476;s__RGIG1476 sp017413255	derived from metagenome
GCA_017632855.1	p__Actinomycetota	0	0	0	nondenitrifier	0	0	d__Bacteria;p__Actinomycetota;c__Actinomycetia;o__Actinomycetales;f__Bifidobacteriaceae;g__RGIG1476;s__RGIG1476 sp017632855	derived from metagenome
GCA_017632945.1	p__Actinomycetota	0	0	0	nondenitrifier	0	0	d__Bacteria;p__Actinomycetota;c__Actinomycetia;o__Actinomycetales;f__Bifidobacteriaceae;g__RGIG1476;s__RGIG1476 sp017632945	derived from metagenome
GCA_017405305.1	p__Actinomycetota	0	0	0	nondenitrifier	0	0	d__Bacteria;p__Actinomycetota;c__Actinomycetia;o__Actinomycetales;f__Bifidobacteriaceae;g__RGIG7107;s__RGIG7107 sp017405305	derived from metagenome
GCA_900314875.1	p__Actinomycetota	0	0	0	nondenitrifier	0	0	d__Bacteria;p__Actinomycetota;c__Actinomycetia;o__Actinomycetales;f__Bifidobacteriaceae;g__RUG039;s__RUG039 sp900314875	derived from environmental sample
GCF_001042695.1	p__Actinomycetota	0	0	1	NirOnly	0	0	d__Bacteria;p__Actinomycetota;c__Actinomycetia;o__Actinomycetales;f__Bifidobacteriaceae;g__Scardovia;s__Scardovia inopinata	none
GCF_000269605.1	p__Actinomycetota	0	0	1	NirOnly	0	0	d__Bacteria;p__Actinomycetota;c__Actinomycetia;o__Actinomycetales;f__Bifidobacteriaceae;g__Scardovia;s__Scardovia wiggsiae	none
GCF_000426445.1	p__Actinomycetota	0	0	0	nondenitrifier	0	0	d__Bacteria;p__Actinomycetota;c__Actinomycetia;o__Actinomycetales;f__Brevibacteriaceae;g__Brevibacterium;s__Brevibacterium album	none
GCF_016107655.1	p__Actinomycetota	0	0	0	nondenitrifier	0	0	d__Bacteria;p__Actinomycetota;c__Actinomycetia;o__Actinomycetales;f__Brevibacteriaceae;g__Brevibacterium;s__Brevibacterium antiquum	none
GCF_011617245.1	p__Actinomycetota	0	0	0	nondenitrifier	0	0	d__Bacteria;p__Actinomycetota;c__Actinomycetia;o__Actinomycetales;f__Brevibacteriaceae;g__Brevibacterium;s__Brevibacterium atlanticum	none
GCF_900169065.1	p__Actinomycetota	0	0	0	nondenitrifier	0	0	d__Bacteria;p__Actinomycetota;c__Actinomycetia;o__Actinomycetales;f__Brevibacteriaceae;g__Brevibacterium;s__Brevibacterium aurantiacum	none
GCF_007558825.1	p__Actinomycetota	0	0	0	nondenitrifier	0	0	d__Bacteria;p__Actinomycetota;c__Actinomycetia;o__Actinomycetales;f__Brevibacteriaceae;g__Brevibacterium;s__Brevibacterium aurantiacum_A	none
GCF_900169275.1	p__Actinomycetota	0	0	0	nondenitrifier	0	0	d__Bacteria;p__Actinomycetota;c__Actinomycetia;o__Actinomycetales;f__Brevibacteriaceae;g__Brevibacterium;s__Brevibacterium casei	none
GCF_003315415.1	p__Actinomycetota	0	0	0	nondenitrifier	0	0	d__Bacteria;p__Actinomycetota;c__Actinomycetia;o__Actinomycetales;f__Brevibacteriaceae;g__Brevibacterium;s__Brevibacterium celere_A	none
GCF_021729135.1	p__Actinomycetota	1	0	1	NirNor	0	0	d__Bacteria;p__Actinomycetota;c__Actinomycetia;o__Actinomycetales;f__Brevibacteriaceae;g__Brevibacterium;s__Brevibacterium daeguense	none
GCF_001570805.1	p__Actinomycetota	0	0	1	NirOnly	0	0	d__Bacteria;p__Actinomycetota;c__Actinomycetia;o__Actinomycetales;f__Brevibacteriaceae;g__Brevibacterium;s__Brevibacterium epidermidis	none
GCF_014836885.1	p__Actinomycetota	0	0	0	nondenitrifier	0	0	d__Bacteria;p__Actinomycetota;c__Actinomycetia;o__Actinomycetales;f__Brevibacteriaceae;g__Brevibacterium;s__Brevibacterium gallinarum	none
GCF_900184225.1	p__Actinomycetota	0	0	0	nondenitrifier	0	0	d__Bacteria;p__Actinomycetota;c__Actinomycetia;o__Actinomycetales;f__Brevibacteriaceae;g__Brevibacterium;s__Brevibacterium ihuae	none
GCA_019117545.1	p__Actinomycetota	0	0	1	NirOnly	0	0	d__Bacteria;p__Actinomycetota;c__Actinomycetia;o__Actinomycetales;f__Brevibacteriaceae;g__Brevibacterium;s__Brevibacterium intestinavium	derived from metagenome
GCA_019117325.1	p__Actinomycetota	0	0	0	nondenitrifier	0	0	d__Bacteria;p__Actinomycetota;c__Actinomycetia;o__Actinomycetales;f__Brevibacteriaceae;g__Brevibacterium;s__Brevibacterium intestinigallinarum	derived from metagenome
GCF_900169265.1	p__Actinomycetota	0	0	0	nondenitrifier	0	0	d__Bacteria;p__Actinomycetota;c__Actinomycetia;o__Actinomycetales;f__Brevibacteriaceae;g__Brevibacterium;s__Brevibacterium iodinum	none
GCF_900169175.1	p__Actinomycetota	0	0	0	nondenitrifier	0	0	d__Bacteria;p__Actinomycetota;c__Actinomycetia;o__Actinomycetales;f__Brevibacteriaceae;g__Brevibacterium;s__Brevibacterium jeotgali	none
GCF_011617705.1	p__Actinomycetota	0	0	0	nondenitrifier	0	0	d__Bacteria;p__Actinomycetota;c__Actinomycetia;o__Actinomycetales;f__Brevibacteriaceae;g__Brevibacterium;s__Brevibacterium limosum	none
GCF_013004595.1	p__Actinomycetota	0	0	0	nondenitrifier	0	0	d__Bacteria;p__Actinomycetota;c__Actinomycetia;o__Actinomycetales;f__Brevibacteriaceae;g__Brevibacterium;s__Brevibacterium luteolum	none
GCF_011927955.1	p__Actinomycetota	0	0	0	nondenitrifier	0	0	d__Bacteria;p__Actinomycetota;c__Actinomycetia;o__Actinomycetales;f__Brevibacteriaceae;g__Brevibacterium;s__Brevibacterium marinum	none
GCF_000178455.1	p__Actinomycetota	0	0	0	nondenitrifier	0	0	d__Bacteria;p__Actinomycetota;c__Actinomycetia;o__Actinomycetales;f__Brevibacteriaceae;g__Brevibacterium;s__Brevibacterium mcbrellneri	none
GCF_013623835.1	p__Actinomycetota	0	0	0	nondenitrifier	0	0	d__Bacteria;p__Actinomycetota;c__Actinomycetia;o__Actinomycetales;f__Brevibacteriaceae;g__Brevibacterium;s__Brevibacterium oceani	none
GCF_016907735.1	p__Actinomycetota	0	0	0	nondenitrifier	0	0	d__Bacteria;p__Actinomycetota;c__Actinomycetia;o__Actinomycetales;f__Brevibacteriaceae;g__Brevibacterium;s__Brevibacterium paucivorans	none
GCF_013280495.1	p__Actinomycetota	0	0	0	nondenitrifier	0	0	d__Bacteria;p__Actinomycetota;c__Actinomycetia;o__Actinomycetales;f__Brevibacteriaceae;g__Brevibacterium;s__Brevibacterium permense	none
GCF_011617465.1	p__Actinomycetota	0	0	0	nondenitrifier	0	0	d__Bacteria;p__Actinomycetota;c__Actinomycetia;o__Actinomycetales;f__Brevibacteriaceae;g__Brevibacterium;s__Brevibacterium pigmentatum	none
GCF_001584615.1	p__Actinomycetota	0	0	0	nondenitrifier	0	0	d__Bacteria;p__Actinomycetota;c__Actinomycetia;o__Actinomycetales;f__Brevibacteriaceae;g__Brevibacterium;s__Brevibacterium ravenspurgense	none
GCF_017808105.1	p__Actinomycetota	0	0	1	NirOnly	0	0	d__Bacteria;p__Actinomycetota;c__Actinomycetia;o__Actinomycetales;f__Brevibacteriaceae;g__Brevibacterium;s__Brevibacterium renqingii	none
GCF_009857845.1	p__Actinomycetota	0	0	0	nondenitrifier	0	0	d__Bacteria;p__Actinomycetota;c__Actinomycetia;o__Actinomycetales;f__Brevibacteriaceae;g__Brevibacterium;s__Brevibacterium rongguiense	none
GCF_900105045.1	p__Actinomycetota	0	0	0	nondenitrifier	0	0	d__Bacteria;p__Actinomycetota;c__Actinomycetia;o__Actinomycetales;f__Brevibacteriaceae;g__Brevibacterium;s__Brevibacterium sandarakinum	none
GCF_013623905.1	p__Actinomycetota	0	0	0	nondenitrifier	0	0	d__Bacteria;p__Actinomycetota;c__Actinomycetia;o__Actinomycetales;f__Brevibacteriaceae;g__Brevibacterium;s__Brevibacterium sediminis	none
GCF_000285835.1	p__Actinomycetota	0	0	0	nondenitrifier	0	0	d__Bacteria;p__Actinomycetota;c__Actinomycetia;o__Actinomycetales;f__Brevibacteriaceae;g__Brevibacterium;s__Brevibacterium senegalense	none
GCA_020743695.1	p__Actinomycetota	0	0	0	nondenitrifier	0	0	d__Bacteria;p__Actinomycetota;c__Actinomycetia;o__Actinomycetales;f__Brevibacteriaceae;g__Brevibacterium;s__Brevibacterium senegalense_A	derived from metagenome
GCF_900105315.1	p__Actinomycetota	0	0	0	nondenitrifier	0	0	d__Bacteria;p__Actinomycetota;c__Actinomycetia;o__Actinomycetales;f__Brevibacteriaceae;g__Brevibacterium;s__Brevibacterium siliguriense	none
GCF_004745075.1	p__Actinomycetota	0	0	1	NirOnly	0	0	d__Bacteria;p__Actinomycetota;c__Actinomycetia;o__Actinomycetales;f__Brevibacteriaceae;g__Brevibacterium;s__Brevibacterium sp004745075	none
GCF_004745485.1	p__Actinomycetota	0	0	0	nondenitrifier	0	0	d__Bacteria;p__Actinomycetota;c__Actinomycetia;o__Actinomycetales;f__Brevibacteriaceae;g__Brevibacterium;s__Brevibacterium sp004745485	none
[truncated: 59,294 more rows]

## Sheet: Figure2a
assembly	nHE	d
GCA_000016765.1	38	2.22162
GCA_000017245.1	37	0.39936		X2 test for overall difference in fast growing proportion between denitrifier types (init, term, init-term, complete)
GCA_000017645.1	39	4.56823		X-squared = 192.92, df = 3, p-value < 2.2e-16
GCA_000018545.1	38	1.18186
GCA_000018565.1	37	2.25597
GCA_000023725.1	40	0.808896		Kruskal Wallis test for overall difference in median growth rate between denitrifier types (init, term, init-term, complete)
GCA_000026125.1	39	1.11282		Kruskal-Wallis chi-squared = 401.19, df = 3, p-value < 2.2e-16
GCA_000091165.1	36	12.2381
GCA_000155695.1	36	1.47552		Dunn post-hoc test for pairwise differences in median growth rate between denitrifier types (only looked at complete vs. other)
GCA_000156115.1	37	1.5745		Comparison of x by group
GCA_000161775.1	36	1.29759		(Bonferroni)
GCA_000163695.1	40	4.03324		Col Mean-|
GCA_000163995.1	36	2.96656		Row Mean | complete init-ter initiato
GCA_000169995.1	32	0.349229		---------+---------------------------------
GCA_000173575.1	39	1.00017		init-ter | 14.06269
GCA_000176735.1	38	0.417747		| 0.0000*
GCA_000193795.2	38	0.697685		|
GCA_000196815.1	36	18.2594		initiato | 8.518385 -10.32209
GCA_000198515.1	37	13.8501		| 0.0000* 0.0000*
GCA_000204585.1	26	9.81611		|
GCA_000205985.2	38	6.0965		terminat | 17.16423 -4.760605 11.08747
GCA_000214705.1	36	6.51905		| 0.0000* 0.0000* 0.0000*
GCA_000224475.1	30	2.97892
GCA_000227275.1	37	0.902632
GCA_000237975.1	36	9.4518		Clade I vs. clade II fast growth proportion
GCA_000242935.3	36	1.22099		X-squared = 235.34, df = 1, p-value < 2.2e-16
GCA_000244995.1	39	4.79455
GCA_000263395.1	37	1.07432
GCA_000270325.1	27	16.3558
GCA_000272025.2	39	2.02701
GCA_000296795.1	36	8.97424
GCA_000302695.1	38	0.607498
GCA_000307955.1	36	5.42288
GCA_000310245.1	31	0.594791
GCA_000317655.1	39	2.21717
GCA_000332255.1	36	12.0695
GCA_000335715.1	37	0.330326
GCA_000336895.1	33	3.11146
GCA_000337115.1	31	3.00115
GCA_000381565.1	39	0.167127
GCA_000381625.1	38	11.3326
GCA_000402075.1	28	11.2826
GCA_000411415.1	36	1.51144
GCA_000416275.1	37	0.760266
GCA_000416315.1	20	0.528278
GCA_000421005.1	34	1.17763
GCA_000421085.1	39	1.27172
GCA_000432735.1	17	0.247613
GCA_000447245.1	36	6.99669
GCA_000471925.1	39	1.03367
GCA_000473305.1	40	3.32497
GCA_000474255.1	37	0.291506
GCA_000493945.1	34	6.7631
GCA_000494145.1	23	3.7428
GCA_000495505.1	33	1.8175
GCA_000500915.1	35	1.18346
GCA_000504425.1	39	2.4404
GCA_000509225.1	38	5.44116
GCA_000521215.1	38	2.41351
GCA_000525675.1	38	1.18529
GCA_000526255.1	34	9.62563
GCA_000526415.1	40	6.05821
GCA_000565345.1	37	0.458729
GCA_000585015.1	37	7.26906
GCA_000585055.1	35	10.4619
GCA_000585075.1	38	9.94725
GCA_000597885.1	39	3.4856
GCA_000613465.1	37	1.34302
GCA_000619965.1	39	1.96897
GCA_000690595.2	32	3.6063
GCA_000701725.1	35	0.680306
GCA_000702545.1	35	0.379952
GCA_000715605.1	37	1.09662
GCA_000715615.1	37	0.952551
GCA_000722615.1	39	1.63588
GCA_000733415.1	35	11.1124
GCA_000743525.1	34	1.27783
GCA_000745135.1	39	6.04607
GCA_000746765.1	20	3.44196
GCA_000751355.1	39	1.99961
[truncated: 18,047 more rows]

## Sheet: Figure2b
accession	gc_percentage	denitrifier_type	denitDNRA	GUNC	enrichm_sugar	enrichm_acid	enrichm_total	SAP	SAP2
[truncated: 10,323 more rows]

[truncated: 19 more sheets: Figure2c, Figure2d, Figure2e, Figure3a, Figure3b, Figure3c_d, Figure4a, Figure4b, Figure5a, Figure5b, Figure6a, Figure6b, FigureS1, FigureS2, FigureS3a, FigureS3b, FigureS3c, FigureS4_TableS2S3, TableS1]
